# Supplementary material for: FMRP-dependent production of large dosage-sensitive proteins is highly conserved
Source: Genetics. 2022 Jun 22;221(4):iyac094. doi: 10.1093/genetics/iyac094 (PMC9339308; doi:10.1093/genetics/iyac094)
Supplement: iyac094_Supplementary_Table_1 [file iyac094_supplementary_table_1.txt]

Table S1 Translationally Altered Genes in Fmr1-depleted oocytes and Fmr1 KO mouse cortex.
Mouse Cortex (Das Sharma et al 2019)					Drosophila oocytes (Greenblatt et al 2018)
gene ID	Fold-change Fmr1 KO / control	padj	CDS length (bps)		gene ID	Fold-change Fmr1 RNAi / control	padj	CDS length (bps)
Map1a	0.67	0.00E+00	8328		ctrip	0.49	0.00E+00	8124
Atp5e	1.66	0.00E+00	156		Nf1	0.31	0.00E+00	8292
Fmr1	0.25	0.00E+00	1779		Ctl2	0.42	0.00E+00	2388
Fat3	0.67	0.00E+00	13665		Vps13	0.53	0.00E+00	9963
Prr12	0.51	0.00E+00	6105		Rme-8	0.57	0.00E+00	7224
Srrm2	0.55	0.00E+00	8109		Nup188	0.57	0.00E+00	5598
Hectd4	0.68	0.00E+00	13254		Prosap	0.56	0.00E+00	5418
Tmsb4x	1.53	0.00E+00	132		IntS1	0.52	0.00E+00	6159
Ndufa1	1.75	0.00E+00	210		HUWE1	0.41	0.00E+00	15453
Lrp1	0.69	0.00E+00	13635		CG12517	0.20	0.00E+00	414
Shank1	0.59	0.00E+00	6501		ALiX	0.73	7.25E-14	2508
Kmt2d	0.53	0.00E+00	16764		toc	0.53	7.25E-14	6486
Bsn	0.68	1.21E-13	11826		hob	0.53	3.73E-13	6900
Atn1	0.60	2.78E-13	3525		fry	0.42	3.73E-13	10470
Tnrc18	0.58	2.78E-13	8565		Sf3b3	0.47	5.45E-12	3681
Rpl23	3.31	2.78E-13	420		CG16974	0.57	1.44E-11	3771
Cox7b	1.64	2.78E-13	240		eya	0.31	1.50E-11	2298
Cox6c	1.56	2.89E-12	228		ana3	0.33	4.09E-11	5931
Apc	0.76	1.18E-10	8349		CG7745	1.78	7.78E-11	1518
Tceal5	0.57	1.30E-10	600		Arc1	0.25	1.25E-10	762
Zwint	1.31	1.35E-10	756		Prp8	0.64	1.96E-10	7188
Kif5c	0.73	1.39E-10	2868		Mis12	2.48	2.14E-10	543
Atp11b	2.45	3.62E-10	0		CG7137	1.59	2.89E-10	1074
Ubl5	1.56	6.41E-10	219		Hel89B	0.46	3.01E-10	5769
Huwe1	0.73	6.64E-10	13134		Svil	0.69	4.24E-10	5106
Med31	2.27	9.04E-10	393		Dys	0.62	4.46E-10	9381
Cit	0.68	9.65E-10	6165		Lpin	0.62	4.46E-10	3105
Rgs2	1.56	1.89E-09	633		CG15347	0.42	1.29E-09	642
Btf3	1.86	2.64E-09	486		CG17734	1.73	1.68E-09	303
Atp5mpl	1.45	2.64E-09	174		Dhc98D	0.06	1.88E-09	13335
Ash1l	0.71	2.87E-09	8874		CG5958	0.40	2.60E-09	882
Brd4	0.60	4.13E-09	4200		Act57B	0.33	2.71E-09	1128
Rgs4	1.24	4.57E-09	615		GramD1B	0.63	2.72E-09	3636
Ndufc2	1.37	8.73E-09	360		CG15099	0.54	5.93E-09	7797
Zfp462	0.58	9.21E-09	7485		mRpL17	1.50	6.92E-09	528
Wnk2	0.68	1.49E-08	6447		CG7518	0.53	7.79E-09	7392
Golgb1	0.68	1.50E-08	9714		shtd	0.60	8.32E-09	6090
Ncor2	0.57	1.96E-08	6996		eIF3c	0.75	8.42E-09	2730
Wnk1	0.70	2.18E-08	6384		Rpn5	1.27	1.01E-08	1506
Arpc5l	1.60	2.35E-08	459		Upf1	0.62	1.03E-08	3540
Arid1a	0.68	3.61E-08	5706		Iml1	0.52	1.11E-08	4413
Arl1	2.12	3.81E-08	543		mv	0.56	1.23E-08	10605
Kmt2c	0.61	4.03E-08	14712		CG4968	1.49	1.29E-08	786
Med13l	0.63	4.83E-08	6621		CG15611	0.26	1.59E-08	1524
Nisch	0.75	5.06E-08	4779		Tap42	1.43	2.55E-08	1140
Adgrb1	0.79	5.88E-08	4746		CG2747	0.55	2.83E-08	6318
Shank2	0.67	5.88E-08	4416		CG10512	0.33	3.35E-08	1338
Prrc2a	0.68	7.27E-08	6474		pAbp	0.59	4.66E-08	1902
Fat1	0.70	8.51E-08	13770		HipHop	1.85	6.28E-08	663
Lmtk3	0.66	8.54E-08	4272		eIF4A	0.76	6.28E-08	1209
Eif3a	0.66	1.10E-07	4032		STUB1	1.67	6.28E-08	867
Rpl36al	2.43	1.36E-07	318		CG7208	1.53	6.47E-08	1341
Ndufs8	1.44	1.36E-07	636		CG31368	0.59	7.45E-08	4458
Cherp	0.63	1.53E-07	2814		Ugt37D1	0.22	7.78E-08	1629
Srsf4	0.57	1.66E-07	1473		msps	0.73	9.25E-08	6150
H4c8	2.01	2.01E-07	309		Ssdp	0.63	9.80E-08	1335
Map1b	0.77	2.20E-07	7392		CG18259	2.57	9.80E-08	1422
Ahdc1	0.65	2.20E-07	4782		Dic1	0.36	9.83E-08	840
Mrpl33	1.81	2.31E-07	195		msd1	1.72	1.12E-07	414
Taldo1	1.48	2.43E-07	1011		alpha-Spec	0.59	1.12E-07	7245
Spen	0.63	2.71E-07	10860		HmgZ	0.39	1.12E-07	333
Ilf3	0.69	4.06E-07	2694		spn-A	1.83	1.14E-07	1008
Ncor1	0.74	4.10E-07	7362		gbb	0.37	1.33E-07	1365
Bcl9l	0.52	4.10E-07	4371		Chrac-14	1.60	1.33E-07	384
Fras1	0.60	4.67E-07	12030		Lip4	0.35	1.48E-07	1302
Arhgef7	0.73	5.04E-07	1875		faf	0.62	1.82E-07	8334
Ndufa2	1.42	5.12E-07	297		Cdk8	1.67	1.82E-07	1362
Cic	0.66	5.44E-07	4812		CG14036	1.55	1.83E-07	279
Prdx1	1.42	5.44E-07	597		poe	0.49	1.89E-07	15966
Srcap	0.65	6.23E-07	9813		Men	0.49	1.92E-07	2289
Tcf20	0.64	7.13E-07	5961		Naa40	1.69	1.94E-07	606
Dst	0.57	7.13E-07	16137		Usp47	0.71	1.99E-07	4668
Atf7ip	0.66	7.23E-07	3918		CG42239	1.91	1.99E-07	207
Rims1	0.67	9.72E-07	3571		BRWD3	0.57	2.24E-07	6696
Sptbn2	0.57	1.02E-06	7164		CG18067	0.32	2.24E-07	735
Cltb	1.80	1.02E-06	687		Not1	0.65	2.32E-07	7515
Rps15	2.17	1.08E-06	435		svr	0.71	2.38E-07	4317
Cdk11b	0.62	1.08E-06	2352		Inx3	0.44	2.99E-07	1185
H3f3b	1.65	1.09E-06	408		CG33080	0.32	3.67E-07	2532
Crebbp	0.69	1.09E-06	7323		wupA	0.30	4.53E-07	624
Syn1	0.68	1.17E-06	2010		Uggt	0.81	4.92E-07	4644
Trim44	0.78	1.19E-06	1035		CG5853	0.39	4.95E-07	2067
Prrt1	0.65	1.19E-06	807		lva	0.65	5.54E-07	8337
Dicer1	0.56	1.19E-06	5718		Epg5	0.64	6.88E-07	7365
Cep170b	0.67	1.19E-06	4722		Tcs3	1.45	6.97E-07	1041
Gpkow	0.59	1.20E-06	1464		Rcp	1.72	7.16E-07	714
Kdm3b	0.66	1.26E-06	5286		E2f2	1.62	7.17E-07	1110
Fam50a	0.59	1.30E-06	1017		Taf1	0.70	7.82E-07	6195
Mtss2	0.68	1.33E-06	2145		Prosalpha2	1.41	8.28E-07	702
Ubr4	0.75	1.49E-06	15540		EndoU	1.63	8.51E-07	966
Ptpn23	0.63	1.80E-06	5076		CG10623	0.46	8.99E-07	993
Mrps18c	1.80	2.14E-06	429		LamC	0.55	9.43E-07	1863
Rps5	1.70	2.39E-06	612		CG31729	0.75	9.60E-07	3261
Vdac3	1.90	2.60E-06	852		sosie	0.29	1.08E-06	558
Safb2	0.52	2.69E-06	2973		betaTub97EF	0.42	1.08E-06	1371
Col12a1	0.50	3.05E-06	9195		CG11839	1.93	1.11E-06	762
Pclo	0.73	3.20E-06	14589		CG33107	1.76	1.12E-06	873
Sptb	0.61	3.68E-06	6987		mRpL37	1.41	1.21E-06	1224
Atp5j2	1.52	3.91E-06	264		CG42672	0.67	1.21E-06	4656
Smarcc1	0.67	3.95E-06	3312		CG2926	0.68	1.24E-06	6888
Zfp786	0.36	3.98E-06	2331		RpLP0	0.41	1.24E-06	951
Vps29	1.41	4.24E-06	546		GstT4	0.43	1.24E-06	711
Zfr	0.82	4.24E-06	3222		CG9467	0.73	1.24E-06	2190
Ptms	0.73	4.48E-06	303		CG34015	1.74	1.24E-06	417
Celsr2	0.78	4.54E-06	8757		Tg	0.31	1.30E-06	2304
Hnrnpa3	0.42	6.16E-06	1137		atl	0.78	1.60E-06	1623
Wdfy3	0.78	6.47E-06	10524		Chc	0.71	1.66E-06	5034
Auts2	0.67	7.95E-06	3782		Mhcl	0.61	1.67E-06	6480
H4c4	1.44	8.53E-06	309		CG9416	0.30	1.68E-06	2583
Gabarapl1	1.28	8.99E-06	351		CG5867	0.30	1.80E-06	786
Afg3l2	0.69	9.48E-06	2406		Ugt301D1	0.36	1.89E-06	1590
Atxn2l	0.67	9.54E-06	3147		Trax	1.50	1.91E-06	894
Ndufa6	1.37	9.91E-06	393		cin	1.41	1.94E-06	1803
Itpr1	0.76	9.91E-06	8247		l(2)SH0834	1.45	2.01E-06	612
Arhgap33	0.69	9.97E-06	3915		SPARC	0.41	2.02E-06	912
Wdfy1	0.28	1.03E-05	1230		Arl2	1.74	2.18E-06	552
Disp2	0.82	1.06E-05	4035		CG33977	2.04	2.18E-06	282
Rps3	1.31	1.09E-05	729		Idgf6	1.58	2.18E-06	1356
Rpl37	2.53	1.24E-05	291		Su(var)205	1.34	2.18E-06	618
Ppfia3	0.74	1.24E-05	3582		Mes4	1.69	2.21E-06	465
Luzp1	0.72	1.31E-05	3204		mRpS7	1.34	2.22E-06	654
Iqsec2	0.71	1.32E-05	4437		CG6218	0.40	2.27E-06	1044
Peak1	0.62	1.48E-05	5205		CG6891	0.39	2.27E-06	489
Cacna1a	0.72	1.62E-05	6981		APC10	1.87	2.37E-06	585
Pcp4	1.42	1.65E-05	186		CG9752	1.44	2.66E-06	1029
Ndufv2	1.46	1.92E-05	744		Mp	0.35	2.70E-06	2919
Arpc4	1.45	1.92E-05	504		LSm3	1.52	2.92E-06	309
Rps8	6.82	1.94E-05	624		#N/A	1.59	2.92E-06	1221
Rbfox3	0.72	1.95E-05	939		htt	0.58	2.96E-06	10749
Plp1	1.22	1.95E-05	831		CG12499	0.57	3.64E-06	6177
Rps15a	1.60	2.06E-05	390		CG4250	0.38	3.75E-06	363
Osbpl1a	1.21	2.41E-05	0		Prm	0.30	3.76E-06	2637
Khdrbs1	0.62	2.55E-05	1329		Tango1	0.74	3.77E-06	4290
BC031181	1.45	2.63E-05	216		Prosbeta2	1.33	3.95E-06	816
Chd8	0.70	2.74E-05	7746		Nup358	0.68	4.07E-06	8154
Nomo1	0.72	2.76E-05	3642		PQBP1	2.01	4.49E-06	693
Csmd1	0.76	2.92E-05	10692		Pfrx	0.61	4.49E-06	2145
Pom121	0.63	3.19E-05	3600		CG31156	1.66	4.53E-06	2844
Tnks1bp1	0.65	3.23E-05	5160		RfC4	1.39	4.65E-06	993
Gse1	0.62	3.29E-05	3669		Mlc2	0.34	4.75E-06	666
Psmb3	1.78	3.32E-05	615		stx	0.68	4.75E-06	3366
Cobl	0.75	3.40E-05	3990		RpL4	0.56	4.94E-06	1203
Dctn1	0.62	3.54E-05	3843		CG1572	0.42	4.97E-06	480
Dctn3	1.28	3.54E-05	558		Bmcp	0.49	5.49E-06	909
Unc80	0.77	3.54E-05	9783		mRpL54	1.58	5.64E-06	396
Zfp938	2.14	3.54E-05	1737		mop	0.66	5.73E-06	5499
Clip3	0.72	3.59E-05	1641		CG8547	0.46	5.84E-06	1854
Safb	0.63	3.68E-05	2811		CHORD	1.36	6.04E-06	1062
Dll3	3.24	4.48E-05	1755		Nup153	0.73	6.05E-06	5649
Tbca	1.73	4.94E-05	324		S6k	0.78	6.36E-06	1470
Vsnl1	1.20	5.13E-05	573		Pop4	1.68	6.36E-06	618
Fis1	1.44	5.44E-05	435		CG32590	2.11	6.36E-06	549
Tusc3	1.32	5.47E-05	1041		Megf8	0.43	6.36E-06	8676
Rpl14	2.08	5.59E-05	651		RpS2	0.42	6.36E-06	801
Ndufa13	1.30	5.84E-05	432		CG3652	1.57	6.79E-06	672
Cox7a2	1.25	6.40E-05	249		babos	0.41	6.82E-06	588
Ndufb5	1.28	6.53E-05	567		Oatp74D	0.39	7.31E-06	2457
Vamp2	0.78	6.65E-05	348		CG42566	0.45	7.39E-06	229
Tspoap1	0.66	6.68E-05	5538		CG34347	0.37	7.49E-06	4551
Eif3b	0.70	7.40E-05	2409		spz	2.02	7.92E-06	900
Gsta4	1.39	8.10E-05	666		CG8858	0.75	7.93E-06	5670
Zfp609	0.60	8.22E-05	4239		Prosbeta6	1.30	8.11E-06	705
Tln2	0.77	8.47E-05	7626		Rpb11	1.32	8.11E-06	351
Fbrs	0.59	8.94E-05	2940		spir	0.60	8.17E-06	2970
Kmt2a	0.58	9.00E-05	11898		CG9776	0.70	8.63E-06	3780
Rab6a	1.30	9.05E-05	624		RfC3	1.51	8.98E-06	996
Dock4	0.75	9.95E-05	5934		Rpn7	1.42	9.30E-06	1167
Itsn1	0.73	1.03E-04	3639		CG14882	1.89	9.62E-06	1362
Mocs2	1.47	1.07E-04	264		wts	0.56	9.62E-06	3315
Pkm	1.36	1.10E-04	1593		CG6180	1.29	9.89E-06	771
Lrrn3	1.35	1.12E-04	2121		CG46339	0.42	1.00E-05	3213
Lars2	0.17	1.16E-04	2706		CG31676	0.23	1.02E-05	477
Ndufb10	1.32	1.19E-04	528		Spc25	1.74	1.03E-05	666
Uqcr10	1.43	1.19E-04	192		Gp150	0.48	1.05E-05	3153
Ensa	1.26	1.23E-04	363		CG9336	0.43	1.05E-05	444
Scfd1	1.43	1.23E-04	1917		metro	0.34	1.09E-05	1755
Tubb4a	0.75	1.23E-04	1332		per	0.38	1.19E-05	3654
0610009B22Rik	1.82	1.37E-04	420		tj	0.39	1.24E-05	1533
Pmepa1	0.64	1.52E-04	822		18w	0.44	1.24E-05	4155
Prepl	0.83	1.56E-04	1914		CG5815	1.52	1.28E-05	1743
Tma7	2.38	1.57E-04	192		kto	0.68	1.28E-05	7593
Sdk2	0.70	1.59E-04	6528		tyf	0.72	1.31E-05	5001
Znhit6	0.49	1.64E-04	876		wek	1.80	1.39E-05	1410
Arid1b	0.75	1.79E-04	6732		Mlc1	0.34	1.40E-05	465
Zfp318	0.69	1.79E-04	3462		CG30154	0.10	1.40E-05	192
Mapk8ip3	0.80	1.95E-04	4011		Cat	0.52	1.43E-05	1518
Trrap	0.82	1.98E-04	11541		Nup214	0.75	1.43E-05	5133
Nsg2	1.26	2.02E-04	513		nonC	0.65	1.49E-05	9654
Cox7a2l	2.12	2.11E-04	333		Vsp37A	1.50	1.58E-05	588
Limch1	0.73	2.18E-04	3171		E(spl)mbeta-HLH	0.31	1.60E-05	585
Crmp1	0.80	2.19E-04	1716		cer	0.52	1.65E-05	237
Ctnnd2	0.81	2.25E-04	3663		Unc-89	0.24	1.78E-05	9930
Lrpap1	1.41	2.26E-04	1080		CG16700	0.47	1.82E-05	1404
Kdm4b	0.76	2.45E-04	3258		CG5676	1.42	1.82E-05	468
Ak5	0.72	2.48E-04	1686		CG8441	1.47	1.86E-05	759
Apoe	1.21	2.56E-04	933		Prosalpha4	1.29	1.87E-05	747
Psma7	1.34	2.56E-04	744		CG9864	0.46	1.87E-05	1395
Fat4	0.62	2.64E-04	14943		up	0.32	1.92E-05	1191
Slc32a1	0.76	2.68E-04	1575		Spred	0.57	2.01E-05	1212
Ctsl	1.22	2.69E-04	1002		Fmr1	1.82	2.03E-05	2052
Camk2a	0.69	2.98E-04	1434		Prosbeta7	1.30	2.15E-05	804
Apc2	0.68	2.98E-04	6837		CG31855	1.45	2.17E-05	327
Manf	1.48	3.08E-04	537		Ubc6	1.37	2.19E-05	453
Epb41l1	0.69	3.08E-04	2613		CG14692	0.04	2.22E-05	8553
Col1a1	0.68	3.20E-04	4359		CG9220	0.30	2.22E-05	2496
Atxn2	0.72	3.26E-04	3858		Atet	0.38	2.22E-05	2496
Slc7a8	0.75	3.26E-04	1593		vkg	0.42	2.22E-05	5820
Rusc2	0.77	3.44E-04	4386		Dlip2	1.80	2.29E-05	678
Rsrp1	1.94	3.56E-04	894		RpL3	0.53	2.33E-05	1248
Rpl8	1.24	3.58E-04	771		Pi3K92E	0.59	2.33E-05	3264
Prpf18	1.38	3.62E-04	1053		dtn	0.49	2.38E-05	3960
1110051M20Rik	1.33	4.04E-04	993		Taf10b	1.46	2.41E-05	438
Pfdn1	1.37	4.07E-04	366		CG2790	1.75	2.61E-05	1620
Amn1	1.64	4.08E-04	774		CG44325	0.48	2.62E-05	375
Ctsb	1.30	4.12E-04	1017		CG8173	1.58	2.62E-05	1194
Khsrp	0.74	4.32E-04	2244		Pbgs	1.72	2.71E-05	981
Srgap3	0.73	4.51E-04	3297		CG45076	0.18	2.80E-05	1029
Jcad	0.74	4.51E-04	3960		CG4424	2.17	2.83E-05	1035
Hivep3	0.58	4.67E-04	7044		Col4a1	0.42	2.84E-05	5337
Fam117b	0.73	4.67E-04	1752		CG10254	0.67	2.96E-05	4194
Nhsl2	0.70	4.84E-04	3657		TrissinR	0.06	3.06E-05	1992
Chd3	0.79	4.84E-04	6165		emp	0.47	3.10E-05	1560
Camta2	0.74	5.02E-04	3609		stc	0.71	3.13E-05	3297
Arhgef11	0.76	5.02E-04	4656		CG8460	1.53	3.24E-05	1206
Nipsnap1	1.41	5.21E-04	852		CG44085	0.40	3.29E-05	2754
Son	0.72	5.24E-04	7332		Tfb4	1.94	3.34E-05	897
Zfhx3	0.55	5.31E-04	11169		squ	1.60	3.35E-05	723
Ylpm1	0.67	5.33E-04	6417		qua	1.51	3.36E-05	2661
Ptprf	0.77	5.49E-04	5694		CG5144	2.56	3.47E-05	1164
Nfix	0.82	5.52E-04	1299		CG12129	1.60	3.48E-05	1056
Atp2b2	0.83	5.52E-04	3594		Tomosyn	0.64	3.58E-05	4410
Hpca	1.45	5.53E-04	579		RPA2	1.54	3.66E-05	738
Tfip11	0.64	5.53E-04	2514		cry	0.41	3.73E-05	1626
Zfp106	0.67	5.53E-04	5664		CG1648	0.37	3.80E-05	690
Ywhag	0.80	5.82E-04	741		CG6830	0.19	3.91E-05	2673
Pdp1	1.25	5.92E-04	1722		Bug22	2.05	3.94E-05	597
Churc1	1.51	5.97E-04	336		RpL28	0.57	4.20E-05	432
Scaf4	0.64	6.14E-04	3627		CG17724	0.40	4.36E-05	1554
Sv2a	0.79	6.14E-04	2226		CG10916	0.48	4.36E-05	789
Hnrnpc	0.79	6.23E-04	900		Clamp	1.32	4.36E-05	1683
Pde6d	1.74	6.23E-04	450		RpS13	0.52	4.41E-05	453
Sfxn5	1.39	6.24E-04	1026		ste14	1.70	4.43E-05	897
Pcdh1	0.80	6.41E-04	3114		Pcf11	0.75	4.58E-05	258
Baz2a	0.70	6.86E-04	5661		CG7296	0.07	4.68E-05	483
Arid2	0.71	7.26E-04	5484		ste24a	1.34	4.69E-05	1353
Tomm7	1.53	7.26E-04	165		nocte	0.65	4.69E-05	6927
Prrc2b	0.73	7.41E-04	6690		CG4554	0.55	4.76E-05	8199
Eif3k	1.37	7.47E-04	654		CG3448	1.81	4.80E-05	705
Zfp513	0.54	7.64E-04	1623		CG18278	12.51	4.93E-05	1476
Kcnip4	1.29	7.94E-04	690		peb	0.55	4.94E-05	5682
Dennd4a	0.79	7.94E-04	5607		EMC1	0.83	5.03E-05	2745
Kif1a	0.81	8.04E-04	5118		cv-2	0.22	5.06E-05	2253
H4c14	1.63	8.04E-04	309		stl	0.52	5.06E-05	3408
Shisa7	0.70	8.22E-04	1623		Buffy	0.32	5.10E-05	897
Ep400	0.80	8.24E-04	8997		Asciz	1.75	5.19E-05	1164
Morf4l2	1.31	8.61E-04	864		CG6908	0.16	5.21E-05	1245
Sec24c	0.78	8.62E-04	3288		CG12290	0.32	5.21E-05	2394
Pde1a	1.21	8.67E-04	1635		Rrp47	1.33	5.26E-05	477
Psmb4	1.23	8.79E-04	792		KrT95D	0.63	5.30E-05	3525
Trp53bp1	0.79	9.09E-04	5907		klar	0.73	5.56E-05	5469
Ndufs2	1.21	9.25E-04	1389		CG9932	0.45	5.56E-05	6501
Washc3	1.80	9.29E-04	582		CG32369	0.39	5.88E-05	3198
Polr2m	0.75	9.67E-04	1098		Tm2	0.37	6.11E-05	852
Bzw1	1.40	9.75E-04	1257		CG4553	1.76	6.11E-05	1089
Ppfia1	0.64	1.00E-03	3723		Lsm10	2.60	6.40E-05	423
Rere	0.68	1.01E-03	4674		mthl14	0.39	6.46E-05	1599
Fbxo33	1.41	1.01E-03	1686		CG15431	0.11	6.70E-05	3078
Rps11	1.58	1.05E-03	474		NtR	0.06	6.72E-05	1734
H3c11	2.88	1.06E-03	408		CG31142	1.63	6.77E-05	465
Cmtr1	1.48	1.09E-03	2511		Gbp1	0.14	6.80E-05	354
Rcn2	1.37	1.12E-03	960		GAPcenA	0.74	6.98E-05	3015
R3hdm2	0.82	1.16E-03	3132		Nup160	0.79	7.01E-05	4233
Nav3	0.76	1.17E-03	7077		Swim	0.41	7.06E-05	1293
Akap9	0.74	1.18E-03	11337		CG4788	1.47	7.06E-05	756
Fam120c	0.74	1.22E-03	3273		mamo	0.40	7.10E-05	3327
Zc3h13	0.59	1.24E-03	5190		CG18343	0.58	7.23E-05	297
Ago2	0.76	1.25E-03	2580		Gel	0.60	7.28E-05	2394
Ostc	1.45	1.29E-03	447		CG17029	0.51	7.30E-05	852
Prkcg	0.86	1.30E-03	2091		CG2519	0.66	7.32E-05	3840
Slc38a1	0.81	1.33E-03	1455		Syp	0.38	7.65E-05	1587
Chd5	0.72	1.41E-03	5856		PCB	0.66	7.66E-05	3543
Erc1	0.71	1.41E-03	0		Rab3-GAP	0.76	7.95E-05	4023
Aig1	1.45	1.43E-03	714		Galphai	1.33	8.03E-05	1065
Helz	0.74	1.44E-03	5892		RpL6	0.57	8.21E-05	786
Kif5a	0.66	1.44E-03	3081		Sec31	0.77	8.29E-05	3720
Hmbox1	0.70	1.44E-03	1212		CG15083	0.62	8.29E-05	450
Pdcd10	1.99	1.44E-03	636		Rep	1.56	8.29E-05	1533
Setd1b	0.59	1.44E-03	5955		snf	1.32	8.29E-05	648
Atp1b3	1.40	1.47E-03	834		Rrp1	1.43	8.29E-05	2037
Cisd1	1.35	1.50E-03	324		slpr	0.63	8.34E-05	3444
Zmiz1	0.74	1.51E-03	3198		mirr	0.41	8.46E-05	1923
Numa1	0.75	1.57E-03	6282		Cyp6a9	0.41	8.78E-05	1512
Rpl4	1.27	1.60E-03	1257		CG43103	0.33	8.78E-05	231
Nup214	0.71	1.73E-03	6255		DNApol-epsilon255	0.71	9.13E-05	6708
Rabac1	1.34	1.75E-03	555		Prosalpha6	1.41	9.15E-05	837
Sptbn4	0.69	1.75E-03	3723		ImpL2	0.41	9.31E-05	789
Atg7	1.69	1.75E-03	2094		ec	0.37	9.34E-05	5295
Dph6	1.50	1.75E-03	801		betaggt-II	0.56	9.62E-05	1041
Chmp2a	1.31	1.78E-03	666		Ptp99A	0.54	9.68E-05	2766
Gm13889	1.67	1.78E-03	369		LBR	1.69	9.82E-05	2148
Tac1	1.35	1.78E-03	345		r	0.52	9.82E-05	6672
Ccdc12	2.08	1.78E-03	498		LanB2	0.46	9.96E-05	4917
2610507B11Rik	0.77	1.81E-03	6702		CG33144	0.38	9.96E-05	3306
Mrpl48	1.76	1.81E-03	633		Fur2	0.64	1.01E-04	5046
Cplx2	0.76	1.86E-03	402		fs(1)Yb	0.33	1.02E-04	3126
Pcnx	0.78	1.88E-03	7032		Cyp18a1	0.45	1.04E-04	1614
Lsm10	2.01	1.95E-03	366		Ncc69	0.47	1.06E-04	3573
Cep350	0.70	2.00E-03	9285		Bruce	0.67	1.06E-04	14556
Clvs2	1.57	2.01E-03	981		Spc105R	0.65	1.06E-04	5880
Vamp7	1.59	2.03E-03	660		CG43134	0.48	1.12E-04	246
Atp5h	1.44	2.07E-03	483		Cad99C	0.45	1.14E-04	5118
Cops3	1.27	2.08E-03	1269		GstO2	1.34	1.16E-04	750
Psmc3	1.27	2.15E-03	1326		CG8833	1.50	1.17E-04	2856
Speg	0.75	2.21E-03	2583		caps	0.49	1.19E-04	1620
Bcr	0.74	2.22E-03	3810		kar	0.50	1.20E-04	1659
Kcnk9	0.73	2.25E-03	1206		dpr8	0.30	1.22E-04	1032
Cox5b	1.41	2.25E-03	387		Timp	0.40	1.28E-04	630
Scrg1	1.37	2.25E-03	294		APP-BP1	1.45	1.28E-04	1572
Ryr2	0.74	2.26E-03	14898		CG5597	0.27	1.28E-04	780
Nkain2	1.54	2.26E-03	624		CG9272	1.51	1.28E-04	1164
Sgtb	1.23	2.27E-03	912		CG31121	0.33	1.29E-04	2733
Fbxo25	1.26	2.27E-03	1098		Rpn9	1.29	1.30E-04	1146
Dot1l	0.62	2.27E-03	4620		Achl	0.10	1.31E-04	2601
Phldb1	0.74	2.27E-03	4113		CG10939	0.62	1.33E-04	888
Mrpl36	1.47	2.28E-03	306		hng1	2.24	1.34E-04	945
Dennd2a	0.54	2.28E-03	3000		lqf	0.82	1.35E-04	1920
Nrcam	0.81	2.30E-03	3768		CG10616	1.62	1.35E-04	1476
Proser1	0.63	2.35E-03	2739		CG43295	2.34	1.35E-04	501
Fasn	0.86	2.35E-03	7512		rictor	0.70	1.37E-04	5808
Tns3	0.73	2.40E-03	4320		Mlp60A	0.31	1.37E-04	276
Psma6	1.23	2.41E-03	738		pix	0.63	1.43E-04	1833
Cfap36	1.36	2.45E-03	1029		PGAP1	0.69	1.43E-04	2940
H2bc8	2.05	2.48E-03	378		Lint-1	1.35	1.43E-04	1806
Pcnx2	0.78	2.48E-03	6366		Non1	0.52	1.44E-04	1956
Marf1	0.69	2.48E-03	5208		CG11164	1.66	1.45E-04	1020
Caskin1	0.81	2.48E-03	4080		Egfr	0.51	1.45E-04	4131
Ncoa6	0.72	2.53E-03	6207		cuff	1.96	1.48E-04	1152
Nova2	0.70	2.58E-03	1476		atilla	0.46	1.50E-04	429
Wbp11	0.71	2.58E-03	1923		noc	0.36	1.52E-04	1611
Bnip3l	1.92	2.58E-03	654		Larp7	1.29	1.52E-04	1785
Pnisr	0.60	2.67E-03	2442		mRpL50	1.41	1.53E-04	567
Phf3	0.80	2.68E-03	6075		pasi1	1.60	1.56E-04	507
Tmem11	1.61	2.69E-03	570		RpS5a	0.52	1.56E-04	684
Atp6v1c1	1.17	2.71E-03	1146		TORIP	1.43	1.56E-04	903
Enpp5	1.24	2.72E-03	1431		Shark	1.85	1.57E-04	2817
Lpin2	0.75	2.75E-03	2679		RpL10Ab	0.40	1.58E-04	651
Tnfaip8l3	2.03	2.81E-03	612		y	0.39	1.62E-04	1623
Mcts1	1.31	2.89E-03	546		PNUTS	0.64	1.63E-04	3405
Preb	0.71	2.94E-03	1251		Rbcn-3A	0.52	1.67E-04	10278
Mrps33	1.84	2.95E-03	318		tweek	0.63	1.67E-04	15348
Pitpnm2	0.78	2.95E-03	3843		tutl	0.20	1.70E-04	2889
Map7d1	0.80	2.96E-03	2442		Cht10	0.44	1.71E-04	6858
Eif5b	0.59	3.11E-03	3648		CRMP	0.32	1.71E-04	996
Ech1	1.39	3.16E-03	981		nord	0.27	1.71E-04	1761
Sumo1	0.68	3.19E-03	303		sog	0.45	1.71E-04	3114
Cachd1	0.64	3.19E-03	3864		SP1173	0.44	1.77E-04	2223
Car4	0.62	3.35E-03	915		pain	0.41	1.77E-04	2739
Ccdc127	1.38	3.35E-03	780		pcm	0.69	1.77E-04	4836
Otub1	1.35	3.35E-03	813		CG12177	0.42	1.82E-04	1086
Plk2	1.19	3.35E-03	2046		Hmg-2	1.73	1.83E-04	1128
Ctss	1.27	3.41E-03	1020		CG12581	0.41	1.85E-04	1995
C2cd2l	0.78	3.41E-03	2118		RpS6	0.62	1.95E-04	744
H1f10	0.64	3.42E-03	564		Fancl	1.56	1.97E-04	1143
Whrn	0.63	3.49E-03	2754		dom	0.65	1.97E-04	7491
C1d	1.52	3.49E-03	423		CG8461	1.56	2.01E-04	732
Map6	0.83	3.61E-03	2718		geminin	1.55	2.01E-04	576
Zc3h4	0.72	3.63E-03	3765		CG5346	0.54	2.09E-04	1209
Plec	0.62	3.64E-03	13767		MED23	0.68	2.18E-04	4317
Brd3	0.69	3.68E-03	2178		AANAT1	0.40	2.21E-04	825
Soga1	0.69	3.71E-03	4962		MED31	1.54	2.22E-04	612
Trappc3	1.29	3.78E-03	540		msb1l	1.36	2.22E-04	1143
Ndufa5	1.28	3.81E-03	0		bond	0.41	2.22E-04	966
Hykk	2.97	3.81E-03	1128		Fib	0.64	2.22E-04	1032
Dpm3	1.77	3.83E-03	276		Ilp8	0.47	2.23E-04	450
Glrx	1.44	3.91E-03	321		CG13868	0.47	2.23E-04	1569
Add2	0.85	4.02E-03	2175		RhoGEF2	0.68	2.24E-04	7677
Prrc2c	0.65	4.11E-03	8538		CG5056	1.47	2.24E-04	861
Syne1	0.82	4.12E-03	4293		Fas3	0.47	2.28E-04	1425
Pde4dip	0.81	4.12E-03	3354		Pfk	0.86	2.34E-04	2364
Sez6l	0.76	4.12E-03	2889		Asph	0.56	2.35E-04	2355
Scaf8	0.76	4.12E-03	3804		Bin1	1.51	2.36E-04	450
Sap130	0.74	4.23E-03	3171		Rrp4	0.60	2.43E-04	894
Fxyd2	6.91	4.29E-03	210		NetB	0.21	2.44E-04	2379
Nsd1	0.78	4.34E-03	8073		Snr1	1.52	2.47E-04	1110
Ndufb9	1.28	4.36E-03	408		Fas2	0.48	2.47E-04	2577
Aebp1	0.63	4.37E-03	3384		vret	1.28	2.57E-04	2073
Ptdss2	0.69	4.39E-03	1419		bug	1.63	2.60E-04	885
Mgst3	1.45	4.39E-03	459		CG10311	0.22	2.60E-04	495
Plxnb3	0.72	4.41E-03	5706		CG11399	0.74	2.60E-04	2760
Ssr4	1.42	4.42E-03	519		CG9394	0.49	2.65E-04	2037
Cops4	1.26	4.47E-03	1218		Mp20	0.38	2.67E-04	552
Tenm2	0.76	4.49E-03	8292		sta	0.39	2.69E-04	810
Slc38a2	0.82	4.49E-03	1512		Atg6	1.55	2.69E-04	1266
Scaf1	0.74	4.49E-03	3768		CG1647	1.91	2.74E-04	3666
Vps13d	0.79	4.52E-03	13167		CG9743	0.34	2.75E-04	1260
Gstm5	1.32	4.54E-03	672		Ing5	1.35	2.81E-04	855
Fopnl	1.50	4.55E-03	522		CG6231	0.42	2.85E-04	1755
Bckdha	1.38	4.64E-03	1338		Zasp52	0.50	2.85E-04	3813
Tmem106b	1.29	4.64E-03	825		Kal1	0.49	2.97E-04	1575
Hs3st1	0.69	4.74E-03	933		DOR	0.46	2.97E-04	1161
Rpl35a	2.09	4.77E-03	330		CG14777	0.22	2.97E-04	588
Nop10	1.43	4.80E-03	192		CtsB1	0.83	2.98E-04	1020
Usp24	0.76	4.84E-03	7851		CG14817	1.35	3.05E-04	318
Hspg2	0.52	4.90E-03	13149		vig	0.69	3.10E-04	1470
Shoc1	6.44	4.91E-03	4443		ct	0.43	3.12E-04	6522
Cnot3	0.66	4.97E-03	2253		CG8326	1.38	3.16E-04	996
Snrpd2	1.95	4.98E-03	354		vih	1.40	3.18E-04	534
Park7	1.29	4.98E-03	567		PHGPx	1.28	3.32E-04	507
Tpr	0.81	5.00E-03	7293		LanA	0.46	3.32E-04	11136
Slc12a5	0.81	5.04E-03	3414		MFS17	1.61	3.49E-04	1515
Ints1	0.80	5.17E-03	6666		Ugt36D1	0.42	3.54E-04	1557
Birc6	0.79	5.17E-03	14619		Tsp42Ed	0.32	3.59E-04	681
Usp19	0.79	5.27E-03	3966		spen	0.62	3.60E-04	16374
Cpsf1	0.75	5.31E-03	4323		Rap2l	1.46	3.62E-04	546
Cox4i1	1.17	5.33E-03	507		Ilp7	0.29	3.62E-04	477
Hmg20a	0.76	5.40E-03	1038		wac	1.35	3.64E-04	489
B3gat2	0.51	5.41E-03	972		hdc	0.75	3.66E-04	1950
Shank3	0.71	5.42E-03	5415		l(2)k09022	0.68	3.68E-04	6288
Dlg3	0.80	5.43E-03	1098		alpha-Est9	0.47	3.72E-04	1707
Lmo4	1.27	5.45E-03	495		LSm1	2.01	3.76E-04	411
Camta1	0.75	5.48E-03	5046		CG3328	0.07	3.76E-04	4269
Plekhg1	0.71	5.57E-03	4170		mRpS34	1.52	3.80E-04	564
Grik5	0.72	5.59E-03	2937		CG15210	0.37	3.80E-04	207
Tmem151b	0.68	5.59E-03	1683		CG33228	1.69	3.82E-04	645
Mast3	0.81	5.61E-03	3915		Mos	1.55	3.82E-04	1092
Tnr	0.81	5.61E-03	4074		Gpo1	0.47	3.85E-04	2172
Hap1	0.78	5.66E-03	1794		CG1532	1.27	3.89E-04	864
Hspa5	1.17	5.90E-03	1965		CG30197	0.39	3.91E-04	339
Zbtb4	0.75	5.98E-03	2946		CG31457	1.81	3.92E-04	1011
Klhdc2	1.24	6.03E-03	1218		CG4949	1.40	3.92E-04	591
Mast4	0.73	6.03E-03	7854		qtc	0.40	3.92E-04	2070
Selenof	1.31	6.18E-03	486		Yippee	1.59	3.92E-04	363
Mpzl1	0.67	6.23E-03	357		sim	0.55	3.93E-04	2025
Syf2	1.39	6.23E-03	726		NaCP60E	0.25	3.93E-04	8418
Fnbp1	0.76	6.25E-03	1665		CG17249	1.54	3.96E-04	1416
Zfp398	0.65	6.25E-03	1929		Cdep	0.47	3.96E-04	3501
Ankrd17	0.78	6.25E-03	7809		Tmhs	0.45	3.96E-04	795
Wiz	0.67	6.25E-03	5055		CG15695	0.03	3.97E-04	2175
Ryr3	0.61	6.25E-03	14604		RpL34b	0.45	4.02E-04	504
Arhgap32	0.88	6.28E-03	5220		DCTN5-p25	1.63	4.06E-04	567
Abhd2	0.82	6.28E-03	1275		CG6712	1.40	4.11E-04	1182
Spag9	0.79	6.34E-03	3504		Jra	1.45	4.13E-04	867
Pop5	1.45	6.48E-03	507		CG10445	1.96	4.13E-04	2835
Myt1l	0.77	6.57E-03	3555		mei-218	0.43	4.13E-04	3558
Cd302	1.57	6.58E-03	684		CG4198	4.54	4.15E-04	1428
Rpl7	1.37	6.58E-03	810		LanB1	0.55	4.15E-04	5364
Tenm4	0.78	6.60E-03	8388		brwl	0.45	4.18E-04	1305
Gabrg2	1.28	6.60E-03	1368		Apc	0.73	4.24E-04	7251
Vwa5b1	0.39	6.60E-03	3645		mRpL20	1.43	4.24E-04	450
Commd8	1.43	6.67E-03	549		Ulp1	0.65	4.32E-04	4539
Uqcrb	1.46	6.67E-03	333		Rheb	1.26	4.37E-04	546
Lyrm2	1.82	6.71E-03	264		CG42673	0.43	4.42E-04	1314
H4c6	1.69	6.84E-03	309		Pomp	1.28	4.49E-04	402
Ndufb7	1.40	6.86E-03	411		MAGE	1.43	4.55E-04	696
Armc6	1.36	6.86E-03	1404		CG2608	1.52	4.56E-04	765
Phc1	0.70	6.88E-03	3030		CG8726	0.60	4.56E-04	1938
Cops8	1.26	6.97E-03	627		CG14657	0.47	4.57E-04	1332
Psmc2	0.77	7.01E-03	1299		RIOK1	1.35	4.60E-04	1755
Mrtfa	0.75	7.04E-03	2892		fred	0.03	4.60E-04	3594
Naca	1.57	7.04E-03	645		Dp1	0.76	4.61E-04	3903
Scrt2	0.57	7.12E-03	933		CG4592	1.77	4.61E-04	861
Sh3bp5	0.73	7.13E-03	1374		dgt3	1.63	4.61E-04	1695
Tmem191c	0.72	7.19E-03	906		Irbp	1.69	4.63E-04	1893
Mcm3ap	0.76	7.22E-03	5913		CG17190	0.40	4.70E-04	771
Necap1	1.23	7.29E-03	825		CG8777	0.66	4.74E-04	3699
Cep295	0.66	7.29E-03	7140		CG2269	0.08	4.82E-04	2109
Ube2o	0.84	7.29E-03	3864		eEF2	0.68	4.84E-04	2532
Rsf1	0.73	7.33E-03	4323		Srp68	1.19	4.87E-04	1812
Satb1	0.82	7.43E-03	2292		nahoda	0.50	5.03E-04	3444
Mn1	0.77	7.48E-03	3891		CG13506	0.40	5.03E-04	1509
Rpa3	1.96	7.49E-03	363		CG33303	1.39	5.12E-04	1374
Dbi	1.31	7.54E-03	261		UQCR-6.4	1.25	5.14E-04	171
Gng7	1.52	7.54E-03	207		Kank	0.48	5.18E-04	3672
Tanc2	0.83	7.56E-03	5982		CG10433	0.39	5.18E-04	381
Cbl	0.71	7.56E-03	2739		tefu	0.60	5.32E-04	8301
Cmas	1.29	7.65E-03	1296		Hesr	0.22	5.32E-04	447
Sox10	0.70	7.67E-03	1398		P32	1.32	5.33E-04	789
Rwdd2a	1.38	7.71E-03	876		CSN8	1.40	5.34E-04	546
Cspg4	0.76	7.71E-03	6981		CG9018	1.51	5.39E-04	1125
Dgcr2	0.78	7.79E-03	1647		Spn42Dd	0.37	5.56E-04	1116
Mdn1	0.66	7.81E-03	16746		bark	0.50	5.61E-04	9369
Dnajc15	1.44	8.03E-03	447		CAP	0.47	5.67E-04	939
Bex4	2.36	8.12E-03	354		ps	0.51	5.73E-04	1650
Vbp1	1.39	8.13E-03	588		SIDL	0.72	5.81E-04	3435
Pvalb	1.39	8.18E-03	330		CG31109	1.44	5.87E-04	594
Wdr6	0.76	8.29E-03	3375		Adgf-A	0.34	5.87E-04	1659
Nfat5	0.77	8.33E-03	4656		Pvr	0.53	5.87E-04	4404
Rps14	1.47	8.41E-03	453		GstD1	1.39	5.97E-04	627
Mrpl50	1.46	8.43E-03	477		wdp	0.38	5.97E-04	2031
Crbn	1.22	8.50E-03	1335		aru	0.72	6.06E-04	2334
Hnrnpul2	0.71	8.52E-03	2235		EMC8-9	1.37	6.14E-04	609
Hmgn5	0.47	8.54E-03	1218		CG31957	1.64	6.30E-04	477
Ggps1	1.58	8.60E-03	900		CG30460	0.37	6.30E-04	3396
Arhgef2	0.85	8.62E-03	2955		Herc4	0.77	6.32E-04	3174
Foxg1	0.78	8.65E-03	1443		Esp	0.46	6.39E-04	1962
Chchd3	1.32	8.65E-03	696		uex	1.52	6.53E-04	2502
Snrnp25	2.19	8.65E-03	369		Slimp	1.48	6.74E-04	1392
Bbs5	1.47	8.65E-03	1023		Cyp4s3	0.41	6.74E-04	1485
Sik3	0.81	8.70E-03	4107		CG9338	0.43	6.75E-04	441
Dgcr8	0.70	8.83E-03	2319		CG9515	1.58	6.88E-04	627
Akap12	0.73	8.92E-03	5052		rols	0.45	6.96E-04	4707
Msra	1.56	8.92E-03	573		mys	0.77	6.96E-04	2538
Pum1	0.83	8.99E-03	3324		CG9098	0.42	6.96E-04	2832
Cct3	1.24	8.99E-03	1635		CG8490	1.39	6.96E-04	633
Synpo	0.78	9.02E-03	2070		CG15047	1.64	7.00E-04	522
Tspyl3	0.69	9.07E-03	1002		CG9286	0.58	7.06E-04	891
2310030G06Rik	4.07	9.13E-03	381		CanB2	1.32	7.15E-04	510
Vhl	1.37	9.13E-03	543		Mhc	0.42	7.18E-04	5886
Hprt	1.23	9.16E-03	654		t	0.32	7.21E-04	1161
Zfp958	1.86	9.16E-03	1401		Ugt37C2	0.21	7.21E-04	1569
Sf3b6	1.36	9.21E-03	375		Kap-alpha1	1.35	7.29E-04	1629
Abcc8	0.70	9.28E-03	4743		Lon	1.29	7.32E-04	3018
Gcn1	0.80	9.32E-03	8013		Cog6	1.51	7.38E-04	1890
Lama2	0.66	9.34E-03	9354		CG8607	1.70	7.46E-04	825
Dynlrb1	1.43	9.46E-03	288		mRpL27	1.36	7.56E-04	414
Ilf2	1.25	9.46E-03	1170		Inos	0.79	7.59E-04	1695
Mecp2	0.78	9.49E-03	1452		CG13742	0.59	7.67E-04	2187
Cops2	1.35	9.49E-03	1329		CG7824	1.48	7.67E-04	1056
Nipsnap2	1.29	9.56E-03	843		scny	0.69	7.67E-04	3114
Rev3l	0.68	9.73E-03	9366		sick	0.45	7.67E-04	4038
Dnajb11	1.25	9.78E-03	1074		Uch-L5	1.29	7.69E-04	972
Dock6	0.59	9.84E-03	6333		Adf1	1.25	7.76E-04	786
Tdp1	0.60	9.90E-03	1827		ix	1.60	7.78E-04	564
H4c9	3.22	9.99E-03	309		Prosalpha3	1.33	7.84E-04	792
Ndufb3	1.37	1.00E-02	312		CG3862	1.76	7.84E-04	1362
Ccno	3.30	1.00E-02	1056		egr	0.52	7.85E-04	1245
Nsd3	0.73	1.00E-02	4338		AOX1	0.64	7.87E-04	3819
Cux2	0.79	1.01E-02	4278		rau	0.37	7.87E-04	1290
Cnot7	1.45	1.01E-02	855		CG30076	0.09	7.90E-04	1320
Ttc8	1.57	1.02E-02	1515		CG8043	1.57	7.91E-04	1044
Lamp2	1.32	1.02E-02	1245		pen-2	1.63	7.95E-04	303
Armcx2	0.81	1.02E-02	2352		IKKbeta	1.51	8.24E-04	2151
Rack1	1.29	1.02E-02	951		Cad96Cb	0.18	8.26E-04	2355
Hdlbp	0.81	1.02E-02	3804		TfIIA-L	1.43	8.26E-04	1098
Tjp1	0.77	1.02E-02	5055		AP-1gamma	0.81	8.34E-04	2889
Rnf44	0.77	1.03E-02	0		CG30195	0.18	8.37E-04	459
Tppp3	1.36	1.03E-02	528		Ubr3	0.64	8.40E-04	6657
Micos13	1.28	1.03E-02	357		Gcn2	0.66	8.42E-04	4767
Rbm14	0.70	1.03E-02	2007		SCCRO	1.32	8.42E-04	864
Nol7	1.38	1.03E-02	762		CG14074	1.64	8.70E-04	1008
Enah	0.79	1.03E-02	1623		CG13252	0.47	8.70E-04	1152
Robo1	0.80	1.03E-02	4836		l(2)efl	0.28	8.80E-04	561
Mark2	0.82	1.03E-02	2166		CG13197	1.61	8.82E-04	1029
Espl1	0.26	1.03E-02	6354		XNP	0.66	8.88E-04	3933
Ip6k2	1.22	1.03E-02	1344		DCTN4-p62	1.41	8.91E-04	1542
Ripor1	0.73	1.05E-02	3669		Obp99a	0.42	8.93E-04	426
Thyn1	1.40	1.06E-02	678		cora	0.49	8.94E-04	5094
Mrpl34	1.50	1.06E-02	276		pch2	1.32	9.05E-04	1263
Trim12a	10.20	1.06E-02	891		mRpS11	1.51	9.07E-04	600
Nmd3	1.33	1.06E-02	1509		Pgant9	0.67	9.07E-04	1950
Rnf115	1.28	1.06E-02	915		Mec2	0.19	9.28E-04	1050
Dctpp1	1.62	1.06E-02	510		GLS	0.49	9.35E-04	2118
Rbm25	0.71	1.06E-02	2514		bou	0.41	9.35E-04	447
Smim10l1	1.41	1.07E-02	201		CG15747	1.45	9.41E-04	1161
Zfp608	0.67	1.07E-02	4533		MFS16	0.63	9.44E-04	1584
Sdhc	1.21	1.08E-02	507		Bka	1.41	9.44E-04	600
Mapk6	0.63	1.08E-02	2160		RpS8	0.63	9.53E-04	624
Mrtfb	0.84	1.08E-02	3240		OtopLa	0.17	9.58E-04	2748
Plxnd1	0.74	1.09E-02	5775		Ptp52F	0.23	9.78E-04	4299
Acer3	1.58	1.12E-02	801		Psf2	1.48	9.86E-04	609
Usp8	0.78	1.12E-02	3240		betaTub60D	0.48	9.89E-04	1362
Polr2i	1.65	1.12E-02	375		CG8012	0.42	1.01E-03	246
Esd	1.33	1.12E-02	846		e(r)	1.44	1.02E-03	312
Ino80	0.64	1.12E-02	4677		gammaTub37C	1.44	1.03E-03	1371
Bbip1	1.36	1.12E-02	201		M1BP	1.52	1.04E-03	1254
Zhx3	0.75	1.12E-02	2853		CG7888	0.42	1.05E-03	1395
Nipbl	0.73	1.12E-02	8394		CG8319	1.55	1.06E-03	1149
Bloc1s4	1.89	1.13E-02	645		CG3430	1.39	1.08E-03	1815
Tacc2	0.78	1.13E-02	2841		nonA-l	1.49	1.10E-03	1890
Eif4g3	0.73	1.13E-02	3990		CG7341	2.57	1.10E-03	1071
Dap3	1.25	1.14E-02	1188		CG1371	0.85	1.10E-03	3597
Gin1	1.75	1.14E-02	1554		CG10465	1.49	1.11E-03	903
Mtrf1	1.79	1.16E-02	1338		kmr	0.44	1.12E-03	6060
Pomp	1.23	1.16E-02	423		RpL12	0.63	1.13E-03	495
Arf2	1.29	1.16E-02	543		CG5023	0.41	1.13E-03	507
Grin2d	0.64	1.17E-02	3969		PGRP-LA	0.17	1.13E-03	414
Psmb7	1.27	1.17E-02	831		Ugt317A1	0.42	1.14E-03	1587
Myo10	0.69	1.18E-02	4260		CenG1A	0.66	1.14E-03	2985
Vip	1.30	1.18E-02	513		Mrtf	0.64	1.15E-03	4485
Snx2	1.26	1.19E-02	1557		osa	0.65	1.16E-03	7668
Hivep1	0.67	1.20E-02	8064		CG12659	1.69	1.17E-03	330
Lrrc7	0.83	1.21E-02	4485		CG13067	0.16	1.17E-03	237
Kif17	0.69	1.21E-02	3114		CG8079	1.67	1.18E-03	1803
Ociad2	1.27	1.21E-02	462		CG16896	0.75	1.19E-03	2964
Dio3	5.62	1.23E-02	912		Pfdn4	1.73	1.20E-03	414
Ankrd34a	0.73	1.26E-02	1485		CG15141	1.55	1.21E-03	1212
Phactr2	0.55	1.27E-02	1668		CG3726	0.68	1.23E-03	2046
Iqsec1	0.83	1.27E-02	2841		Pi3K68D	0.66	1.24E-03	5628
Tmem131	0.82	1.27E-02	5631		Ubi-p5E	1.53	1.24E-03	1602
Creb3l1	0.35	1.28E-02	1560		Nuf2	1.79	1.24E-03	1185
Macf1	0.65	1.28E-02	15984		CG4839	0.30	1.24E-03	3009
Vps26c	1.36	1.28E-02	891		if	0.44	1.25E-03	4188
Smarca4	0.82	1.28E-02	4851		Rab8	1.31	1.26E-03	621
Tmem123	1.69	1.29E-02	585		AnxB10	0.73	1.26E-03	960
Faim2	0.83	1.30E-02	951		CG34325	0.47	1.27E-03	537
2310057M21Rik	0.69	1.32E-02	1332		CG31288	0.11	1.28E-03	1284
Prorp	2.19	1.34E-02	1752		Pur-alpha	1.76	1.28E-03	825
U2af1l4	1.43	1.34E-02	660		Drat	0.53	1.28E-03	1143
Syn3	0.71	1.34E-02	1737		CHKov1	0.25	1.29E-03	1230
Lrp11	1.27	1.35E-02	1449		CAH3	1.57	1.29E-03	750
Prpf8	0.83	1.35E-02	7005		Caf1-55	1.29	1.30E-03	1290
Tuba1b	1.43	1.35E-02	1353		CG33332	1.58	1.33E-03	1047
Smtn	0.48	1.36E-02	2763		Snmp1	0.42	1.34E-03	1653
Cdr1	0.10	1.36E-02	1551		CG30423	1.30	1.34E-03	378
Jakmip2	0.73	1.36E-02	2460		CG7840	1.31	1.34E-03	978
Qpct	1.39	1.36E-02	1086		Prp18	1.48	1.36E-03	1020
E4f1	0.61	1.37E-02	2349		DMAP1	1.32	1.36E-03	1299
Guk1	1.28	1.39E-02	621		CG33213	1.59	1.37E-03	1023
Utrn	0.79	1.39E-02	10290		CG9646	0.61	1.37E-03	2667
Eml4	0.70	1.39E-02	2757		l(2)k05819	0.47	1.37E-03	4302
Ank2	0.75	1.39E-02	3150		CG9360	0.34	1.38E-03	753
Mrpl47	1.53	1.39E-02	756		Adi1	1.35	1.38E-03	558
Cab39	1.24	1.39E-02	1023		CG1663	1.61	1.39E-03	1161
Mprip	0.77	1.40E-02	7269		CG8630	0.03	1.41E-03	1224
Rps18	1.68	1.43E-02	456		r2d2	1.46	1.41E-03	933
Mdga1	0.66	1.43E-02	2868		Cenp-C	1.43	1.42E-03	4197
Srrm1	0.72	1.46E-02	2637		CG10395	1.48	1.42E-03	843
Cds2	0.85	1.46E-02	1281		CG34445	0.23	1.42E-03	402
Zmym4	0.80	1.46E-02	4647		CROT	1.41	1.42E-03	1854
Sec11c	1.32	1.47E-02	576		Cdc27	0.67	1.45E-03	2700
Rc3h1	0.65	1.47E-02	3390		RpL22	0.49	1.47E-03	897
Ddx42	0.78	1.48E-02	2787		CG9917	1.31	1.48E-03	903
Mtif2	1.48	1.50E-02	2181		by	0.59	1.49E-03	2160
Champ1	0.79	1.50E-02	2406		plum	0.46	1.49E-03	3894
Pdyn	0.71	1.50E-02	744		ZIPIC	1.75	1.49E-03	1371
Nckap5l	0.65	1.50E-02	3969		Best2	0.52	1.49E-03	2427
Ppdpf	1.95	1.50E-02	0		Nelf-E	1.38	1.49E-03	840
Ppargc1b	0.72	1.51E-02	3042		CG11307	1.51	1.49E-03	1212
Otof	0.67	1.52E-02	5931		mew	0.54	1.49E-03	3438
Ltbp3	0.69	1.52E-02	3759		swm	1.24	1.49E-03	3186
Sqor	1.88	1.52E-02	0		arx	1.35	1.50E-03	501
Cavin3	1.54	1.52E-02	780		CG33108	2.22	1.51E-03	801
Smarcc2	0.85	1.53E-02	3390		shi	0.83	1.51E-03	2631
Shisal1	0.66	1.55E-02	594		CG11400	0.32	1.51E-03	594
Fhod3	0.81	1.55E-02	4281		Nepl4	0.26	1.51E-03	1956
Pdzd2	0.70	1.55E-02	8388		CG4730	1.62	1.51E-03	1176
Ftl1	2.34	1.55E-02	549		CG7443	0.25	1.53E-03	417
Gtf2ird2	0.59	1.56E-02	2808		Ppn	0.41	1.53E-03	8523
Rps21	1.43	1.57E-02	249		PIG-O	0.71	1.53E-03	3231
Smpdl3a	1.36	1.58E-02	1335		dgt2	1.50	1.53E-03	693
Fhl2	1.28	1.62E-02	837		CG18622	0.34	1.54E-03	282
Cyp2f2	0.25	1.62E-02	1473		CRIF	1.30	1.54E-03	696
D630045J12Rik	0.76	1.66E-02	5820		CG6136	1.64	1.55E-03	789
Srrm3	1.97	1.66E-02	1944		tsl	0.13	1.55E-03	1059
Xkr6	0.54	1.66E-02	1914		CG18586	1.54	1.55E-03	1635
Cdk13	0.79	1.66E-02	4533		hyx	1.36	1.56E-03	1614
Wdr60	0.63	1.67E-02	2997		jbug	0.57	1.56E-03	5256
Nt5c3	1.41	1.68E-02	891		CG15152	0.01	1.57E-03	336
Tomm20	1.45	1.69E-02	435		Irc	0.56	1.58E-03	2091
Hipk2	0.68	1.69E-02	3507		mms4	1.56	1.60E-03	927
Ncald	1.25	1.70E-02	579		AdamTS-A	0.43	1.61E-03	5064
Selenot	1.36	1.70E-02	585		CG11342	1.47	1.61E-03	714
0610012G03Rik	1.56	1.70E-02	285		ssp	1.52	1.61E-03	1104
Dlgap4	0.80	1.72E-02	2967		DNApol-epsilon58	1.42	1.61E-03	1575
Bzw2	1.33	1.72E-02	1257		CG11275	0.47	1.61E-03	1251
6330403K07Rik	1.20	1.73E-02	363		CG12075	0.48	1.61E-03	3018
Kcnb1	0.81	1.76E-02	2571		slv	2.60	1.63E-03	678
Bcor	0.75	1.76E-02	0		trx	0.52	1.64E-03	10074
Trappc2l	1.42	1.76E-02	417		CG12321	1.57	1.66E-03	741
Dip2b	0.85	1.78E-02	4722		elB	0.38	1.67E-03	1656
Pcbp4	0.76	1.78E-02	1209		Cln3	0.39	1.67E-03	1266
Smarcd1	0.81	1.81E-02	1545		mRpS23	1.53	1.69E-03	567
Gigyf1	0.72	1.81E-02	3132		mRpL35	1.37	1.69E-03	534
C130074G19Rik	1.58	1.81E-02	423		su(r)	0.44	1.70E-03	3093
Nsrp1	0.69	1.82E-02	1626		Galt	0.49	1.70E-03	1050
Ptov1	0.82	1.82E-02	1248		CG8306	0.60	1.71E-03	1548
Arhgap21	0.76	1.82E-02	5865		twe	1.59	1.71E-03	1278
Simc1	0.70	1.83E-02	4062		CG43066	0.54	1.72E-03	2163
Catip	0.10	1.83E-02	1503		CG2116	1.48	1.72E-03	1794
Arnt	0.68	1.83E-02	2373		sgg	1.26	1.76E-03	1542
Srsf1	1.31	1.84E-02	744		CG16865	1.57	1.76E-03	741
Ubap2	0.74	1.84E-02	3396		DCTN1-p150	0.80	1.79E-03	3795
Eif4ebp2	0.61	1.84E-02	360		ogre	0.43	1.80E-03	1086
Plaat3	1.52	1.84E-02	486		CG7120	0.55	1.84E-03	2103
H4c3	1.32	1.85E-02	309		Pura	0.71	1.85E-03	5712
Col1a2	0.68	1.85E-02	4116		RpLP2	0.51	1.85E-03	339
Polr1c	1.40	1.85E-02	1038		Ccp84Ag	0.06	1.89E-03	573
Sptan1	0.75	1.88E-02	7431		Karybeta3	0.71	1.93E-03	3315
Slc38a10	0.76	1.88E-02	3246		Sox14	0.51	1.93E-03	2007
Fxn	2.26	1.89E-02	621		CG1671	0.84	1.96E-03	2361
Uqcrc1	1.15	1.90E-02	1440		Msp300	0.48	1.99E-03	40620
Pfdn6	1.32	1.92E-02	381		Oat	0.48	2.02E-03	1293
Cdc42bpa	0.81	1.93E-02	5196		CG34174	1.73	2.02E-03	651
Ankrd13b	0.71	1.93E-02	2088		CG13992	0.55	2.02E-03	1977
Ubap2l	0.77	1.94E-02	3294		CG1738	1.54	2.03E-03	546
Sar1a	1.25	1.94E-02	594		Esyt2	0.49	2.03E-03	2547
Emc2	1.35	1.94E-02	891		CG15096	0.32	2.04E-03	1473
Saraf	1.18	1.94E-02	1002		CG3909	1.48	2.04E-03	993
Baiap2	0.87	1.95E-02	1566		cag	2.86	2.04E-03	675
Anp32a	0.85	1.95E-02	741		eIF2Bbeta	1.35	2.04E-03	1056
Tubb2b	1.44	1.95E-02	1335		Gs2	0.31	2.04E-03	1107
Armcx4	0.68	1.96E-02	7068		capu	0.74	2.04E-03	3177
Rnf41	1.37	1.96E-02	951		mRpL41	1.42	2.05E-03	498
Ripor2	0.83	1.97E-02	3234		CG32708	1.55	2.05E-03	717
Cmpk1	1.41	1.97E-02	681		yellow-b	0.11	2.06E-03	1359
Fndc1	0.52	1.98E-02	5343		CG18661	2.03	2.07E-03	627
Tnrc6b	0.74	1.99E-02	5322		CG32687	0.42	2.11E-03	1131
Kif1b	0.82	1.99E-02	5448		Rhp	0.46	2.12E-03	2154
Xpnpep1	0.76	1.99E-02	1998		CG30467	1.43	2.12E-03	1563
Rprd2	0.83	2.00E-02	4353		PPO1	0.35	2.12E-03	2070
Timm17a	1.26	2.00E-02	513		mask	0.67	2.15E-03	12003
Pdcd4	0.76	2.00E-02	1407		Pdk	1.36	2.15E-03	1239
Rfk	1.41	2.00E-02	465		CG8366	1.60	2.15E-03	1365
Ndufv1	1.18	2.01E-02	1392		br	0.42	2.15E-03	1542
B4galt4	1.53	2.02E-02	1032		CG7718	1.43	2.15E-03	1482
Dmxl2	0.86	2.02E-02	9162		Cyp9f2	0.53	2.17E-03	1548
Eno1	0.56	2.02E-02	1302		mRpL4	1.24	2.18E-03	888
Fstl1	1.32	2.02E-02	918		p47	1.36	2.18E-03	1221
Zfp362	0.65	2.02E-02	1254		Gug	0.58	2.19E-03	5955
Ksr2	0.75	2.03E-02	2853		Dip-B	0.70	2.22E-03	1524
Mgat5	0.80	2.03E-02	2220		scb	0.53	2.22E-03	3345
Tkfc	0.71	2.04E-02	1734		Mmp1	0.44	2.24E-03	1752
Slc25a14	1.25	2.05E-02	1032		mid	0.30	2.24E-03	1740
Neto2	1.27	2.06E-02	1575		RpL23A	0.57	2.25E-03	831
Prpf3	0.62	2.06E-02	2049		RpS9	0.53	2.25E-03	585
Acin1	0.77	2.06E-02	4014		Paics	0.68	2.25E-03	1287
Rnf130	1.22	2.06E-02	1257		Dref	1.40	2.25E-03	2127
Ovol2	2.42	2.07E-02	723		mud	0.62	2.25E-03	7182
Med10	1.46	2.08E-02	405		Arf102F	1.44	2.25E-03	540
Csf3r	0.27	2.09E-02	2511		mRpS18C	1.43	2.27E-03	420
Ppp1r3c	1.37	2.09E-02	951		CG4407	2.17	2.28E-03	966
Rps24	1.71	2.11E-02	390		Srp19	1.27	2.28E-03	480
Dscam	0.78	2.12E-02	6039		Pdp1	0.55	2.28E-03	750
Bri3	0.61	2.13E-02	375		CG14286	1.48	2.29E-03	600
Rps3a1	1.71	2.15E-02	792		RpL8	0.61	2.29E-03	768
Map3k10	0.67	2.15E-02	2820		Bub3	1.37	2.30E-03	978
Ankrd11	0.75	2.16E-02	7929		Nhe2	0.44	2.30E-03	3498
Psmd4	1.17	2.17E-02	1128		Mmp2	0.47	2.31E-03	2274
Nfe2l1	0.85	2.17E-02	2223		sfl	0.52	2.31E-03	3144
4932438A13Rik	0.76	2.17E-02	15015		Sugb	0.65	2.34E-03	1764
Dab1	0.75	2.18E-02	1665		Acox57D-p	1.31	2.34E-03	2031
Pin1	1.24	2.18E-02	495		grp	1.42	2.34E-03	1536
Aak1	0.84	2.19E-02	2877		dally	0.50	2.35E-03	1878
Ap4s1	1.33	2.20E-02	432		Pka-R2	0.71	2.35E-03	1131
Synrg	0.81	2.20E-02	3414		Nox	0.48	2.35E-03	4020
Serpina3c	16.42	2.20E-02	1251		CG10737	0.76	2.35E-03	2709
Mrpl13	1.31	2.21E-02	534		CG5367	0.51	2.36E-03	1014
Afdn	0.73	2.21E-02	5460		CG14805	1.30	2.38E-03	1518
Prkacb	1.15	2.21E-02	1014		CG14275	0.51	2.42E-03	444
Nrd1	0.80	2.21E-02	3483		Six4	0.51	2.43E-03	1176
Nfyb	1.47	2.21E-02	621		Mipp1	0.47	2.43E-03	1401
Pink1	1.22	2.21E-02	1740		l(1)G0196	0.67	2.44E-03	4341
Tbc1d10b	0.81	2.23E-02	2394		CG12868	2.02	2.44E-03	501
Zfp651	0.77	2.23E-02	2187		CG13876	1.68	2.47E-03	861
Numbl	0.80	2.23E-02	1812		CG6006	0.42	2.47E-03	1809
Uqcrc2	1.13	2.25E-02	1359		Det	1.44	2.49E-03	459
Fbxl20	1.31	2.27E-02	1308		Phf5a	1.44	2.50E-03	333
Ddi2	0.74	2.27E-02	1197		ACC	0.60	2.51E-03	6969
Fryl	0.78	2.29E-02	9021		CG43689	0.07	2.51E-03	4854
Fibin	2.08	2.31E-02	651		CG5004	0.65	2.52E-03	3741
Prpf4b	0.72	2.32E-02	3021		Cog3	1.47	2.52E-03	2715
Dpcd	1.34	2.32E-02	609		Tret1-1	0.57	2.54E-03	2571
Mtif3	1.43	2.35E-02	828		D2hgdh	0.46	2.55E-03	1599
Rsu1	1.34	2.36E-02	831		CG2662	1.53	2.55E-03	1338
L3mbtl3	0.74	2.37E-02	2649		ci	0.50	2.58E-03	4191
Trappc2	1.86	2.42E-02	420		Grx1	1.32	2.60E-03	342
Gpx6	3.81	2.42E-02	663		CG13295	2.32	2.61E-03	1455
Cetn3	1.39	2.42E-02	501		Fs	0.47	2.61E-03	2298
Rnase1	0.10	2.43E-02	447		CG5397	0.42	2.61E-03	1995
Smg1	0.74	2.43E-02	10974		Ibf2	1.64	2.61E-03	585
Timm9	1.46	2.44E-02	267		Klp3A	0.71	2.62E-03	3636
Ppt1	1.22	2.44E-02	918		Rpp21	0.29	2.62E-03	549
Wdyhv1	1.63	2.45E-02	627		CG10638	1.39	2.64E-03	951
Crtc1	0.78	2.46E-02	1890		Rpt1	1.19	2.64E-03	1299
Trappc6b	0.75	2.46E-02	474		Roe1	1.42	2.64E-03	639
Tm2d3	1.36	2.46E-02	690		ham	0.38	2.65E-03	2970
Mrpl52	1.43	2.46E-02	363		eIF2beta	1.28	2.66E-03	936
Izumo4	1.60	2.46E-02	681		TSG101	1.24	2.67E-03	1224
Ehmt1	0.79	2.48E-02	3867		tsh	0.18	2.68E-03	2862
Arl15	1.33	2.48E-02	612		CG8712	1.36	2.71E-03	1251
Adar	0.81	2.48E-02	2790		CG32772	1.28	2.73E-03	1560
Atp6v1d	1.14	2.48E-02	741		Sec71	0.62	2.73E-03	4959
Adcy3	0.80	2.48E-02	3435		CG12713	2.28	2.74E-03	987
Atp6v0b	1.20	2.49E-02	615		CG2064	0.59	2.74E-03	990
Hmgcl	0.69	2.49E-02	975		CG11155	0.43	2.74E-03	2730
Abcd2	1.28	2.49E-02	2223		Nipsnap	1.41	2.76E-03	819
Stat2	0.72	2.50E-02	2766		CG9626	0.45	2.76E-03	4932
Rap1b	1.29	2.50E-02	552		btsz	0.47	2.77E-03	4551
R3hdm1	0.73	2.51E-02	3405		Mlp84B	0.43	2.78E-03	1485
Clk1	1.89	2.51E-02	1449		ranshi	2.03	2.78E-03	1038
Atrx	0.69	2.52E-02	7428		CG4942	1.50	2.79E-03	1053
Hapln1	0.75	2.52E-02	1068		TfIIEbeta	1.39	2.80E-03	876
Mpdz	0.80	2.52E-02	6207		bon	0.68	2.80E-03	3375
Slitrk1	1.20	2.52E-02	2088		melt	0.32	2.81E-03	2982
Sdhaf1	1.92	2.55E-02	354		jing	0.57	2.84E-03	4458
Dcps	1.43	2.56E-02	1014		CIAPIN1	1.36	2.84E-03	744
Rai1	0.77	2.56E-02	5667		bowl	0.50	2.87E-03	2232
Igf1r	0.78	2.58E-02	4107		bdl	0.32	2.87E-03	2157
Gm14325	1.90	2.62E-02	1494		CG4537	1.69	2.87E-03	291
Cacna1h	0.78	2.63E-02	7077		mtd	0.70	2.88E-03	3810
Ralgapb	0.85	2.63E-02	4485		CG7611	0.75	2.88E-03	1890
Ctnnb1	0.85	2.65E-02	2343		msd5	1.60	2.88E-03	759
Taf3	0.66	2.65E-02	2796		CG12945	1.58	2.91E-03	1347
Nop58	1.34	2.65E-02	1608		CG42554	1.50	2.91E-03	639
Zfp637	1.39	2.70E-02	816		CG2258	0.61	2.92E-03	2403
Tmem204	0.37	2.73E-02	678		Neurochondrin	0.42	2.92E-03	2169
Pex3	1.35	2.73E-02	1116		CG4951	1.34	2.92E-03	960
Snrnp200	0.81	2.73E-02	6408		CG17264	0.07	2.92E-03	2112
Lrrn2	0.70	2.74E-02	2190		Bdbt	1.37	2.93E-03	858
C530008M17Rik	0.72	2.74E-02	3864		CG10555	0.78	3.01E-03	2778
Sorbs1	0.82	2.75E-02	2220		CG32599	0.18	3.03E-03	951
Jarid2	0.71	2.77E-02	3702		CG4570	1.60	3.08E-03	825
Unc13a	0.85	2.77E-02	5136		CG6024	0.10	3.08E-03	1137
Stmn4	1.39	2.78E-02	567		HSPC300	1.49	3.08E-03	228
Nsfl1c	0.78	2.83E-02	1110		CG6847	0.40	3.11E-03	3000
Vwc2l	2.09	2.84E-02	666		CG6040	0.52	3.13E-03	5352
G0s2	2.01	2.86E-02	309		EMC4	1.39	3.13E-03	498
Psma1	1.23	2.86E-02	789		CG8360	0.50	3.13E-03	474
Gpc5	1.30	2.86E-02	1716		Tailor	1.24	3.14E-03	1680
Srgap1	0.68	2.88E-02	3186		CHKov2	0.46	3.14E-03	1227
Pmpcb	1.26	2.90E-02	1467		Dip-C	0.76	3.15E-03	1473
Atpif1	1.28	2.91E-02	318		U2af50	1.28	3.15E-03	1281
Etl4	0.82	2.93E-02	4041		prod	1.48	3.17E-03	1038
Srebf2	0.81	2.93E-02	3390		CG3662	0.78	3.17E-03	957
Rxrb	0.79	2.94E-02	1230		CG6805	1.91	3.18E-03	1071
Fnbp4	0.68	2.94E-02	3090		Mctp	1.44	3.18E-03	1788
Psmd2	0.85	2.97E-02	2724		Golgin245	0.77	3.21E-03	4467
Rpl13a	1.34	2.98E-02	609		su(sable)	0.76	3.21E-03	3975
Vta1	1.25	2.98E-02	927		CG11444	1.22	3.26E-03	645
Camsap1	0.81	2.98E-02	4782		CG11852	0.33	3.30E-03	750
Gap43	1.16	2.98E-02	681		CG6701	0.69	3.31E-03	3999
Fabp7	1.35	3.00E-02	396		Mpp6	1.74	3.31E-03	486
Zfhx2	0.65	3.02E-02	7686		CG17977	8.45	3.33E-03	276
Becn1	1.27	3.03E-02	1344		CG15209	0.43	3.34E-03	441
Ufc1	1.22	3.04E-02	501		CG15014	1.29	3.36E-03	972
Aktip	1.30	3.05E-02	876		CG11378	0.51	3.38E-03	936
Sipa1l1	0.84	3.05E-02	5346		gzl	0.77	3.39E-03	1608
Col25a1	0.69	3.05E-02	1935		Oamb	0.43	3.39E-03	1911
Atp5k	1.31	3.06E-02	213		CG4829	0.35	3.39E-03	2331
Arf3	1.12	3.06E-02	543		Ythdc1	0.76	3.39E-03	2130
Vapa	1.23	3.08E-02	747		CG7497	0.40	3.43E-03	1236
Setbp1	0.73	3.11E-02	4746		CG14860	2.09	3.44E-03	789
Mpv17l	1.35	3.11E-02	288		Sf3b5	1.48	3.46E-03	255
Ttc5	1.42	3.12E-02	1320		CG5181	1.54	3.46E-03	612
Slc7a1	0.78	3.12E-02	1866		CG34261	1.92	3.46E-03	444
Ntan1	1.47	3.14E-02	840		CG30094	1.61	3.47E-03	483
Fcho2	0.68	3.16E-02	2427		RluA-2	1.53	3.47E-03	1641
Cacna1g	0.75	3.18E-02	6885		RpS4	0.56	3.47E-03	783
Sowaha	0.76	3.18E-02	1644		CG13004	0.23	3.47E-03	603
Nav1	0.81	3.19E-02	5625		CG3226	1.32	3.48E-03	690
Tsc22d3	1.33	3.20E-02	0		Lmpt	0.51	3.55E-03	1017
Asap1	0.84	3.21E-02	3270		ttv	0.55	3.55E-03	2280
Parvb	0.75	3.22E-02	1095		Sam-S	0.66	3.55E-03	1224
Ywhaz	0.82	3.23E-02	672		CG3225	1.62	3.55E-03	2034
Ppil3	1.47	3.23E-02	483		kay	0.68	3.57E-03	1785
Plxna3	0.71	3.24E-02	5616		Sema5c	0.62	3.58E-03	3279
Sf3a2	0.72	3.24E-02	1455		eEF1alpha1	0.68	3.62E-03	1389
Nav2	0.72	3.24E-02	7296		Cyp305a1	0.36	3.65E-03	1512
Arhgef12	0.83	3.24E-02	4632		CG3045	1.73	3.65E-03	1497
Rab39b	1.31	3.24E-02	639		Zdhhc8	0.66	3.65E-03	3156
Prickle1	0.85	3.24E-02	2496		N	0.64	3.72E-03	8109
Adcy5	0.84	3.24E-02	3786		Inx7	0.39	3.72E-03	1314
Jaml	3.24	3.24E-02	1137		CG30026	0.46	3.72E-03	684
Car11	1.29	3.26E-02	984		Orc6	1.55	3.76E-03	771
Arl4d	1.66	3.27E-02	603		CG42674	0.74	3.81E-03	4236
Fry	0.81	3.27E-02	9060		Abp1	0.74	3.81E-03	1593
Atp5c1	1.12	3.30E-02	894		CG3558	0.62	3.82E-03	3123
Cpne9	0.72	3.30E-02	1659		mtRNApol	0.75	3.84E-03	4107
Psma2	1.19	3.36E-02	702		Nup35	1.36	3.84E-03	993
Gadd45a	1.72	3.36E-02	495		GluRIID	0.23	3.85E-03	2706
Taok2	0.83	3.36E-02	3165		alpha-Man-Ib	1.50	3.85E-03	2055
Arpc3	1.28	3.37E-02	534		CG42394	0.36	3.87E-03	231
Vcan	0.76	3.37E-02	4845		Elba2	1.53	3.87E-03	1143
Selenom	1.37	3.39E-02	435		CG10013	3.98	3.93E-03	1395
Man2a2	0.81	3.41E-02	3456		BubR1	0.77	3.93E-03	4380
Rbm18	1.29	3.41E-02	570		IntS6	0.70	4.01E-03	3852
Gnpda2	1.47	3.42E-02	828		CG31183	0.19	4.01E-03	4251
Ndufb8	1.30	3.42E-02	558		CG3939	1.37	4.07E-03	405
Cep250	0.64	3.42E-02	7305		CG10365	0.60	4.11E-03	852
Olfm3	1.34	3.42E-02	1374		MED30	1.35	4.11E-03	954
Ric8b	1.24	3.43E-02	1680		vas	1.31	4.11E-03	1983
Cstf1	1.41	3.43E-02	1293		Nedd8	1.24	4.15E-03	252
Stmn1	1.93	3.43E-02	447		CG6329	0.18	4.16E-03	465
Ap1m1	0.78	3.43E-02	1269		CG30345	0.45	4.23E-03	1488
Cbx8	1.45	3.43E-02	1086		Kr-h1	0.45	4.23E-03	2373
Dusp3	1.22	3.43E-02	555		Tsen15	2.66	4.23E-03	339
Rundc3b	1.31	3.47E-02	1224		Rab40	0.74	4.23E-03	765
Cyp2s1	0.53	3.47E-02	1503		Wdr92	1.57	4.24E-03	1125
Coro7	0.83	3.48E-02	2766		Slmap	1.32	4.24E-03	2691
Dnmt3a	0.78	3.49E-02	2724		Gs1	1.27	4.24E-03	1197
Eif3l	1.22	3.49E-02	1692		comm	0.02	4.28E-03	1110
Tbrg1	1.24	3.50E-02	1218		cnn	0.64	4.28E-03	3444
Eif4a2	1.23	3.50E-02	1221		CG11696	1.44	4.39E-03	1992
Ppp1r2	1.44	3.50E-02	618		Usp39	1.25	4.39E-03	1482
Tmem104	0.69	3.50E-02	1488		CG14977	1.33	4.44E-03	360
Pogz	0.80	3.52E-02	4227		P58IPK	1.25	4.47E-03	1494
Cttnbp2	0.74	3.52E-02	0		hebe	0.51	4.48E-03	1368
Txndc11	0.65	3.53E-02	2844		Aasdh	0.62	4.48E-03	3036
Stx1b	0.81	3.54E-02	864		Nna1	0.39	4.53E-03	2739
Pdap1	1.24	3.55E-02	543		CG12025	1.90	4.53E-03	510
Atp5o	1.23	3.56E-02	639		fs(1)h	0.63	4.58E-03	6114
Slc30a5	1.33	3.59E-02	2283		CG14646	1.51	4.59E-03	1227
Ccar2	0.85	3.60E-02	2766		Rad60	1.44	4.59E-03	1272
Mtx2	1.27	3.60E-02	789		CG1646	0.78	4.59E-03	3198
Ice1	0.74	3.60E-02	6723		Tor	0.75	4.59E-03	7410
Sh2b1	0.74	3.60E-02	2172		CG3104	0.13	4.60E-03	963
Sdhaf3	1.66	3.60E-02	375		Hsc20	1.41	4.65E-03	720
Mmd2	1.29	3.66E-02	741		CG1136	0.51	4.65E-03	1374
Ap5m1	1.38	3.68E-02	1470		CG4936	1.49	4.66E-03	1563
Pmvk	1.36	3.69E-02	576		mi	0.69	4.66E-03	2823
Acadm	1.31	3.69E-02	1263		Nmdmc	0.61	4.67E-03	909
Tcof1	0.73	3.71E-02	3960		fs(1)N	0.60	4.68E-03	6354
Abhd14a	0.61	3.72E-02	726		ph-p	0.36	4.68E-03	4038
Coq8a	3.13	3.72E-02	1533		Taf13	1.66	4.68E-03	408
Rusc1	0.83	3.72E-02	2679		aurB	1.42	4.69E-03	987
H3c13	2.07	3.72E-02	408		CG16820	0.08	4.69E-03	927
Grm2	0.79	3.72E-02	2616		CTCF	1.41	4.69E-03	2454
Setd2	0.80	3.75E-02	7611		CG5059	0.56	4.70E-03	603
Selenos	1.38	3.75E-02	570		Tapdelta	0.79	4.72E-03	498
Dcc	0.77	3.75E-02	4341		RpL17	0.62	4.72E-03	558
Pigx	1.66	3.77E-02	762		dod	1.39	4.77E-03	498
Dnajc17	1.65	3.79E-02	909		MtnA	0.41	4.78E-03	120
Sat1	1.59	3.79E-02	513		loj	1.31	4.78E-03	711
Hdac2	1.22	3.80E-02	1464		DCTN2-p50	1.33	4.78E-03	1140
Adamts20	1.78	3.81E-02	4275		Cad74A	0.48	4.79E-03	5460
Cdc37	0.81	3.81E-02	1137		CG40486	0.25	4.79E-03	741
Mycbp2	0.79	3.82E-02	14238		epsilonCOP	1.19	4.82E-03	918
Atp6v0c	2.03	3.83E-02	465		CG43897	0.27	4.83E-03	618
Supt6	0.82	3.83E-02	5178		CG31111	1.56	4.84E-03	807
Pik3r4	0.81	3.83E-02	4074		Kr-h2	1.18	4.84E-03	828
Pwwp2b	0.62	3.87E-02	1800		Aos1	1.38	4.85E-03	1011
Slitrk2	1.27	3.88E-02	2538		Mf	0.51	4.85E-03	504
Rnf214	0.84	3.92E-02	2004		CG11951	0.32	4.85E-03	2521
Atp5a1	0.90	3.92E-02	1659		Ance	0.38	4.86E-03	1845
Mrpl20	1.25	3.92E-02	447		CG17224	0.21	4.88E-03	900
Cyb5a	1.24	3.95E-02	402		Ect3	0.51	4.92E-03	1911
Fam193a	0.79	3.96E-02	4554		RpL27A	0.64	4.96E-03	447
Atad2b	0.69	3.96E-02	4371		Rok	0.81	5.01E-03	4122
Dido1	0.82	3.96E-02	6768		Mkk4	1.39	5.04E-03	1272
Dnaja1	1.45	3.98E-02	1191		Pfdn6	1.24	5.09E-03	375
Synj1	0.84	3.98E-02	3927		Blos4	1.91	5.10E-03	507
Gramd1b	0.85	3.98E-02	2229		Zasp66	0.37	5.16E-03	405
Pacs1	0.83	3.98E-02	2883		Rack1	0.61	5.18E-03	954
Zfp553	0.71	3.98E-02	1773		CG9674	0.61	5.20E-03	6342
Mrps7	1.38	4.00E-02	726		CG16790	2.13	5.21E-03	156
Ccn1	2.08	4.02E-02	1137		CG42526	3.61	5.22E-03	735
Gps2	0.70	4.03E-02	981		mnd	1.24	5.24E-03	1497
Cramp1l	0.78	4.04E-02	3855		Gapdh2	1.23	5.24E-03	996
Paip1	1.30	4.04E-02	1101		CG31935	1.37	5.24E-03	2748
Atox1	1.36	4.04E-02	204		cort	1.37	5.26E-03	1449
Gid8	1.32	4.04E-02	684		Elp2	0.58	5.27E-03	2382
Napb	1.19	4.04E-02	894		Rad23	1.38	5.27E-03	1242
Myh14	0.75	4.05E-02	6000		Mcm3	1.38	5.27E-03	2457
Sc5d	1.21	4.06E-02	897		robo1	0.32	5.28E-03	4185
Garem1	0.68	4.06E-02	2628		CycD	1.40	5.35E-03	1431
Taf15	0.69	4.08E-02	1671		CG13924	0.23	5.36E-03	1443
Gab1	0.78	4.09E-02	2085		CG17104	0.07	5.36E-03	1347
Pakap	0.78	4.09E-02	1128		CG16986	2.11	5.37E-03	429
Syna	0.22	4.09E-02	1851		cid	1.62	5.37E-03	675
Dnaic2	0.34	4.15E-02	1869		CG8569	1.44	5.37E-03	1824
Spg21	1.36	4.16E-02	924		Idh3b	1.21	5.39E-03	1110
Lrp1b	0.80	4.16E-02	13797		Fis1	1.26	5.40E-03	462
Fyb	0.50	4.17E-02	2457		ex	0.46	5.41E-03	4281
Frmd4a	0.80	4.17E-02	3105		CG45071	1.76	5.43E-03	1287
Adamts17	0.56	4.18E-02	3366		Oscillin	0.47	5.45E-03	816
H2-Aa	0.29	4.20E-02	768		CG5287	1.41	5.45E-03	1227
Lmo7	0.77	4.20E-02	4359		RpLP1	0.56	5.45E-03	336
Ndel1	1.26	4.20E-02	1035		gammaTub23C	1.51	5.50E-03	1425
Cyld	0.80	4.21E-02	2865		Rab4	0.79	5.55E-03	639
Dynll2	0.77	4.21E-02	267		nesd	1.26	5.58E-03	1806
Slc9a1	0.77	4.21E-02	2460		EMC7	1.30	5.59E-03	735
Get4	0.75	4.22E-02	822		CG3589	1.45	5.59E-03	1527
Sez6	0.81	4.22E-02	2973		Jafrac2	1.27	5.59E-03	726
Ptprs	0.85	4.23E-02	4503		Men-b	0.76	5.65E-03	1872
Asns	1.16	4.23E-02	1683		Gapvd1	0.69	5.66E-03	5136
Msl1	0.78	4.25E-02	699		CG9628	0.48	5.67E-03	486
Dvl3	0.79	4.27E-02	2148		salm	0.07	5.67E-03	4095
Igfbp5	0.86	4.27E-02	813		Reg-5	0.52	5.70E-03	864
Vps26b	0.86	4.27E-02	1008		vers	1.52	5.71E-03	1173
Tmem88b	1.38	4.27E-02	519		yip2	1.33	5.74E-03	1194
Ifngr1	1.36	4.27E-02	1431		CG5381	0.59	5.77E-03	2058
Zfyve1	0.79	4.27E-02	2331		Pdrg1	1.53	5.77E-03	396
Fam49b	1.24	4.28E-02	972		RfC38	1.41	5.77E-03	1068
Grm3	1.14	4.30E-02	2637		gcl	1.24	5.78E-03	1707
Nme6	2.59	4.31E-02	567		CG33635	1.53	5.79E-03	597
Arfgef3	0.87	4.31E-02	6510		CG32091	0.56	5.79E-03	1869
Sycp3	4.50	4.32E-02	762		AIMP2	1.20	5.87E-03	903
H2ac12	11.20	4.34E-02	384		RpS24	0.69	5.88E-03	393
2310033P09Rik	0.63	4.34E-02	780		CG31495	1.48	5.89E-03	1023
Bahcc1	0.67	4.36E-02	7929		CG32576	1.34	5.89E-03	420
Nprl2	1.35	4.36E-02	1140		RpS26	0.61	5.89E-03	342
Frzb	1.46	4.37E-02	969		PGRP-LB	0.29	5.91E-03	696
Efna3	1.43	4.37E-02	690		CG16734	1.44	5.92E-03	1329
Taf11	0.77	4.40E-02	633		hdm	0.10	5.92E-03	1458
Patj	0.64	4.48E-02	5502		Mms19	0.80	6.00E-03	2877
Psmd13	1.18	4.48E-02	1128		FER	0.44	6.00E-03	2412
Csmd2	0.80	4.50E-02	10833		CG31826	0.37	6.00E-03	804
Arhgap18	1.59	4.50E-02	1989		CG8064	0.78	6.02E-03	2766
Sel1l3	1.18	4.52E-02	3411		CG42390	0.30	6.05E-03	4449
Zdhhc20	1.41	4.52E-02	1140		Got2	1.17	6.05E-03	1272
Rbm33	0.71	4.54E-02	3693		RpL26	0.62	6.05E-03	447
Idh3b	1.19	4.57E-02	1152		CG34183	1.68	6.05E-03	429
Cpne6	0.83	4.57E-02	1671		mei-P26	0.61	6.08E-03	3618
Aff3	0.80	4.60E-02	3687		SNF4Agamma	0.80	6.09E-03	2442
Chic1	1.44	4.61E-02	681		TfIIEalpha	1.72	6.11E-03	1287
Taf10	1.71	4.61E-02	654		xmas	0.68	6.11E-03	4110
Crocc	0.63	4.61E-02	6027		CG8298	1.96	6.12E-03	1788
Pprc1	0.70	4.61E-02	4932		chif	0.69	6.15E-03	5085
Ddt	1.52	4.66E-02	354		Cdk1	1.36	6.16E-03	891
Fbxo41	0.83	4.68E-02	2619		icln	1.40	6.17E-03	645
C330018D20Rik	1.70	4.68E-02	345		Tusp	0.36	6.29E-03	4299
Fbrsl1	0.73	4.68E-02	3093		CG7133	1.44	6.33E-03	1059
Plxna4	0.82	4.68E-02	5679		CG17652	1.45	6.37E-03	732
Ctcf	0.80	4.69E-02	2208		CG42376	1.34	6.38E-03	276
Klhl13	1.23	4.69E-02	1920		dgt4	1.76	6.38E-03	564
Mtf1	0.74	4.69E-02	2025		sdt	0.60	6.42E-03	3876
Cck	1.40	4.71E-02	345		vir	0.70	6.43E-03	5562
Cdk12	0.75	4.74E-02	4425		imd	0.55	6.44E-03	819
Phf8	0.78	4.74E-02	3069		mRpL19	1.33	6.46E-03	918
Apod	1.35	4.75E-02	567		eIF3a	0.73	6.49E-03	3420
Dnajc6	0.89	4.75E-02	2700		CG4935	1.54	6.50E-03	924
Rhebl1	2.42	4.75E-02	552		CG5194	1.35	6.51E-03	906
Erich3	0.55	4.75E-02	1551		CG3746	0.11	6.51E-03	453
Dlg5	0.72	4.75E-02	5763		Dhod	1.26	6.52E-03	1215
Snapc5	1.39	4.75E-02	306		RecQ5	1.57	6.52E-03	3174
Csnk2b	1.25	4.75E-02	645		Chchd2	1.29	6.53E-03	510
Calcr	2.19	4.76E-02	1488		Nc73EF	0.80	6.55E-03	3024
Foxo1	0.78	4.79E-02	1956		Gli	0.56	6.65E-03	2868
Araf	1.20	4.79E-02	558		CG9240	0.29	6.67E-03	498
Eif4g1	0.74	4.79E-02	4800		MED7	1.25	6.70E-03	660
Ivd	1.23	4.79E-02	1272		CG18659	0.73	6.70E-03	2247
Prps1l3	1.47	4.79E-02	954		GEFmeso	0.46	6.70E-03	4647
Usp54	0.78	4.80E-02	4764		par-6	1.52	6.70E-03	1053
Rnps1	1.43	4.81E-02	915		Sdc	0.84	6.72E-03	1194
Paqr7	1.22	4.81E-02	1035		PSMG1	1.26	6.78E-03	705
Stab1	0.74	4.81E-02	7713		CG15601	1.82	6.78E-03	831
Asb13	1.25	4.81E-02	834		PIG-Wa	1.58	6.78E-03	1377
Ahnak	0.66	4.81E-02	16968		Rcd4	1.58	6.78E-03	597
Ddx23	0.80	4.81E-02	2457		RpL14	0.62	6.82E-03	498
Bptf	0.82	4.81E-02	8364		Plod	0.67	6.85E-03	2163
Trib1	1.89	4.81E-02	1116		trol	0.52	6.88E-03	11184
Ankhd1	0.79	4.82E-02	7644		Hyccin	1.53	6.96E-03	1632
Mrps21	1.42	4.82E-02	261		spin	1.30	6.98E-03	1815
Cbln1	1.63	4.83E-02	579		CAH9	0.43	7.04E-03	933
Isoc2b	1.94	4.83E-02	630		CG4408	1.33	7.07E-03	1401
Chp1	1.24	4.83E-02	585		Ktl	0.18	7.11E-03	684
Map2	0.78	4.83E-02	5484		CG5986	1.45	7.11E-03	696
Tmem165	1.36	4.83E-02	969		CG33926	0.40	7.11E-03	615
Tank	1.36	4.83E-02	1239		CG9641	1.41	7.12E-03	1605
Wdr61	1.31	4.83E-02	915		CG13299	0.52	7.22E-03	336
Yeats2	0.70	4.86E-02	4221		CG10646	1.63	7.22E-03	1149
Sugp1	0.75	4.87E-02	1929		d4	1.30	7.22E-03	1491
Cad	0.74	4.87E-02	6675		Ns2	0.81	7.22E-03	2022
Ccnk	0.70	4.90E-02	1746		CG13516	0.45	7.23E-03	504
Rnaseh2c	1.40	4.90E-02	498		Pc	1.70	7.25E-03	1170
Cald1	0.68	4.91E-02	1590		Nup75	1.37	7.26E-03	2004
Cmc1	1.53	4.91E-02	318		Chd64	0.70	7.28E-03	564
Psmb6	1.21	4.91E-02	714		CG8578	1.44	7.30E-03	1188
Dhcr7	0.81	4.93E-02	1413		Fkbp14	0.70	7.31E-03	648
Kif13b	0.73	4.93E-02	5529		Dd	1.46	7.33E-03	729
Mga	0.81	4.94E-02	9126		dare	1.34	7.38E-03	1398
Wdr66	0.61	4.94E-02	3897		dpp	0.33	7.38E-03	1764
Dnajb2	0.81	4.94E-02	831		Sec20	1.50	7.44E-03	681
Tox2	0.70	4.94E-02	1545		CG30428	0.46	7.44E-03	789
Impdh1	0.81	4.95E-02	1542		mt:ND4L	2.28	7.46E-03	288
Zbtb7a	0.80	4.98E-02	1707		cona	0.29	7.48E-03	621
Riok2	1.35	4.98E-02	1641		MED21	1.44	7.48E-03	426
Ndp	2.05	5.00E-02	393		betaggt-I	1.48	7.48E-03	1185
Gnao1	0.88	5.00E-02	1062		SpdS	0.78	7.49E-03	861
Macroh2a2	0.70	5.01E-02	1116		CG44476	0.49	7.49E-03	231
Lynx1	1.22	5.01E-02	348		Sgf29	1.57	7.53E-03	867
Zfp646	0.69	5.01E-02	5364		mdlc	1.44	7.56E-03	1071
Ulk1	0.78	5.02E-02	3153		Coa7	1.37	7.66E-03	798
Scp2	0.75	5.02E-02	1641		tub	1.89	7.67E-03	1386
Commd1	1.36	5.02E-02	564		CG34396	0.22	7.68E-03	1692
Capn10	0.71	5.02E-02	1998		jim	0.46	7.74E-03	2460
Rbak	0.66	5.03E-02	2133		amx	1.54	7.75E-03	852
Tbata	2.51	5.04E-02	1077		Rpn12	1.30	7.82E-03	792
Fdxr	1.63	5.05E-02	1482		CG6388	0.66	7.82E-03	1734
Msrb1	1.44	5.09E-02	348		CG30089	0.38	7.82E-03	2199
Tet3	0.77	5.10E-02	5004		ana	0.42	7.84E-03	1422
Arhgap24	1.73	5.10E-02	1971		Acbp2	0.36	7.84E-03	258
Ctsz	1.39	5.12E-02	918		CG14196	0.38	7.88E-03	1800
Zfp423	0.61	5.15E-02	3876		santa-maria	0.16	7.93E-03	1689
Sugp2	0.82	5.17E-02	3201		UbcE2M	1.23	7.96E-03	543
Ido1	2.15	5.17E-02	1221		key	1.29	7.96E-03	1167
Mesd	1.24	5.19E-02	672		SmydA-9	0.24	7.98E-03	1500
Rbis	2.12	5.20E-02	291		Rtca	0.73	8.02E-03	1083
Bub3	1.19	5.21E-02	978		RhoL	0.55	8.09E-03	570
Dbnl	0.84	5.24E-02	1296		Rip11	0.76	8.10E-03	1260
Lsamp	1.18	5.25E-02	1065		l(3)72Ab	0.80	8.16E-03	6426
Mt1	1.47	5.26E-02	183		mbf1	1.17	8.16E-03	435
Zcchc18	0.86	5.26E-02	1179		CG17754	0.71	8.16E-03	1875
Ttc12	2.32	5.29E-02	2112		CG6656	0.37	8.17E-03	1185
Gm7072	1.88	5.29E-02	2067		Cirl	0.62	8.20E-03	4917
Rapgef5	1.20	5.29E-02	2637		pot	0.44	8.21E-03	2889
Ubl3	1.24	5.30E-02	219		bab2	0.29	8.22E-03	3198
D8Ertd738e	1.27	5.35E-02	282		Coq9	1.42	8.23E-03	978
Pigbos1	1.57	5.35E-02	171		Tim23	1.45	8.23E-03	618
Rnf167	1.33	5.36E-02	1041		CG4594	1.29	8.25E-03	840
Hacd2	0.71	5.36E-02	762		CG7414	0.72	8.27E-03	1914
Rnf111	0.80	5.36E-02	2943		CG2921	1.48	8.30E-03	1434
Ptprz1	0.83	5.36E-02	4836		pr	1.33	8.32E-03	504
Vps13a	0.79	5.36E-02	9498		CG32579	2.47	8.32E-03	1056
Uaca	0.58	5.45E-02	4233		Raf	0.65	8.35E-03	2217
Il18	1.38	5.45E-02	576		Iris	0.55	8.36E-03	1593
9330182L06Rik	0.81	5.45E-02	2745		clos	0.71	8.38E-03	5508
Nudt16l1	0.76	5.45E-02	633		RhoGAP68F	1.14	8.43E-03	1428
Fh1	1.16	5.49E-02	1521		CG10011	1.72	8.43E-03	6357
Foxp4	0.72	5.49E-02	2019		ana2	1.32	8.43E-03	1257
Ppfia2	0.83	5.50E-02	3771		Upf2	0.71	8.43E-03	3723
Rarres2	1.88	5.51E-02	486		red	0.72	8.44E-03	1098
AI837181	1.30	5.51E-02	894		CG31140	0.22	8.45E-03	4692
Ap3s2	1.21	5.52E-02	579		EndoB	1.34	8.45E-03	1134
Bcl2l12	0.26	5.52E-02	765		Hlc	0.79	8.49E-03	1680
Fus	0.66	5.57E-02	1554		RanBP3	1.27	8.49E-03	1347
N4bp2	0.61	5.58E-02	5034		Mob3	1.70	8.49E-03	660
Mybbp1a	0.80	5.61E-02	4032		CG12171	1.30	8.56E-03	771
Prr36	0.67	5.63E-02	3294		RpL13	0.66	8.65E-03	654
Cplx1	0.76	5.63E-02	402		ATP6AP2	0.79	8.74E-03	960
Cnpy4	1.52	5.63E-02	735		LIMK1	0.74	8.77E-03	3771
Erp29	1.20	5.64E-02	786		CG15784	0.61	8.87E-03	1662
Stum	0.80	5.67E-02	423		RpL13A	0.61	8.89E-03	615
Zcchc8	0.73	5.69E-02	2127		egl	0.72	8.93E-03	3012
Cox16	1.92	5.71E-02	231		RpI135	0.76	8.93E-03	3387
Efr3b	0.85	5.76E-02	2451		glec	0.60	8.94E-03	684
Dennd1a	0.74	5.78E-02	3177		TyrRS	0.81	8.97E-03	1575
Spry1	1.98	5.80E-02	939		CG15535	1.34	8.98E-03	354
Zfp120	1.88	5.80E-02	1308		bsf	0.74	8.98E-03	4236
Gabrg1	1.31	5.82E-02	1395		CG41128	1.50	8.99E-03	216
Vps25	1.27	5.82E-02	528		Mdr65	0.29	9.00E-03	3906
Psmc6	1.22	5.83E-02	1167		corn	0.36	9.01E-03	2880
Cops9	1.30	5.83E-02	171		CG10361	0.17	9.03E-03	1251
Mrpl3	1.25	5.83E-02	1044		CG7483	1.24	9.05E-03	1197
F11r	1.54	5.83E-02	900		EMC6	1.33	9.07E-03	339
Tvp23b	1.43	5.90E-02	615		Diap1	0.83	9.16E-03	1314
Sorbs2	0.81	5.90E-02	3588		CG13088	1.57	9.18E-03	1203
Itih3	1.33	5.90E-02	2667		CG40045	1.27	9.21E-03	504
Agt	1.27	5.91E-02	1431		ckn	0.56	9.24E-03	2772
St3gal1	0.70	5.93E-02	1011		RpS20	0.57	9.30E-03	360
Psmb1	1.16	5.93E-02	720		CG15279	0.47	9.30E-03	1899
Echs1	1.24	5.95E-02	870		Kmn1	1.53	9.32E-03	549
Sncb	0.77	5.98E-02	399		CG34159	1.27	9.32E-03	441
Kcna6	0.84	6.04E-02	1587		Ccdc58	1.40	9.33E-03	408
Glrb	1.19	6.06E-02	1488		TM4SF	0.32	9.33E-03	876
Zfp536	0.76	6.06E-02	3906		CG1674	0.40	9.42E-03	1767
Tada3	0.75	6.06E-02	1320		stumps	0.39	9.49E-03	2919
Tln1	0.79	6.08E-02	7623		CG4267	1.51	9.58E-03	1122
Cntnap1	0.84	6.08E-02	4155		ppk29	1.45	9.72E-03	1275
Dzip1l	0.64	6.08E-02	2322		bru2	0.50	9.74E-03	1953
Itpa	1.55	6.09E-02	594		CG9922	1.33	9.77E-03	372
Phyh	1.25	6.09E-02	1014		LManII	0.65	9.78E-03	3240
Mmadhc	0.80	6.09E-02	888		Fur1	0.71	9.80E-03	2676
Phactr1	0.89	6.09E-02	1740		mthl10	0.58	9.80E-03	1752
Arf5	1.26	6.09E-02	540		CG7382	1.48	9.99E-03	708
Zfp827	0.77	6.09E-02	3234		Ltn1	0.78	1.00E-02	5241
Eprs	0.82	6.12E-02	4536		PLCXD	0.34	1.00E-02	1446
Mpz	13.74	6.13E-02	744		vari	0.72	1.01E-02	1407
Tiparp	1.61	6.13E-02	1971		Trl	0.62	1.01E-02	1557
Helq	0.44	6.13E-02	3207		CG45050	1.24	1.01E-02	597
Osbpl10	0.80	6.13E-02	2298		Nepl16	0.24	1.01E-02	2256
Igf1	0.62	6.16E-02	459		RpL34a	0.78	1.01E-02	486
Zfp532	0.75	6.17E-02	3912		CG4393	0.36	1.01E-02	3975
Hnrnpdl	0.83	6.17E-02	1260		Fkbp59	1.15	1.01E-02	1317
Scd4	4.11	6.17E-02	1059		Prosalpha5	1.27	1.03E-02	732
Hnrnpll	0.79	6.17E-02	1773		CG4278	1.41	1.05E-02	876
Cabin1	0.82	6.17E-02	6561		Prp38	1.44	1.05E-02	990
Napa	1.28	6.17E-02	885		CG8008	0.30	1.05E-02	1698
Zmiz2	0.78	6.17E-02	2760		NC2alpha	1.37	1.05E-02	1023
Nsg1	1.12	6.18E-02	555		CG2691	0.80	1.06E-02	4152
Mapk8	1.16	6.18E-02	1152		CG31038	0.51	1.06E-02	2190
Actr2	0.79	6.24E-02	1182		CG5498	1.35	1.07E-02	1344
Nfya	0.71	6.25E-02	1038		frac	0.06	1.07E-02	4281
Glrx3	1.61	6.27E-02	567		Cad86C	0.46	1.07E-02	3024
Zfr2	0.81	6.28E-02	2622		Fili	0.39	1.07E-02	2214
Anapc7	0.77	6.28E-02	1695		CG3777	0.43	1.07E-02	2637
Tle3	0.75	6.29E-02	2292		blow	0.52	1.08E-02	1932
Chd7	0.63	6.29E-02	8958		LUBEL	0.24	1.08E-02	540
Stk32a	1.79	6.32E-02	1194		CG10660	0.36	1.09E-02	1461
Neurod6	1.27	6.32E-02	1011		nompB	20.29	1.09E-02	2520
Atpaf1	2.06	6.32E-02	972		CG16791	0.55	1.09E-02	3315
Gabrd	1.26	6.33E-02	1347		DNAlig4	1.35	1.09E-02	2754
Kmt2e	0.81	6.33E-02	5604		CG6425	1.61	1.10E-02	1119
1810030O07Rik	1.45	6.33E-02	960		CG32278	0.68	1.10E-02	333
Atp1b2	0.86	6.33E-02	870		ringer	0.40	1.11E-02	576
C1galt1c1	1.33	6.34E-02	948		SmD2	1.24	1.11E-02	357
Jph3	0.82	6.34E-02	2232		CG5810	0.18	1.11E-02	1284
Rpl6	1.57	6.35E-02	888		pim	1.67	1.11E-02	597
Dcun1d2	1.34	6.40E-02	777		CG4287	1.24	1.12E-02	999
Mapk1	1.15	6.40E-02	1074		zuc	1.43	1.12E-02	759
Sema4a	0.80	6.41E-02	2280		mats	1.18	1.12E-02	657
Arhgef4	1.24	6.41E-02	1452		CG42663	0.49	1.12E-02	1917
Mical3	0.73	6.41E-02	5979		CadN	0.50	1.12E-02	9285
Bbs10	1.87	6.43E-02	2139		Lrr47	1.63	1.12E-02	1284
9930012K11Rik	0.14	6.44E-02	1095		RpL18	0.67	1.12E-02	564
Llgl1	0.80	6.44E-02	3108		Notum	0.05	1.13E-02	2013
Klc2	1.14	6.45E-02	1857		Nup205	0.77	1.13E-02	6201
Acvr1b	1.15	6.45E-02	1515		Spt7	1.73	1.14E-02	1077
Raph1	0.76	6.45E-02	3798		Csk	0.82	1.14E-02	2169
Rab5a	1.29	6.47E-02	645		RpS12	0.56	1.14E-02	417
D11Wsu47e	0.55	6.47E-02	1674		GCC185	1.25	1.14E-02	3405
Orc4	1.29	6.53E-02	1299		l(2)k10201	1.39	1.14E-02	663
Mob3c	0.36	6.53E-02	648		GluProRS	0.79	1.14E-02	5142
Akap5	0.85	6.55E-02	2235		CG12105	0.17	1.15E-02	3462
Sec61b	1.56	6.55E-02	288		CG8195	2.44	1.15E-02	1347
Rps6ka2	0.77	6.56E-02	2199		CG31633	1.44	1.16E-02	1224
Mapkbp1	0.80	6.57E-02	4527		cad	1.41	1.18E-02	1281
Cdc45	2.51	6.57E-02	1698		CG14687	0.36	1.18E-02	414
Chchd5	1.97	6.57E-02	330		CG8010	0.63	1.18E-02	1149
Celsr3	0.72	6.57E-02	9927		Fbw5	1.44	1.18E-02	1968
Slc45a4	0.74	6.59E-02	2355		l(3)neo43	1.51	1.18E-02	243
Pithd1	1.22	6.59E-02	633		bves	1.91	1.19E-02	1242
Acaa1a	1.33	6.61E-02	1272		Stt3A	0.81	1.19E-02	2139
Cdc37l1	1.23	6.62E-02	936		CG8303	0.50	1.20E-02	1629
Spats2	1.29	6.63E-02	1635		Tsp26A	0.34	1.20E-02	831
Plekhj1	1.31	6.63E-02	492		mago	1.30	1.21E-02	441
Xrcc2	2.00	6.65E-02	834		holn1	1.39	1.21E-02	957
Rasal2	0.84	6.66E-02	3858		drl	0.26	1.21E-02	1830
Cox6b1	1.32	6.69E-02	258		CG7900	1.76	1.21E-02	1608
Snx25	1.39	6.71E-02	2520		Mrp4	0.55	1.22E-02	3948
Ank1	0.78	6.72E-02	5721		Nse4	1.55	1.22E-02	870
Rnf123	0.81	6.72E-02	3942		rogdi	0.72	1.22E-02	804
Sipa1l2	0.81	6.72E-02	5166		Nnf1b	1.40	1.23E-02	612
Chmp1b	1.28	6.74E-02	597		AnxB9	0.78	1.23E-02	972
Rab12	1.20	6.74E-02	729		CG43886	0.28	1.23E-02	213
Ssc4d	2.70	6.74E-02	1758		BCAS2	1.26	1.23E-02	834
Adk	1.20	6.75E-02	1083		CG12520	8.71	1.23E-02	480
Cplane1	0.73	6.81E-02	9642		CG8209	1.21	1.24E-02	993
Efcab10	2.33	6.81E-02	396		CG30105	1.46	1.24E-02	465
Rabl6	0.81	6.83E-02	2175		CG11034	1.46	1.24E-02	255
Rps2	1.83	6.84E-02	879		Sc2	1.16	1.25E-02	906
Mgp	1.33	6.85E-02	312		CG14995	0.52	1.25E-02	1233
Flna	0.65	6.85E-02	7917		CG7772	2.01	1.26E-02	492
Ski	0.80	6.85E-02	2181		CG17549	0.43	1.26E-02	861
Cdc42se1	1.31	6.85E-02	240		CG8369	0.46	1.27E-02	282
Alms1	0.68	6.88E-02	9753		Mco1	0.23	1.28E-02	2877
Clasp1	0.85	6.88E-02	4431		mon2	0.79	1.28E-02	5052
Atp13a1	0.81	6.88E-02	3600		CG3402	1.37	1.28E-02	369
Gsap	0.53	6.88E-02	2574		CG4617	1.28	1.28E-02	1254
Mrpl55	1.28	6.89E-02	381		gnu	1.39	1.29E-02	720
Ogfod1	1.17	6.89E-02	1635		CG31974	0.44	1.29E-02	1239
Olfm2	1.25	6.89E-02	1434		CG8149	1.36	1.29E-02	924
Bod1l	0.78	6.89E-02	8955		Tl	1.41	1.29E-02	3291
Rac3	1.30	6.89E-02	576		aay	1.30	1.29E-02	810
Uqcc2	1.25	6.90E-02	408		CG3164	0.71	1.30E-02	2094
Krtcap2	1.31	6.90E-02	408		CG31689	1.35	1.30E-02	1845
Pln	0.20	6.91E-02	156		Usp5	1.27	1.30E-02	2481
Lhfp	1.43	6.91E-02	600		Msr-110	0.44	1.30E-02	1824
Mast1	0.85	6.92E-02	4710		hep	0.75	1.31E-02	3534
Nol4l	0.79	6.93E-02	1305		CG17715	1.82	1.32E-02	822
Col4a2	0.66	6.95E-02	5121		CG10062	0.27	1.33E-02	2586
Utp25	0.71	6.99E-02	2304		Sap-r	0.76	1.33E-02	2859
Fundc1	1.32	7.00E-02	465		gammaSnap1	1.35	1.34E-02	906
Fat2	0.42	7.03E-02	13053		Ostgamma	1.22	1.34E-02	990
Plekhb2	1.13	7.07E-02	663		CG3184	0.59	1.34E-02	1068
Bst2	1.93	7.07E-02	516		Ptp10D	0.61	1.34E-02	4674
Hrc	4.33	7.07E-02	2214		CG13001	1.63	1.34E-02	1005
Ccdc13	2.16	7.10E-02	2127		CG4364	0.73	1.34E-02	1881
Actn4	0.80	7.15E-02	2721		AsnRS	0.87	1.34E-02	1674
Mtch2	1.20	7.15E-02	942		LManI	0.57	1.35E-02	2850
Rimbp2	0.86	7.15E-02	3213		Alp4	0.49	1.35E-02	1788
Rhno1	0.55	7.18E-02	705		Nxt1	1.42	1.35E-02	399
Synm	0.74	7.19E-02	3777		RpS5b	0.62	1.35E-02	690
H4c12	1.74	7.19E-02	309		sev	0.40	1.35E-02	7662
Scaf11	0.78	7.21E-02	4368		CG32100	1.59	1.36E-02	1461
Coq5	1.26	7.21E-02	981		dbe	1.31	1.37E-02	1035
Trib2	1.25	7.21E-02	1029		PIG-U	1.29	1.37E-02	1278
Ten1	1.30	7.21E-02	483		mtrm	1.53	1.38E-02	651
Mgll	1.29	7.21E-02	909		CG14352	1.50	1.39E-02	753
Rprml	1.24	7.21E-02	351		CG11076	1.23	1.39E-02	837
C5ar2	1.94	7.22E-02	1032		mip120	1.30	1.39E-02	2850
Pomk	1.34	7.25E-02	1047		CG12112	1.56	1.40E-02	603
Ttyh3	0.86	7.30E-02	1572		mRpS21	1.55	1.40E-02	261
Adnp	0.52	7.30E-02	3324		ND-23	1.27	1.40E-02	651
Cacybp	1.24	7.30E-02	687		CG30394	0.50	1.41E-02	2493
Scn2b	1.15	7.30E-02	645		beat-IIIc	0.41	1.41E-02	1083
Med8	1.41	7.33E-02	804		CG42238	0.41	1.42E-02	444
Ccnq	1.49	7.33E-02	750		CG9921	1.24	1.42E-02	306
Tmem251	1.74	7.33E-02	393		CG18547	2.06	1.42E-02	1035
Adap2	2.28	7.35E-02	1143		qkr58E-3	1.19	1.43E-02	951
Brd2	0.85	7.35E-02	0		CG5589	0.84	1.43E-02	1782
Anp32b	0.65	7.35E-02	816		CG7741	1.44	1.44E-02	1572
E2f6	0.69	7.37E-02	0		CG7378	0.54	1.44E-02	678
Mrps16	1.36	7.40E-02	405		dnk	1.37	1.44E-02	750
Rinl	2.65	7.40E-02	1689		GPHR	1.54	1.44E-02	1365
Exosc9	1.27	7.41E-02	1314		l(1)G0289	0.88	1.44E-02	1875
Zfp119a	2.45	7.46E-02	1635		Scgalpha	0.15	1.45E-02	1218
Bag6	0.85	7.46E-02	3462		Rlb1	1.22	1.45E-02	1389
Vrk2	2.07	7.46E-02	1509		CG7601	1.26	1.45E-02	978
Poc1a	1.53	7.46E-02	1215		CG11382	0.47	1.45E-02	1515
Igfbp2	1.22	7.46E-02	474		Sas-6	1.57	1.46E-02	1416
Golga7	0.63	7.46E-02	411		Mvd	1.37	1.46E-02	1164
Gstp1	0.78	7.46E-02	630		CG3534	1.48	1.48E-02	1656
Lgalsl	1.28	7.46E-02	516		CG11474	1.42	1.48E-02	1308
Tcirg1	0.62	7.47E-02	2502		Hsp26	1.38	1.48E-02	624
Wwc1	0.71	7.47E-02	3312		CG43367	1.43	1.49E-02	8136
Nop2	0.78	7.47E-02	2382		pygo	0.71	1.50E-02	2445
Itfg1	1.22	7.50E-02	1830		Gdn1	1.39	1.50E-02	1104
Ivns1abp	0.84	7.53E-02	1926		Ric	5.03	1.50E-02	792
Zfp385a	0.79	7.54E-02	1158		Wee1	1.28	1.50E-02	1827
Slc6a9	0.81	7.55E-02	1956		CG1951	0.73	1.51E-02	2505
Rfc3	1.63	7.55E-02	1068		Irp-1A	0.78	1.51E-02	2706
Kcnj10	0.87	7.56E-02	1137		Mes2	1.31	1.51E-02	1311
Twsg1	1.39	7.58E-02	666		Rpn11	1.21	1.52E-02	924
Usp10	0.79	7.61E-02	2379		drk	0.77	1.53E-02	633
Zfp788	1.33	7.64E-02	2592		CG6607	0.55	1.55E-02	1218
Chadl	0.72	7.64E-02	2244		crb	0.68	1.56E-02	6438
Cwc25	0.76	7.64E-02	1248		Aldh7A1	0.27	1.57E-02	1620
Dnajc12	1.48	7.64E-02	594		asf1	1.35	1.57E-02	654
Fhdc1	0.54	7.64E-02	3447		CG14341	1.38	1.57E-02	540
Blmh	1.20	7.64E-02	1365		rl	1.41	1.57E-02	1128
Dhx9	0.73	7.68E-02	4149		Npc2b	0.30	1.58E-02	477
Thy1	1.13	7.70E-02	486		CG42232	0.67	1.58E-02	10323
Yipf3	0.77	7.70E-02	1041		CG34008	1.65	1.58E-02	636
Hip1r	0.82	7.70E-02	3204		CG9536	1.38	1.58E-02	1350
Sox5	0.78	7.71E-02	2037		Set	1.49	1.59E-02	807
Lancl1	1.15	7.71E-02	1197		Klp67A	1.35	1.59E-02	2442
Slc6a16	0.22	7.71E-02	2226		Secp43	1.26	1.59E-02	1008
Marchf8	1.55	7.78E-02	858		Sobp	0.49	1.60E-02	2439
Anp32e	0.78	7.78E-02	780		ASPP	0.50	1.60E-02	3060
Trappc1	1.28	7.80E-02	435		Phm	1.28	1.60E-02	1095
Gtf2a2	1.32	7.80E-02	327		luna	0.54	1.60E-02	1710
Slc31a1	1.31	7.80E-02	588		Rop	1.15	1.60E-02	1791
Creld2	1.42	7.80E-02	1050		CG3603	0.77	1.60E-02	747
Inpp5f	0.82	7.82E-02	1515		Vps16B	1.57	1.61E-02	1341
Mak16	1.33	7.82E-02	888		Rnp4F	1.24	1.63E-02	2823
Ndufb6	1.17	7.82E-02	384		Galphas	0.53	1.64E-02	1146
Stx8	1.31	7.83E-02	708		Cht11	1.35	1.64E-02	1296
Prpf19	1.23	7.83E-02	1512		CG15877	1.45	1.64E-02	831
Sh3d19	0.71	7.83E-02	3018		CG15673	0.45	1.64E-02	612
Abca3	0.88	7.83E-02	5112		Su(var)3-7	0.76	1.65E-02	3744
Treml2	0.09	7.86E-02	810		CG32473	0.81	1.65E-02	2709
Secisbp2l	0.82	7.88E-02	3267		cav	1.39	1.65E-02	1011
Clk4	1.50	7.93E-02	1443		ave	1.37	1.65E-02	318
Farsb	1.18	7.93E-02	1767		tai	0.66	1.65E-02	6078
Chrna3	2.47	7.93E-02	1497		CG14562	0.70	1.66E-02	4608
Myrf	0.79	7.93E-02	3336		escl	1.98	1.66E-02	1386
Palm	0.79	7.95E-02	1017		Exn	0.60	1.66E-02	6087
Lnpk	1.27	7.95E-02	1275		CG11791	0.59	1.68E-02	543
Dennd5b	1.14	7.98E-02	3822		CG12795	1.37	1.68E-02	759
Hnrnpk	1.23	7.99E-02	1389		CG11109	2.23	1.68E-02	1317
Rab4b	1.22	7.99E-02	639		CG17454	1.51	1.68E-02	729
Ndufa7	1.30	7.99E-02	339		Gp210	0.79	1.68E-02	5628
Mpc1	2.70	7.99E-02	327		Tie	0.44	1.68E-02	3699
Lamc2	0.72	8.01E-02	3579		CkIIbeta	1.14	1.68E-02	645
Col15a1	0.65	8.02E-02	4101		Nrg	0.70	1.68E-02	3717
Tmem158	1.30	8.04E-02	858		CG5274	1.26	1.70E-02	1119
Hdgf	0.80	8.04E-02	711		Tsp42Ee	0.74	1.70E-02	684
Gpr137c	1.30	8.04E-02	1269		Tsen2	0.48	1.70E-02	699
Ykt6	1.18	8.04E-02	594		CG16890	1.60	1.70E-02	774
Set	1.45	8.06E-02	831		CG31469	0.09	1.71E-02	492
Purb	0.77	8.06E-02	972		Aldh	1.13	1.71E-02	1560
Thoc7	1.31	8.08E-02	600		CG6276	1.50	1.71E-02	1410
1700019D03Rik	2.15	8.08E-02	318		Eph	1.39	1.71E-02	3240
Scg5	1.14	8.09E-02	636		Rich	0.73	1.71E-02	4287
Eln	0.61	8.09E-02	2580		CG13016	1.35	1.71E-02	1329
Srrm4	0.76	8.09E-02	1824		CG15536	2.06	1.72E-02	564
Srd5a1	2.26	8.09E-02	765		mRpL32	1.33	1.72E-02	585
Alkbh8	0.74	8.11E-02	1992		VhaM9.7-b	0.72	1.72E-02	267
Ogdhl	0.86	8.11E-02	3030		ken	0.75	1.72E-02	1803
Acot13	1.29	8.12E-02	420		CG16989	0.79	1.72E-02	2820
Psmd3	0.80	8.13E-02	1590		CG15814	1.49	1.72E-02	903
Snx16	1.24	8.13E-02	1032		Nab2	1.32	1.73E-02	3012
Zmym6	0.68	8.13E-02	3747		rod	0.70	1.73E-02	6267
Dld	0.81	8.13E-02	1527		CG15365	0.59	1.74E-02	2463
Dnal4	0.72	8.13E-02	315		Hat1	1.35	1.75E-02	1215
Pdcd6	1.20	8.13E-02	567		serp	0.18	1.75E-02	1623
Gprin1	0.85	8.14E-02	2796		CG1998	0.39	1.75E-02	894
Dtymk	1.30	8.16E-02	636		Prx3	1.23	1.75E-02	702
Prnp	1.12	8.17E-02	762		CycG	0.76	1.76E-02	1698
Tmem128	1.25	8.17E-02	489		vib	1.27	1.76E-02	816
Galc	0.75	8.19E-02	2052		CG10877	0.68	1.76E-02	1323
Eif4e	1.31	8.19E-02	651		CG42822	0.43	1.77E-02	336
Ano2	0.47	8.21E-02	2808		coil	1.27	1.77E-02	1902
Pop4	1.31	8.25E-02	663		FASN1	0.56	1.78E-02	7314
H3c8	2.79	8.25E-02	408		Gnpnat	1.45	1.78E-02	645
Reln	0.82	8.26E-02	10377		His2Av	1.33	1.78E-02	423
Hsbp1	1.21	8.28E-02	228		Eip93F	0.47	1.78E-02	3495
Haus6	0.59	8.28E-02	2799		Rassf	0.80	1.78E-02	2418
Trappc4	1.22	8.29E-02	657		Gen	1.51	1.78E-02	2178
Slc35d3	0.69	8.32E-02	1266		CG1927	1.23	1.79E-02	639
Cpsf4	1.65	8.34E-02	807		CG1103	1.28	1.79E-02	690
Ciz1	0.78	8.34E-02	2535		CG8745	0.43	1.79E-02	1482
Ccdc71	0.75	8.35E-02	1299		Dhc64C	0.69	1.80E-02	13917
Maea	1.21	8.36E-02	1188		cv-c	0.60	1.80E-02	7053
Eid1	1.25	8.36E-02	477		Ih	0.43	1.80E-02	1854
Sh3rf3	0.71	8.36E-02	2634		CG11447	1.42	1.81E-02	750
Vrk1	1.40	8.37E-02	1188		abs	1.41	1.83E-02	1857
Notch1	0.78	8.37E-02	7593		CG31460	1.70	1.83E-02	423
Cgn	0.42	8.37E-02	3549		NT5E-2	0.52	1.83E-02	1755
Abt1	1.33	8.37E-02	807		CG9799	0.74	1.84E-02	2766
Lyrm7	1.59	8.37E-02	312		CG4854	1.70	1.84E-02	957
Mob4	1.27	8.37E-02	675		DNApol-alpha50	1.50	1.84E-02	1314
Ddc	1.45	8.40E-02	1440		plu	1.47	1.84E-02	522
Ssrp1	0.83	8.40E-02	2124		jumu	1.24	1.85E-02	2157
Mrpl24	1.29	8.41E-02	648		Art1	1.22	1.85E-02	1128
Ift122	0.79	8.42E-02	3546		CG5001	0.41	1.86E-02	1050
Ube4b	0.88	8.42E-02	3519		veli	1.36	1.86E-02	585
Dnajc11	1.20	8.42E-02	1677		CG8372	1.30	1.86E-02	588
Mrps25	1.24	8.43E-02	513		Vha68-1	0.41	1.88E-02	1842
Srsf12	1.51	8.44E-02	723		CG6005	1.34	1.88E-02	972
Aatk	0.86	8.44E-02	3951		Wdr24	0.69	1.88E-02	2331
Tmem40	0.38	8.44E-02	600		44075	1.17	1.88E-02	1083
Mon2	0.82	8.44E-02	5145		IKKepsilon	1.23	1.88E-02	2160
Pnpla2	0.61	8.46E-02	1458		Prosbeta5	1.25	1.89E-02	846
Lmtk2	0.87	8.46E-02	4413		slow	0.57	1.89E-02	1536
Zfp12	0.77	8.46E-02	2058		RpS14b	0.63	1.89E-02	453
Unc45a	0.78	8.46E-02	2832		CG8270	1.30	1.89E-02	1926
Nos1ap	0.79	8.46E-02	1509		Pop5	1.49	1.89E-02	246
Hecw2	0.85	8.46E-02	4734		Tim17b	1.29	1.90E-02	519
Nrip1	0.83	8.47E-02	3483		Cyp6v1	0.78	1.90E-02	1560
Fcf1	1.55	8.47E-02	594		sti	1.49	1.90E-02	5562
Bcl11a	0.83	8.49E-02	573		CG12267	1.38	1.90E-02	1566
Cd300a	3.53	8.49E-02	954		ptc	0.46	1.90E-02	3858
Zyx	0.78	8.51E-02	1599		CG13321	0.36	1.90E-02	858
Atp6v0a1	0.92	8.51E-02	2514		CG3032	1.71	1.92E-02	1293
Rex1bd	1.28	8.51E-02	507		CG17721	1.79	1.93E-02	411
Tmcc3	0.75	8.53E-02	1338		Ku80	1.31	1.93E-02	2097
Mmp15	0.76	8.53E-02	1971		CG14764	0.69	1.93E-02	1311
Ash2l	0.83	8.53E-02	1869		Ripalpha	1.61	1.93E-02	591
Gtf3a	1.73	8.55E-02	1092		CG5377	1.34	1.94E-02	834
Jakmip1	0.79	8.56E-02	1878		CG17065	0.58	1.94E-02	1251
Anapc10	1.50	8.58E-02	555		ArgRS-m	1.38	1.95E-02	1782
Sptbn1	0.74	8.58E-02	7089		RpL35A	0.59	1.96E-02	471
Afap1l1	0.70	8.61E-02	2304		Ntf-2	1.28	1.96E-02	390
Psme3	1.22	8.61E-02	762		Ca-alpha1T	0.32	1.96E-02	9654
Dusp6	1.44	8.63E-02	1143		CG10907	1.29	1.97E-02	1506
Mdc1	0.75	8.63E-02	5124		Pfdn1	1.19	1.98E-02	378
Hagh	1.17	8.65E-02	780		Rpt3R	2.39	1.98E-02	1215
Ulk2	0.82	8.65E-02	3111		Sec61gamma	1.22	1.98E-02	204
Cdadc1	0.75	8.65E-02	1569		grk	0.52	1.98E-02	885
Nyap1	0.73	8.65E-02	2496		Pol31	1.33	1.99E-02	1293
Slc4a8	0.83	8.65E-02	3267		mgl	0.58	1.99E-02	14307
Pot1a	1.44	8.65E-02	1920		CG4658	0.75	1.99E-02	1578
Spred3	0.72	8.65E-02	1224		tna	0.48	1.99E-02	3327
Tspan18	0.34	8.66E-02	744		ECSIT	1.39	1.99E-02	1227
Psmd14	1.23	8.66E-02	930		wat	0.20	1.99E-02	1551
Spag8	0.18	8.69E-02	1410		CG11555	1.41	1.99E-02	663
Mrps35	1.34	8.69E-02	960		Taf10	1.52	1.99E-02	501
Stk25	0.88	8.69E-02	1278		Snp	1.23	1.99E-02	843
Fyco1	0.71	8.73E-02	4311		CG7914	2.17	1.99E-02	945
Rph3a	0.87	8.73E-02	2043		Hsc70-4	0.67	1.99E-02	1953
Myh13	0.20	8.73E-02	5814		RanGAP	1.25	2.00E-02	1788
Eif1ad	1.34	8.73E-02	510		Ufd1-like	1.23	2.00E-02	948
Srsf3	1.74	8.73E-02	492		Gmer	1.43	2.00E-02	963
Etf1	1.21	8.73E-02	1311		kuk	1.35	2.00E-02	1710
Pcdhac1	0.65	8.73E-02	2892		RpS10b	0.68	2.01E-02	480
Cmtm5	1.33	8.73E-02	468		kis	0.73	2.01E-02	16551
Tmsb15b1	5.35	8.75E-02	135		LpR1	0.62	2.01E-02	2928
Ift20	1.39	8.76E-02	396		CG5664	1.51	2.01E-02	2133
Dnajc8	1.19	8.76E-02	759		yl	0.77	2.01E-02	5952
Tdrd5	0.31	8.77E-02	3120		CG6962	1.25	2.01E-02	2301
Mrpl30	1.32	8.79E-02	480		CG4404	0.54	2.02E-02	924
Cyfip2	0.91	8.79E-02	3759		sotv	1.43	2.02E-02	2151
Pts	1.45	8.80E-02	432		Bx	1.34	2.03E-02	1152
Ctc1	0.79	8.80E-02	3636		CG10669	1.49	2.04E-02	2799
Lysmd4	1.51	8.80E-02	282		CG30491	1.44	2.04E-02	993
Rbm42	0.80	8.83E-02	1434		rgr	0.65	2.05E-02	2568
Ccdc91	1.28	8.85E-02	1326		CG11089	0.72	2.06E-02	1770
Plch1	0.68	8.85E-02	3009		l(3)neo38	0.52	2.07E-02	1341
Slc11a1	0.42	8.85E-02	1644		Dcr-1	0.70	2.07E-02	6747
Mgat5b	0.81	8.85E-02	2376		Mal-B2	1.30	2.07E-02	1692
Trip11	0.81	8.89E-02	5928		mfas	0.47	2.09E-02	2643
Rnf215	1.32	8.90E-02	1137		CSN5	1.15	2.09E-02	981
Rapgef2	0.88	8.91E-02	4482		mt:CoI	1.67	2.11E-02	1533
Frmpd3	0.79	8.91E-02	5322		Pex16	1.32	2.11E-02	1023
Vti1b	1.20	8.91E-02	696		asp	0.66	2.14E-02	5862
Tril	0.80	8.91E-02	2427		CG5235	1.41	2.14E-02	2094
Fubp3	0.78	8.91E-02	1707		ssp3	0.78	2.14E-02	5196
Senp7	0.73	8.91E-02	3111		RpL9	0.61	2.16E-02	570
Blcap	1.48	8.92E-02	261		Ptpmeg2	1.32	2.17E-02	2481
Mest	0.84	8.92E-02	1005		mib2	0.78	2.17E-02	3147
Pifo	6.43	8.93E-02	621		CG7220	1.24	2.17E-02	462
Dnm1	0.85	8.93E-02	2552		Hira	0.75	2.18E-02	3141
Fam214a	0.82	8.94E-02	3225		RpL32	0.62	2.18E-02	402
Col13a1	0.37	8.99E-02	2025		Dhc36C	0.27	2.18E-02	12072
Kcnq3	0.80	9.00E-02	2619		Dronc	2.06	2.20E-02	1350
Lmnb1	0.66	9.00E-02	1764		Patr-1	1.14	2.20E-02	2904
Trim21	3.06	9.03E-02	1386		CG1218	1.28	2.20E-02	1347
Dhrs1	1.17	9.03E-02	939		zpg	1.35	2.20E-02	1101
Atg4d	0.65	9.07E-02	1422		Klp64D	1.45	2.20E-02	2031
Fam98a	0.81	9.07E-02	1545		Grip128	1.18	2.20E-02	3276
Dedd2	1.49	9.08E-02	990		POSH	1.31	2.21E-02	2514
Dnaja4	0.81	9.10E-02	1191		Myt1	1.28	2.23E-02	1599
Slfn2	2.82	9.10E-02	1134		CG11007	0.81	2.23E-02	813
Zfp109	0.54	9.13E-02	1932		ush	0.66	2.23E-02	3594
Kcnc4	0.82	9.13E-02	1884		CG9667	1.28	2.24E-02	792
Thumpd2	1.76	9.13E-02	1584		CG12818	1.67	2.25E-02	864
Gps1	1.54	9.15E-02	1461		JhI-21	1.27	2.25E-02	1500
Gdi2	1.21	9.15E-02	1335		Gas41	1.42	2.25E-02	681
Zfp26	1.35	9.15E-02	2877		fz2	0.52	2.25E-02	2082
Yars2	1.36	9.15E-02	1416		CG13625	1.47	2.25E-02	1941
Commd10	1.28	9.16E-02	606		RyR	0.36	2.26E-02	15381
Zfp638	0.81	9.21E-02	5625		CG7222	1.40	2.26E-02	615
Stau1	0.84	9.22E-02	1467		ebd2	1.39	2.26E-02	1101
Sar1b	1.19	9.22E-02	594		CG13117	0.41	2.26E-02	330
Frs2	0.78	9.24E-02	1524		kek5	0.79	2.26E-02	2793
Tcerg1	0.80	9.25E-02	3237		mRpS16	1.17	2.27E-02	387
Pcx	0.85	9.25E-02	3537		MED20	1.34	2.27E-02	756
Vwa7	0.20	9.25E-02	2610		blp	1.38	2.28E-02	423
Ywhae	0.86	9.26E-02	765		mei-S332	1.38	2.28E-02	1203
Grsf1	1.20	9.26E-02	1086		velo	0.74	2.28E-02	2133
Zbtb6	1.41	9.27E-02	1269		alpha-Est7	0.31	2.28E-02	1716
Ddx21	0.80	9.28E-02	2553		Coq8	1.26	2.29E-02	1983
Nxph3	1.30	9.34E-02	756		CG31661	0.33	2.29E-02	1179
Trim46	0.83	9.38E-02	2277		CG2091	1.28	2.29E-02	1122
Hey1	0.82	9.40E-02	897		NK7.1	0.59	2.29E-02	2163
Ramac	6.50	9.49E-02	357		CG2924	1.52	2.30E-02	1191
Rttn	2.11	9.50E-02	6678		CG14512	1.42	2.31E-02	513
Ppp2ca	1.14	9.50E-02	927		Tsp96F	1.54	2.31E-02	804
Stk32c	0.84	9.52E-02	1464		side-V	0.50	2.31E-02	3420
Spata2	0.77	9.52E-02	1545		Crag	0.78	2.31E-02	5013
Mrpl28	1.27	9.52E-02	771		Cpr67B	0.22	2.32E-02	780
Crh	1.60	9.52E-02	561		CG9815	0.35	2.32E-02	669
H2bc15	2.28	9.52E-02	378		cyp33	1.23	2.32E-02	900
Ngdn	1.39	9.54E-02	945		Tango14	0.59	2.32E-02	834
Prkd3	0.69	9.54E-02	2670		Npc1a	0.74	2.32E-02	3849
Atad3a	0.77	9.54E-02	1773		sun	1.27	2.32E-02	183
Dhx37	0.75	9.55E-02	3450		Ipod	8.39	2.33E-02	1047
Spg20	1.22	9.56E-02	2013		Nmd3	0.85	2.33E-02	1563
Maml2	0.67	9.56E-02	3013		Hsc70-2	0.26	2.33E-02	1899
Fam57b	0.77	9.56E-02	825		CG8336	1.39	2.35E-02	1149
Adamts1	1.45	9.56E-02	2904		CG12391	1.36	2.35E-02	1761
Galnt17	0.82	9.58E-02	1794		CG5708	1.28	2.35E-02	723
Klhl42	1.28	9.58E-02	1479		Dpck	1.51	2.36E-02	708
Gsdme	1.32	9.61E-02	1536		lig	0.86	2.36E-02	3996
Tubb1	0.25	9.61E-02	1353		CG16799	0.16	2.36E-02	537
Lig1	0.67	9.68E-02	2796		E(z)	1.25	2.36E-02	2280
Npas4	1.75	9.68E-02	2406		mrva	0.73	2.36E-02	1434
Cdc42bpb	0.88	9.68E-02	5139		CG2930	0.30	2.36E-02	2445
Amer2	0.83	9.69E-02	1638		Mlf	1.19	2.37E-02	927
D10Wsu102e	0.74	9.69E-02	555		CG10936	0.57	2.38E-02	4572
Togaram2	2.86	9.70E-02	3006		Sras	1.46	2.38E-02	906
Ccdc153	2.09	9.70E-02	606		UQCR-11	1.32	2.38E-02	255
Vsir	1.29	9.70E-02	927		RpS18	0.67	2.38E-02	456
Nr4a1	1.99	9.70E-02	1803		RpL7A	0.69	2.38E-02	813
Fermt2	0.87	9.70E-02	2040		PAN2	0.74	2.38E-02	3723
Aars	0.88	9.70E-02	2904		eIF3m	0.80	2.38E-02	1161
Aqp4	1.18	9.71E-02	903		tapas	1.23	2.39E-02	2895
Brinp1	1.20	9.71E-02	2280		Nprl3	1.42	2.40E-02	1830
D230025D16Rik	1.25	9.73E-02	1266		wb	0.58	2.40E-02	7701
Rbm12b1	2.16	9.73E-02	2508		Gclc	0.89	2.40E-02	2151
Hilpda	0.53	9.73E-02	192		CG2277	1.59	2.41E-02	1305
C1qtnf2	2.63	9.73E-02	882		AP-2alpha	1.17	2.41E-02	2856
Krr1	1.22	9.77E-02	1140		Prosbeta3	1.26	2.41E-02	615
Pip5k1a	1.22	9.79E-02	1638		CG12744	0.68	2.42E-02	480
Nfkb2	0.56	9.79E-02	2697		Dab	0.52	2.42E-02	6213
Bcap31	1.18	9.80E-02	735		CG10082	0.82	2.43E-02	2706
Fndc3a	0.83	9.80E-02	3594		Arl4	1.30	2.43E-02	936
Mpi	1.21	9.81E-02	1269		CG13599	1.51	2.43E-02	885
Abhd5	1.40	9.81E-02	1053		Dh44-R2	0.28	2.44E-02	1428
Tasp1	1.45	9.82E-02	1260		CG6843	1.30	2.44E-02	1098
Gpatch8	0.79	9.83E-02	4515		CG31278	1.86	2.45E-02	714
Trank1	0.67	9.83E-02	8997		mRpL18	1.39	2.45E-02	558
Avpi1	1.33	9.83E-02	426		IntS11	1.23	2.45E-02	1791
Smarca2	0.85	9.84E-02	4749		CG30285	0.28	2.46E-02	336
Raly	1.16	9.85E-02	888		CG4622	1.32	2.47E-02	1659
Brox	1.39	9.86E-02	1233		l(1)G0469	0.64	2.47E-02	963
Pou6f1	0.72	9.86E-02	1728		CG5262	1.43	2.47E-02	1527
Evl	0.77	9.88E-02	1197		EMC3	1.26	2.48E-02	741
Gabarap	1.26	9.91E-02	351		FLASH	1.52	2.49E-02	2532
Zfp830	0.76	9.92E-02	1089		mRpL15	1.26	2.50E-02	858
St6gal1	1.59	9.93E-02	1209		Fnta	1.26	2.50E-02	993
Psmd7	0.83	9.93E-02	963		Trf4-2	1.66	2.50E-02	1221
Snx10	1.25	9.96E-02	603		spri	0.77	2.53E-02	5367
Homez	0.70	9.97E-02	1554		CG30108	0.62	2.53E-02	264
Zfp865	0.74	9.97E-02	3174		Nf-YA	0.59	2.54E-02	1197
Hmgn3	1.28	9.97E-02	231		Strump	0.77	2.54E-02	3573
Htr2a	1.32	9.97E-02	1413		cyst	0.71	2.54E-02	3957
Pi4k2a	0.82	9.97E-02	1437		RpS16	0.63	2.54E-02	444
Gnb4	1.18	9.99E-02	1020		tim	0.60	2.54E-02	3393
Atp8a2	0.80	1.01E-01	3444		Pkc53E	0.51	2.58E-02	2010
Gm6712	2.29	1.01E-01	1413		MED10	1.39	2.59E-02	399
Zfp758	1.93	1.01E-01	1749		sinu	0.59	2.60E-02	741
Abcf1	0.82	1.02E-01	2511		Tsp42Ef	1.47	2.60E-02	660
Crk	0.83	1.02E-01	912		MED14	0.73	2.60E-02	4659
Cldn11	1.22	1.02E-01	621		senju	1.25	2.61E-02	1164
Col26a1	1.67	1.02E-01	1314		CG10126	0.56	2.61E-02	645
Ppp4r4	1.25	1.02E-01	2625		CG12343	1.34	2.61E-02	678
Actn1	0.79	1.03E-01	2661		CG8908	0.24	2.61E-02	4878
Itgb5	1.32	1.03E-01	2397		CG6044	0.43	2.61E-02	687
Lrrc4c	1.22	1.03E-01	1920		Usp14	1.31	2.61E-02	1425
Ppfia4	0.77	1.04E-01	3552		Pez	0.82	2.63E-02	3756
Tmem147	1.26	1.04E-01	672		yata	0.77	2.64E-02	2619
Plat	1.17	1.05E-01	1677		tay	0.70	2.64E-02	7458
Setd1a	0.77	1.05E-01	5148		CG5126	1.32	2.64E-02	1365
Sertad1	1.80	1.05E-01	708		Dscam1	0.41	2.64E-02	6105
Nptxr	0.72	1.05E-01	1479		CG14722	1.22	2.64E-02	1494
Cacna1i	0.85	1.05E-01	6597		Pif1	1.26	2.64E-02	1989
Slc23a3	4.01	1.05E-01	1833		nrv2	0.51	2.66E-02	966
Gbf1	0.86	1.05E-01	5583		CG7860	0.66	2.68E-02	996
Sv2c	0.84	1.05E-01	2181		Obp44a	0.53	2.69E-02	429
Sf1	0.87	1.05E-01	1644		h	0.52	2.69E-02	1011
Ankrd37	1.86	1.05E-01	477		CG43051	0.31	2.69E-02	81
Pstpip2	0.59	1.05E-01	1002		G9a	0.73	2.69E-02	4911
Tpm3	1.21	1.05E-01	744		Ublcp1	1.40	2.69E-02	960
Cetn4	0.43	1.05E-01	504		zye	0.14	2.69E-02	6852
Tpd52l2	1.21	1.06E-01	627		Pus1	1.24	2.69E-02	1230
Pdgfc	0.65	1.06E-01	1035		Ir76a	2.21	2.72E-02	1545
Tuba1a	1.32	1.06E-01	1353		CG16952	0.53	2.73E-02	3039
Kcns3	1.95	1.06E-01	1473		Ac76E	0.33	2.73E-02	3921
Epb41l3	0.90	1.06E-01	2787		Ptp69D	1.24	2.73E-02	4386
Cntn5	0.67	1.06E-01	3294		Syx5	1.26	2.73E-02	1401
Ap2s1	1.19	1.06E-01	426		kon	0.34	2.74E-02	7143
Ola1	1.19	1.06E-01	1188		Tret1-2	0.25	2.74E-02	1464
Ost4	1.38	1.06E-01	111		slx1	1.81	2.74E-02	891
Rwdd4a	1.31	1.06E-01	564		beta'COP	0.87	2.74E-02	2742
Zfp949	1.47	1.07E-01	1809		CG1418	1.35	2.74E-02	579
Capns1	1.18	1.07E-01	804		Sms	1.37	2.77E-02	1098
Lsm1	1.45	1.07E-01	399		CG4972	1.20	2.77E-02	1683
Trp63	0.37	1.07E-01	1746		Trpgamma	0.34	2.78E-02	3564
Ubn1	0.76	1.07E-01	3315		RN-tre	1.30	2.78E-02	1455
Id4	1.35	1.07E-01	483		Tsp42Eg	0.54	2.78E-02	654
Ndufb4	3.47	1.08E-01	387		miple2	0.63	2.80E-02	837
Rapgefl1	0.82	1.08E-01	1986		CkIIalpha	1.40	2.80E-02	1008
Slc7a10	0.80	1.08E-01	1590		Art3	1.27	2.80E-02	1548
Rab11fip1	0.47	1.08E-01	1935		CG2225	0.49	2.81E-02	3300
Maml1	0.62	1.08E-01	3060		mRpL22	1.26	2.81E-02	699
Iqank1	0.14	1.09E-01	1716		CG13005	1.54	2.81E-02	1440
Cby1	1.25	1.09E-01	381		Xe7	0.81	2.81E-02	2349
Tbx2	0.23	1.09E-01	2133		jtb	1.83	2.82E-02	699
Creg2	0.86	1.09E-01	864		CG12895	1.28	2.82E-02	468
Glyr1	1.13	1.09E-01	1656		AP-1mu	1.23	2.83E-02	1278
Calml4	4.37	1.09E-01	318		Doa	1.27	2.83E-02	1533
Atraid	1.24	1.09E-01	669		CG10802	1.29	2.83E-02	1308
Lasp1	0.84	1.09E-01	789		mRpL24	1.25	2.83E-02	741
Eif5	0.83	1.09E-01	1287		CG17568	1.80	2.84E-02	1539
Cbr1	0.76	1.09E-01	831		Ca-beta	0.18	2.84E-02	2199
Oxnad1	1.41	1.10E-01	933		CG12288	1.39	2.84E-02	1305
Tnrc6c	0.73	1.10E-01	5700		SecS	1.26	2.87E-02	1434
Gng13	1.67	1.10E-01	201		Faa	0.18	2.87E-02	1251
Donson	0.67	1.10E-01	1680		dgt5	1.49	2.87E-02	2055
Spsb1	0.71	1.11E-01	819		Sgf11	1.54	2.87E-02	588
Abca2	0.88	1.11E-01	7299		CG9609	1.23	2.88E-02	1209
Tex10	1.29	1.11E-01	2784		san	1.36	2.88E-02	552
Plxna2	0.89	1.11E-01	5682		CG5191	1.41	2.89E-02	1656
Resp18	1.20	1.11E-01	525		CG5326	0.53	2.89E-02	831
Hdhd2	1.18	1.11E-01	777		CG14220	1.24	2.89E-02	981
Slc43a2	0.78	1.11E-01	1704		AOX3	0.84	2.89E-02	3762
Fam217b	0.65	1.11E-01	1161		CG18249	0.45	2.90E-02	1677
Washc2	0.89	1.11E-01	4002		Akr1B	1.18	2.92E-02	948
Pdcd11	0.77	1.12E-01	5586		CG14072	0.28	2.93E-02	363
Nudcd3	0.85	1.12E-01	1089		CG8839	0.79	2.93E-02	1587
Nenf	1.31	1.12E-01	513		Ravus	1.44	2.93E-02	1077
Pld6	0.23	1.12E-01	441		CG1607	0.15	2.93E-02	1521
Ubqln1	1.14	1.12E-01	1746		Ipk2	1.36	2.93E-02	927
Mpped1	1.19	1.12E-01	978		CG15443	1.26	2.93E-02	1074
Mrps12	1.25	1.12E-01	417		CG6985	1.40	2.94E-02	1503
Gm1673	1.37	1.12E-01	411		Orct	0.14	2.95E-02	1644
Scmh1	0.71	1.12E-01	1992		Vps13D	0.78	2.95E-02	11757
Hras	1.21	1.12E-01	567		hdly	0.55	2.95E-02	1131
Exoc8	0.82	1.12E-01	2148		mtg	0.49	2.96E-02	1668
Rrp9	0.75	1.12E-01	1425		BthD	1.22	2.96E-02	747
Syne2	0.77	1.12E-01	20622		CG31115	0.16	2.96E-02	870
Rtl1	0.45	1.12E-01	5232		CG10341	0.77	2.96E-02	1692
Map4k4	0.85	1.12E-01	3663		CG10874	1.46	2.96E-02	948
Ptgs2	1.51	1.12E-01	1812		CG7265	0.76	2.96E-02	1407
Fam178b	6.93	1.12E-01	435		TBC1D16	0.37	2.98E-02	2106
Rims4	0.80	1.13E-01	807		sbm	0.36	2.99E-02	1596
Madd	0.86	1.13E-01	4881		CG7130	1.76	3.00E-02	384
Apmap	1.18	1.13E-01	1245		Mct1	0.66	3.00E-02	1878
Capza2	1.17	1.14E-01	858		Taf8	1.28	3.00E-02	984
Zdhhc13	1.30	1.14E-01	1866		CG31637	1.33	3.00E-02	1458
Usp35	0.72	1.14E-01	3027		ValRS-m	1.31	3.00E-02	2982
Ttll5	0.69	1.14E-01	3795		CG17361	1.49	3.02E-02	630
Cog4	1.20	1.14E-01	2355		Taf6	1.16	3.02E-02	1818
Wdr20	1.36	1.14E-01	1707		shep	0.81	3.03E-02	1137
Polm	0.44	1.14E-01	1488		Cyp6a2	0.28	3.03E-02	1518
Ppp1ca	1.21	1.14E-01	990		CG10470	1.22	3.03E-02	549
Parp3	2.11	1.15E-01	1584		abd-A	0.41	3.03E-02	990
Castor2	0.82	1.15E-01	987		KCNQ	0.47	3.03E-02	2517
Kif26b	0.71	1.15E-01	6336		CG10063	0.46	3.03E-02	636
Dhx8	0.81	1.15E-01	3732		fau	0.09	3.03E-02	393
Nab1	0.71	1.15E-01	1458		TrpRS	1.24	3.05E-02	1290
Pdlim1	1.71	1.15E-01	981		CG3107	1.46	3.05E-02	3102
Cnpy2	1.29	1.15E-01	546		Hr3	0.43	3.05E-02	1461
Gata2	0.39	1.15E-01	1440		scf	0.72	3.06E-02	987
Txlna	0.80	1.15E-01	1662		CG6683	1.94	3.06E-02	591
Ebna1bp2	1.25	1.15E-01	918		TBPH	0.83	3.06E-02	1593
Mdh1	1.10	1.16E-01	1065		CG13124	0.43	3.06E-02	1407
Lrrc75a	1.58	1.16E-01	762		mRRF2	1.71	3.07E-02	2220
Dagla	0.82	1.16E-01	3132		CG1265	0.67	3.07E-02	663
Banp	0.74	1.16E-01	1644		Eaf6	1.29	3.07E-02	675
Commd7	1.30	1.16E-01	600		CG1789	1.27	3.07E-02	711
Cep162	0.66	1.16E-01	4209		CG31251	1.43	3.08E-02	918
Pard3	0.78	1.17E-01	3957		CG4911	0.80	3.08E-02	1350
Ago3	0.79	1.17E-01	2580		FIG4	0.71	3.08E-02	2574
1700123O20Rik	1.45	1.17E-01	426		Wdr82	1.24	3.08E-02	951
Ncl	0.69	1.17E-01	2121		CG6178	1.25	3.08E-02	1632
Hnmt	1.36	1.17E-01	885		MED17	1.30	3.08E-02	1926
Zscan2	0.66	1.17E-01	1842		RpIII128	0.84	3.08E-02	3411
Paip2	1.18	1.18E-01	372		cbc	1.30	3.08E-02	1269
Bnip1	1.33	1.18E-01	684		wbl	0.27	3.09E-02	771
Cst3	1.21	1.18E-01	420		UK114	1.33	3.09E-02	414
2610301B20Rik	1.29	1.19E-01	627		CG40228	1.40	3.09E-02	246
Atxn7l2	0.62	1.19E-01	2262		Rint1	0.70	3.10E-02	2172
Zfp595	2.55	1.19E-01	1875		gry	0.80	3.11E-02	3960
Usp36	0.75	1.19E-01	3294		CG34228	1.49	3.11E-02	264
Tmem240	1.34	1.20E-01	519		CG11755	1.61	3.11E-02	462
Plekha1	1.18	1.20E-01	1149		fl(2)d	1.15	3.11E-02	1608
Sufu	0.74	1.20E-01	1452		Khc-73	0.69	3.12E-02	5739
Sf3b1	0.82	1.20E-01	3912		CG5611	1.47	3.12E-02	978
Znhit1	1.35	1.20E-01	462		clu	0.80	3.13E-02	4344
Ndufa4	1.16	1.20E-01	246		egg	0.84	3.13E-02	3786
Nkiras1	1.12	1.20E-01	576		Vps4	0.83	3.13E-02	1326
Rab26	0.76	1.20E-01	780		sad	0.94	3.13E-02	1560
Fbf1	0.76	1.21E-01	3519		CG43693	0.62	3.14E-02	1506
Galnt7	1.51	1.21E-01	1971		Cdc2rk	1.25	3.15E-02	1161
Sec24a	0.77	1.21E-01	3270		Ankle2	0.83	3.15E-02	3522
Svip	0.70	1.21E-01	231		sd	0.67	3.15E-02	1230
Brwd1	0.82	1.21E-01	360		phm	0.47	3.17E-02	1722
Polr2h	1.41	1.21E-01	450		CG9795	1.20	3.18E-02	2208
Ncoa1	0.88	1.22E-01	4215		CNPYb	1.50	3.18E-02	663
Smim15	1.32	1.22E-01	222		CG8888	0.31	3.18E-02	1164
Impdh2	1.68	1.22E-01	1542		MKP-4	0.56	3.18E-02	1161
Map1s	0.83	1.22E-01	2919		Dif	0.27	3.18E-02	2961
Prpf38a	1.27	1.22E-01	936		26-29-p	1.22	3.19E-02	1647
L1cam	0.85	1.23E-01	3777		Snx16	1.28	3.21E-02	1221
Rgcc	1.42	1.23E-01	411		Sirt4	2.35	3.21E-02	936
Cdk18	0.76	1.23E-01	1353		Dlc90F	1.37	3.21E-02	333
Rflnb	1.57	1.23E-01	648		Arc42	1.36	3.21E-02	1215
Srcin1	0.83	1.23E-01	3651		Chd1	0.82	3.22E-02	5649
Zfp935	1.81	1.23E-01	1059		MED19	1.29	3.22E-02	1011
Tmem126a	1.33	1.23E-01	588		Jhe	0.25	3.22E-02	1737
Pkn3	9.77	1.23E-01	2634		Coq6	1.27	3.22E-02	1431
Phyhipl	0.85	1.23E-01	1125		CG9572	0.11	3.23E-02	1212
Lrif1	1.35	1.24E-01	771		Sirt7	0.53	3.24E-02	2313
Tbr1	0.88	1.24E-01	2043		CG17187	1.53	3.24E-02	897
Per2	0.77	1.24E-01	3771		Rbcn-3B	0.74	3.26E-02	4575
Disp3	0.80	1.24E-01	0		CG42807	0.08	3.28E-02	834
Abcg3	7.19	1.24E-01	1950		Arf79F	1.20	3.28E-02	546
Panx2	0.73	1.24E-01	2031		CycH	1.58	3.30E-02	972
Dchs1	0.80	1.24E-01	9873		TM9SF3	1.18	3.30E-02	1776
Map7d2	0.87	1.24E-01	2343		Lsm11	1.67	3.30E-02	768
Rnf180	0.77	1.24E-01	1773		CG7214	0.14	3.30E-02	426
Necab2	1.25	1.24E-01	1167		CG4598	1.26	3.31E-02	843
Naprt	0.55	1.24E-01	1614		CG13185	0.57	3.33E-02	16578
Mnd1	5.97	1.24E-01	615		Strn-Mlck	0.50	3.34E-02	2787
Lamb1	0.79	1.24E-01	5358		CG5290	0.82	3.34E-02	2394
Pcsk1n	0.76	1.24E-01	774		Gem2	1.45	3.34E-02	735
Zfp248	1.35	1.24E-01	1728		CG42360	1.32	3.34E-02	1488
Prkce	0.85	1.24E-01	2211		Ziz	0.62	3.34E-02	6819
Ube2d3	1.33	1.24E-01	441		RpL7	0.67	3.35E-02	756
Htr3a	1.52	1.24E-01	1449		E(var)3-9	1.39	3.35E-02	1764
Zc3h18	0.78	1.24E-01	2844		ndl	0.46	3.35E-02	7848
1700094D03Rik	2.30	1.24E-01	303		Ercc1	1.28	3.36E-02	777
Esr2	0.22	1.25E-01	1647		CG6937	1.24	3.36E-02	1068
Mef2a	0.85	1.25E-01	1494		I-2	1.39	3.36E-02	615
Pmpca	0.82	1.25E-01	1572		CG34163	1.38	3.37E-02	261
Rac1	0.89	1.25E-01	576		Pfdn5	1.18	3.38E-02	504
Spopl	1.45	1.26E-01	1176		Rrp42	0.74	3.38E-02	888
Vax1	0.49	1.26E-01	1014		CG1737	1.22	3.38E-02	2829
Dpp8	0.84	1.26E-01	2676		spel1	1.20	3.38E-02	2751
Aqr	0.85	1.26E-01	4443		CG7324	0.81	3.38E-02	3873
Tiam2	1.15	1.26E-01	1665		BicD	0.83	3.39E-02	2346
Bend5	0.66	1.26E-01	1263		NiPp1	1.17	3.39E-02	1149
Clip2	0.82	1.26E-01	3141		mRpL11	1.35	3.39E-02	588
Lag3	0.68	1.26E-01	1563		CG40498	7.34	3.39E-02	804
Ank	0.82	1.26E-01	1476		mRpL47	1.17	3.40E-02	813
Usp46	1.19	1.26E-01	1098		CG7556	0.75	3.40E-02	1566
Cul9	0.85	1.27E-01	7590		alien	1.28	3.40E-02	1332
Tlcd5	0.68	1.27E-01	735		Blimp-1	0.24	3.42E-02	3609
Pycard	1.87	1.27E-01	579		ValRS	0.89	3.42E-02	3147
Rbbp6	0.83	1.27E-01	369		CG7029	0.86	3.42E-02	4551
Pik3c2b	0.73	1.27E-01	4896		CG11722	1.34	3.43E-02	609
Pigt	0.80	1.27E-01	1746		HEATR2	0.71	3.43E-02	2535
Fam162a	1.27	1.28E-01	465		p130CAS	0.50	3.43E-02	2379
Wscd2	0.78	1.28E-01	1713		rhea	0.74	3.43E-02	8508
Mzf1	1.56	1.28E-01	2205		CG7638	1.28	3.43E-02	1488
Slc35a5	1.23	1.29E-01	1311		CG17333	1.24	3.43E-02	729
Ptrh2	1.36	1.29E-01	543		CG17802	1.50	3.43E-02	1317
Sorl1	0.90	1.29E-01	6645		Rpt3	1.22	3.43E-02	1239
Acbd3	0.82	1.29E-01	1575		EDTP	1.24	3.43E-02	2241
Otub2	1.35	1.29E-01	702		CG42808	0.55	3.44E-02	405
Dact3	0.76	1.29E-01	1830		CG8539	0.51	3.44E-02	1155
Lsm2	1.49	1.30E-01	285		mbl	0.50	3.44E-02	2775
Polb	1.25	1.30E-01	1005		CG18213	1.33	3.44E-02	2637
Aldh5a1	0.84	1.30E-01	1569		CG8066	0.65	3.46E-02	312
Sgsm1	0.86	1.30E-01	3279		Taz	1.41	3.46E-02	1134
Wdr45	1.26	1.30E-01	1080		RpL5	0.79	3.47E-02	897
Rfxank	1.49	1.31E-01	777		RecQ4	0.72	3.47E-02	4737
Ctbp2	0.72	1.31E-01	1335		CG5618	0.29	3.47E-02	1038
Hlx	0.34	1.31E-01	1428		CG31635	0.78	3.47E-02	5358
Man1a2	0.86	1.31E-01	1923		ome	0.48	3.47E-02	2352
Scn11a	3.51	1.31E-01	5295		CG7810	1.44	3.47E-02	1092
Pipox	2.82	1.31E-01	1170		eIF4EHP	1.49	3.47E-02	669
Lipe	0.64	1.32E-01	2277		CG10417	1.33	3.49E-02	1986
Bbs2	1.28	1.32E-01	2163		CG7530	1.26	3.49E-02	1053
Abca1	0.84	1.32E-01	6783		fwd	0.84	3.49E-02	5022
Gstt1	1.72	1.33E-01	720		kud	1.26	3.49E-02	234
Paqr8	1.25	1.33E-01	1062		BicC	0.18	3.49E-02	2715
Prxl2b	1.25	1.33E-01	603		CG6013	1.38	3.50E-02	639
Jam3	1.22	1.33E-01	930		Sas-4	1.22	3.50E-02	2703
Cldn10	1.33	1.33E-01	693		trsn	1.20	3.50E-02	705
Prr5l	1.82	1.33E-01	1110		CG17168	1.21	3.50E-02	1263
Pnp	1.44	1.33E-01	867		Ugt307A1	0.12	3.51E-02	1506
Vps50	1.21	1.33E-01	2892		Sdr	0.64	3.51E-02	2604
Sod1	0.86	1.33E-01	462		ago	0.74	3.51E-02	3978
Ttc19	1.19	1.33E-01	1095		CG4587	0.44	3.52E-02	3780
Efnb3	0.81	1.33E-01	1020		Gpat4	1.13	3.53E-02	1374
Mul1	1.24	1.33E-01	1056		CG5886	1.26	3.55E-02	1545
Hdac5	0.82	1.33E-01	3342		srp	0.57	3.57E-02	2238
Mrps17	1.21	1.33E-01	360		rst	0.32	3.57E-02	2292
Prkcd	0.71	1.33E-01	2022		CG33158	0.84	3.58E-02	3099
Ccdc88c	0.77	1.34E-01	6027		CG9471	1.22	3.59E-02	612
Pdhb	1.17	1.34E-01	1077		CG12338	0.52	3.59E-02	1005
Calm2	0.92	1.34E-01	447		CG6907	1.15	3.60E-02	1311
Tekt4	4.21	1.34E-01	1341		CG32486	0.65	3.61E-02	1236
Prdx2	1.13	1.34E-01	594		nopo	1.53	3.61E-02	1305
Dpm1	1.32	1.34E-01	780		CG14818	0.75	3.61E-02	288
Morf4l1	1.29	1.34E-01	969		CG31710	0.31	3.62E-02	366
Acyp1	1.26	1.34E-01	297		dlp	1.41	3.62E-02	2295
Rbfox2	0.90	1.34E-01	1143		tok	0.28	3.62E-02	4392
Junb	1.57	1.34E-01	1032		VhaSFD	0.84	3.63E-02	1404
Adgra1	0.79	1.34E-01	1734		CG15529	0.27	3.65E-02	588
Sult1a1	1.71	1.34E-01	894		Ipp	2.47	3.65E-02	1125
Chgb	0.90	1.34E-01	2031		Ras64B	0.74	3.65E-02	576
Srp68	0.81	1.34E-01	1875		CG2201	1.23	3.66E-02	1554
Atoh7	5.75	1.34E-01	447		CG6424	0.36	3.68E-02	2394
Galnt18	1.27	1.34E-01	1821		Rm62	0.79	3.69E-02	1725
Lcmt2	0.70	1.34E-01	2058		alpha-Est2	0.36	3.69E-02	1698
Gadd45gip1	1.21	1.34E-01	666		Gfat2	0.72	3.69E-02	2049
Zfp970	4.88	1.34E-01	1566		CG43191	0.20	3.69E-02	705
Bud31	1.21	1.34E-01	432		Acox57D-d	1.26	3.70E-02	2031
Insig2	0.75	1.34E-01	675		CG8549	1.28	3.70E-02	756
Anks1b	1.12	1.34E-01	1523		CG9934	0.86	3.70E-02	3651
Gtf2i	0.83	1.35E-01	2937		Bap55	1.29	3.72E-02	1275
Rps7	2.53	1.35E-01	582		borr	1.32	3.72E-02	957
Zfp948	1.52	1.35E-01	2001		nop5	0.74	3.74E-02	1533
Pex11g	0.18	1.35E-01	534		tnc	0.48	3.74E-02	8457
Grin3b	0.27	1.35E-01	3009		Sema1a	0.65	3.75E-02	2697
Mlx	1.25	1.35E-01	732		CG15822	0.42	3.75E-02	3180
Ube4a	0.86	1.35E-01	3255		DNApol-theta	0.63	3.75E-02	6177
Uba2	1.15	1.35E-01	1914		CG7460	0.12	3.75E-02	1458
Grm7	0.89	1.35E-01	2745		CG32816	0.54	3.75E-02	1134
Ddit4	1.25	1.35E-01	687		Dyb	0.79	3.77E-02	1938
Igsf10	0.59	1.35E-01	7782		Pits	0.72	3.77E-02	1890
Uri1	0.69	1.35E-01	1593		CG9662	1.40	3.78E-02	447
Zdhhc5	0.79	1.35E-01	2145		Rcd2	0.54	3.79E-02	1356
Dctd	1.65	1.35E-01	552		CG12096	1.21	3.79E-02	1518
Tceal9	1.21	1.35E-01	312		CG3781	0.49	3.81E-02	663
Rpl19	2.52	1.35E-01	582		babo	0.57	3.82E-02	1803
Wdr1	1.11	1.36E-01	1818		CG43340	0.75	3.83E-02	2904
Cib2	1.48	1.36E-01	561		CG8860	1.56	3.83E-02	204
Kcnq2	0.87	1.36E-01	2553		CG34120	0.64	3.83E-02	5943
Rasgef1b	1.17	1.36E-01	1416		iPLA2-VIA	0.76	3.84E-02	2631
Tigar	1.26	1.36E-01	807		sm	0.62	3.84E-02	1605
Hacd1	2.05	1.36E-01	495		CG12320	1.37	3.86E-02	1137
Slc25a3	0.88	1.36E-01	1071		M6	0.60	3.86E-02	942
Tns2	0.70	1.37E-01	4200		CG34117	1.53	3.87E-02	303
Fyttd1	1.21	1.37E-01	951		MED28	1.29	3.87E-02	567
Cacna2d4	0.48	1.37E-01	3273		Fer2LCH	0.81	3.87E-02	681
Mcts2	1.35	1.37E-01	543		CG10581	0.20	3.87E-02	567
Irf2bpl	0.86	1.37E-01	2325		eIF6	0.89	3.87E-02	735
Lrp3	0.80	1.37E-01	2370		regucalcin	1.29	3.87E-02	909
Psmd11	0.79	1.37E-01	1266		CSN6	1.37	3.88E-02	1023
Trnp1	0.72	1.37E-01	669		poly	1.21	3.88E-02	753
Tmem9	1.19	1.37E-01	549		CG6153	1.26	3.88E-02	633
Arhgef1	0.74	1.37E-01	2760		Ldsdh1	0.23	3.89E-02	960
Csf1	1.38	1.37E-01	1656		CAH2	1.73	3.89E-02	1005
Ajm1	0.79	1.37E-01	2922		CG6674	1.27	3.90E-02	699
Ube3b	0.78	1.38E-01	3210		Zip89B	0.49	3.91E-02	1485
Pfdn5	1.24	1.38E-01	462		CG42821	0.51	3.91E-02	336
Lamtor3	1.52	1.38E-01	372		nAChRalpha4	1.77	3.93E-02	1113
Ttll12	0.76	1.38E-01	1917		pall	1.32	3.96E-02	942
Kcnj16	1.26	1.38E-01	1257		Maf1	1.38	3.97E-02	678
Letm1	0.85	1.38E-01	2214		Slik	0.82	3.98E-02	4905
Cdh1	0.66	1.38E-01	2652		mad2	1.35	3.99E-02	621
Golt1b	1.24	1.38E-01	414		Syx16	1.43	4.00E-02	1056
Ep300	0.84	1.38E-01	7236		CG1316	1.19	4.00E-02	1410
Ubr2	0.83	1.39E-01	5265		CG14100	1.22	4.00E-02	1221
Bnip3	1.25	1.39E-01	561		CG8435	1.40	4.00E-02	999
Isoc1	1.36	1.39E-01	891		CG15385	0.22	4.01E-02	1761
Elob	1.26	1.40E-01	354		LTV1	0.79	4.02E-02	1479
Helz2	0.42	1.40E-01	8841		trio	0.72	4.03E-02	6789
Pcdhgb8	0.39	1.40E-01	2793		Prestin	1.34	4.05E-02	2226
Tecr	1.19	1.40E-01	879		bdg	0.74	4.05E-02	3993
Aff4	0.85	1.40E-01	3480		Saf6	0.79	4.06E-02	2151
Camk2n1	0.84	1.40E-01	234		CG8924	1.53	4.07E-02	1542
Hdgfl3	0.83	1.40E-01	606		CG14464	1.53	4.07E-02	348
Atg10	1.45	1.40E-01	633		CG17883	1.39	4.08E-02	1134
Hax1	0.62	1.40E-01	840		gce	0.64	4.08E-02	2877
Ncf4	3.54	1.41E-01	1017		CG2736	0.53	4.10E-02	1521
Mpc2	1.17	1.41E-01	381		CG4294	0.72	4.11E-02	3993
Dio2	1.39	1.41E-01	786		cm	1.22	4.11E-02	1245
Rela	0.72	1.41E-01	1647		CG13101	2.10	4.12E-02	954
Zfp516	0.71	1.41E-01	3471		nsl1	0.79	4.13E-02	4647
Cd53	1.51	1.41E-01	657		NANS	14.69	4.13E-02	1116
Zfp276	0.61	1.41E-01	1842		CG32163	1.71	4.14E-02	429
Zfp141	1.60	1.41E-01	2055		CG9485	0.79	4.14E-02	4887
Cdh9	1.23	1.41E-01	2364		CG5516	1.35	4.14E-02	528
Hnrnpu	0.79	1.41E-01	2400		ssh	0.69	4.14E-02	3576
Fam160a2	0.82	1.41E-01	2925		Cul5	0.83	4.14E-02	2556
Slain1	0.84	1.42E-01	1737		Vlet	1.35	4.14E-02	714
Dnase2a	1.66	1.42E-01	1059		CG4297	0.55	4.14E-02	4416
Phrf1	0.83	1.42E-01	5046		FucTB	0.57	4.15E-02	1332
Mfap3	1.30	1.43E-01	1047		goe	0.78	4.19E-02	2637
Slc6a20a	0.68	1.43E-01	1776		verm	0.17	4.19E-02	1575
Pold2	0.75	1.43E-01	1407		RpL27	0.66	4.19E-02	405
Ganab	0.86	1.43E-01	2832		CG43759	0.65	4.20E-02	2205
Hsd11b1	1.38	1.43E-01	876		CG34330	0.22	4.20E-02	144
Camkv	1.10	1.43E-01	1536		Pp4-19C	1.41	4.20E-02	921
Bmt2	1.28	1.43E-01	1209		140up	1.28	4.20E-02	783
Sf3b5	1.26	1.43E-01	258		sl	0.71	4.21E-02	3708
Asap2	0.85	1.44E-01	2865		Hsc70Cb	0.87	4.21E-02	2412
Dcaf5	1.16	1.44E-01	2838		Nup58	1.22	4.21E-02	1638
Rufy3	1.14	1.44E-01	1407		Ssb-c31a	1.40	4.22E-02	330
Pam	1.14	1.44E-01	2937		Letm1	0.83	4.22E-02	3039
Utp15	1.24	1.44E-01	1584		CG3530	0.69	4.22E-02	2067
Pnrc1	1.24	1.44E-01	891		CG10211	0.20	4.22E-02	4182
Ccl27a	1.51	1.44E-01	492		CG10214	1.24	4.22E-02	633
Pbrm1	0.80	1.44E-01	4758		CG17646	1.78	4.23E-02	2298
Sephs2	1.31	1.44E-01	1356		CG8412	0.70	4.27E-02	2034
Trim3	0.88	1.45E-01	2232		Cks85A	1.54	4.28E-02	288
Eps15	1.18	1.45E-01	1749		trn	0.62	4.28E-02	2211
Nfasc	0.87	1.45E-01	3471		CG6567	1.49	4.28E-02	705
Cbarp	0.85	1.45E-01	0		CG31313	0.29	4.28E-02	372
Myct1	3.60	1.45E-01	564		Urm1	1.36	4.29E-02	303
Bod1	0.80	1.45E-01	519		Prx6005	1.16	4.29E-02	666
Sgta	1.22	1.46E-01	942		PAN3	0.83	4.31E-02	2364
Klhl40	0.63	1.46E-01	1863		Vps13B	0.66	4.32E-02	11193
Lima1	0.77	1.46E-01	1779		CG3223	1.24	4.33E-02	1245
Pcdhga4	0.78	1.46E-01	2790		CG9498	0.22	4.33E-02	1272
Uckl1	1.31	1.46E-01	1644		Idgf3	0.66	4.33E-02	1323
Krcc1	0.65	1.46E-01	768		Plp	0.80	4.33E-02	7998
Eif3f	1.20	1.47E-01	1083		Traf4	0.54	4.33E-02	1458
Brd3os	0.54	1.48E-01	252		cdc14	0.69	4.33E-02	3156
Ppa1	1.17	1.49E-01	867		cass	0.81	4.33E-02	1608
Uso1	0.80	1.49E-01	2877		Cyp6a20	3.16	4.36E-02	1502
Herc1	0.84	1.49E-01	14577		Dak1	0.68	4.38E-02	759
Rab11fip5	0.86	1.49E-01	1935		CG7692	1.34	4.38E-02	3972
Tmbim6	1.11	1.49E-01	711		PIG-G	1.29	4.38E-02	2781
Ctsk	1.52	1.49E-01	987		Hacl	1.13	4.38E-02	1704
Dscaml1	0.82	1.49E-01	6159		CG10904	1.46	4.38E-02	798
Ubn2	0.73	1.49E-01	3942		H	0.72	4.38E-02	3231
Wsb1	1.60	1.49E-01	1263		GstE14	0.49	4.39E-02	696
Clcn2	0.82	1.49E-01	2724		Had2	0.09	4.39E-02	945
Wwc2	0.76	1.49E-01	3561		CG6398	0.86	4.39E-02	870
Afg3l1	0.77	1.50E-01	2367		CG13671	1.26	4.41E-02	2094
Kcnh2	0.80	1.50E-01	3486		CG44005	1.45	4.41E-02	1110
Tceal1	1.22	1.50E-01	495		CG5973	0.46	4.41E-02	933
Fam219a	0.86	1.50E-01	504		chn	0.64	4.41E-02	3324
Rasef	3.11	1.50E-01	1881		eEF1alpha2	0.51	4.41E-02	1386
Asxl1	0.80	1.51E-01	4542		CG11180	1.22	4.41E-02	2178
Flrt3	1.23	1.51E-01	1947		CG3437	1.47	4.42E-02	1047
Mmp25	3.72	1.51E-01	1845		her	2.39	4.42E-02	1461
Hinfp	0.72	1.51E-01	1509		Chchd3	0.85	4.42E-02	669
Fbxw7	1.14	1.51E-01	1887		Hrd3	1.26	4.44E-02	2457
Tysnd1	0.77	1.51E-01	0		CG11723	1.34	4.44E-02	1050
Actr6	1.29	1.51E-01	1188		Nepl15	6.29	4.44E-02	2058
Slc36a1	0.83	1.51E-01	1425		NaPi-T	2.02	4.45E-02	1572
Ccdc177	0.71	1.52E-01	2118		Setd3	1.36	4.47E-02	1611
Ptpmt1	1.33	1.52E-01	782		Arl5	1.20	4.48E-02	537
Gpr180	1.33	1.52E-01	1323		CG17032	0.24	4.49E-02	936
Amot	0.79	1.52E-01	3378		CG44250	0.37	4.49E-02	858
Cog6	1.21	1.52E-01	1971		CG5466	0.23	4.50E-02	1782
Tasor2	0.81	1.52E-01	7146		CG3036	0.77	4.50E-02	1479
6430548M08Rik	0.88	1.52E-01	1221		Eip75B	0.63	4.51E-02	2718
Mad2l1bp	1.47	1.52E-01	828		CG6055	0.22	4.53E-02	657
Efnb2	0.84	1.52E-01	1008		Rnb	0.84	4.53E-02	2925
Hook3	0.82	1.52E-01	2154		CG11141	1.53	4.54E-02	2130
Vps52	0.87	1.52E-01	2169		CG5966	1.41	4.57E-02	1620
Ankrd12	0.83	1.52E-01	6123		Adk1	0.63	4.57E-02	603
Cnbp	1.15	1.52E-01	531		CG1358	0.61	4.58E-02	1446
Coq7	1.25	1.52E-01	651		CG14778	0.24	4.58E-02	558
Hip1	0.82	1.53E-01	3087		CG32109	1.41	4.60E-02	693
Cnnm1	0.87	1.54E-01	2916		Uba3	1.23	4.60E-02	1350
Dnlz	1.33	1.54E-01	531		CG34293	1.28	4.60E-02	252
Bicra	0.70	1.54E-01	4734		CG9300	0.84	4.60E-02	2019
Impact	1.16	1.54E-01	900		Pkn	0.87	4.61E-02	3570
Inpp5a	0.80	1.54E-01	1236		meigo	1.35	4.61E-02	1014
Dag1	0.90	1.54E-01	2679		beta-Spec	0.69	4.62E-02	6873
Vstm2a	1.16	1.54E-01	756		Surf1	1.45	4.62E-02	900
Rarg	0.51	1.55E-01	1374		CG18858	0.57	4.64E-02	1263
Eftud2	0.85	1.55E-01	2913		CG10075	1.41	4.64E-02	777
Cited2	1.19	1.55E-01	807		CG30159	0.79	4.65E-02	717
Ttc9	1.30	1.55E-01	657		#N/A	0.37	4.68E-02	1995
Wdr7	0.90	1.55E-01	4467		Ubc4	1.27	4.68E-02	597
Alkbh3	1.56	1.55E-01	858		CG13018	1.58	4.69E-02	237
Mfsd4a	0.82	1.55E-01	1530		CG13392	1.57	4.69E-02	669
Odf2l	1.49	1.55E-01	1767		CG14230	1.31	4.71E-02	1740
Slc39a7	1.16	1.55E-01	1428		Srp54k	1.22	4.71E-02	1524
Mdh1b	2.37	1.56E-01	1500		Cyp6a13	0.46	4.72E-02	1479
Ago4	0.59	1.56E-01	2583		CG14130	1.48	4.73E-02	765
Sipa1l3	0.80	1.56E-01	5328		Prosbeta1	1.22	4.73E-02	672
Smndc1	0.79	1.57E-01	714		Vha44	0.73	4.73E-02	1164
Dclk1	0.92	1.58E-01	1266		Usp16-45	0.81	4.73E-02	3378
Sun2	1.24	1.58E-01	2193		CG18011	1.34	4.73E-02	2955
Ncam2	0.86	1.58E-01	2511		CG12099	0.74	4.74E-02	2124
Aebp2	0.77	1.58E-01	1488		CG17698	1.43	4.76E-02	2028
Zc3h7b	0.81	1.58E-01	2946		Bem46	1.91	4.76E-02	1014
Zfp2	1.43	1.58E-01	1377		CG43373	0.22	4.76E-02	5562
Mettl8	1.44	1.58E-01	1164		Nha1	0.60	4.76E-02	2124
Rfx1	0.72	1.58E-01	2889		CG5535	0.83	4.77E-02	1890
Mmel1	2.93	1.58E-01	2298		Golgin104	1.47	4.77E-02	2328
Itch	1.16	1.59E-01	2592		CG43273	1.30	4.77E-02	411
Arl3	1.15	1.59E-01	546		Naa35	0.83	4.77E-02	2352
Rer1	1.26	1.59E-01	588		dock	0.79	4.77E-02	1230
Kcna4	0.82	1.60E-01	1962		drpr	0.77	4.79E-02	1839
Slc22a17	0.91	1.60E-01	1560		CG7849	1.44	4.79E-02	951
Srek1	0.78	1.60E-01	1830		CG4607	0.43	4.79E-02	1575
Nup50	0.83	1.60E-01	1398		Cnb	1.30	4.80E-02	2067
Ddx56	1.19	1.60E-01	1638		Smr	0.61	4.80E-02	10803
Auh	1.20	1.60E-01	942		Orc5	1.33	4.80E-02	1380
Caskin2	0.77	1.60E-01	3603		Cdk5	1.23	4.80E-02	882
Rangap1	0.90	1.60E-01	1767		PCNA	1.20	4.80E-02	780
Rplp1	1.20	1.60E-01	342		Ugt316A1	0.48	4.81E-02	1908
[truncated: 18,953 more rows]
