# Supplementary material for: FMRP-dependent production of large dosage-sensitive proteins is highly conserved
Source: Genetics. 2022 Jun 22;221(4):iyac094. doi: 10.1093/genetics/iyac094 (PMC9339308; doi:10.1093/genetics/iyac094)
Supplement: iyac094_Supplementary_Table_2 [file iyac094_supplementary_table_2.txt]

Table S2. ClinGen dosage sensitivity scores for Drosophila orthologs of autism genes that are translationally downregulated in Fmr1 RNAi oocytes.
Drosophila gene	Human ortholog	Fold-change TE Fmr1 RNAi / Control	padj	# Amino acids	ClinGen Haploinsufficiency Score (Human ortholog)	Darnell et al. 2011 CLIP Target (Human Ortholog)
ctrip	TRIP12	0.49	0.00E+00	2708	3	_
Nf1	NF1	0.31	0.00E+00	2764	3	_
Prosap	SHANK2	0.56	0.00E+00	1806	2	_
Prosap	SHANK3	0.56	0.00E+00	1806	3	_
Prosap	SHANK1	0.56	0.00E+00	1806	1	_
Hel89B	BTAF1	0.46	3.01E-10	1923	n/a
Act57B	ACTB	0.33	2.71E-09	376	0	_
BRWD3	PHIP	0.57	2.24E-07	2232	2
CG2926	PHRF1	0.68	1.24E-06	2296	n/a
SPARC	SPARCL1	0.41	2.02E-06	304	n/a	_
per	PER2	0.38	1.19E-05	1218	n/a
Tomosyn	STXBP5	0.64	3.58E-05	1470	n/a	_
KrT95D	PACS1	0.63	5.30E-05	1175	n/a	_
CG9932	ZNF462	0.45	5.56E-05	2167	3	_
CRMP	DPYSL2	0.32	1.71E-04	332	n/a	_
dom	SRCAP	0.65	1.97E-04	2497	1
dom	EP400	0.65	1.97E-04	2497	n/a	_
ct	CUX1	0.43	3.12E-04	2174	n/a	_
spen	SPEN	0.62	3.60E-04	5458	1	_
LanB1	LAMB1	0.55	4.15E-04	1788	n/a
mys	ITGB3	0.77	6.96E-04	846	0
rols	TANC2	0.45	6.96E-04	1569	n/a	_
sick	NAV2	0.45	7.67E-04	1346	n/a	_
XNP	ATRX	0.66	8.88E-04	1311	3
Pgant9	GALNT8	0.67	9.07E-04	650	n/a
CenG1A	AGAP2	0.66	1.14E-03	995	n/a	_
osa	ARID1B	0.65	1.16E-03	2556	3	_
CG16896	TBC1D31	0.75	1.19E-03	988	n/a
trx	KMT2A	0.52	1.64E-03	3358	3
Gug	RERE	0.58	2.19E-03	1985	n/a	_
mid	TBR1	0.30	2.24E-03	580	3
CG43689	MYT1L	0.07	2.51E-03	1618	3	_
tsh	TSHZ3	0.18	2.68E-03	954	n/a
su(sable)	ZC3H4	0.76	3.21E-03	1325	n/a	_
Sema5c	SEMA5A	0.62	3.58E-03	1093	n/a
IntS6	INTS6	0.70	4.01E-03	1284	n/a
robo1	ROBO2	0.32	5.28E-03	1395	n/a
Raf	BRAF	0.65	8.35E-03	739	1
bru2	CELF4	0.50	9.74E-03	651	n/a
