# Supplementary material for: FMRP-dependent production of large dosage-sensitive proteins is highly conserved
Source: Genetics. 2022 Jun 22;221(4):iyac094. doi: 10.1093/genetics/iyac094 (PMC9339308; doi:10.1093/genetics/iyac094)
Supplement: iyac094_Supplementary_Table_3 [file iyac094_supplementary_table_3.txt]

Fly genes	gene_ID	ks_stat	putative FMRP target			Mouse genes	gene_ID	ks_stat	putative FMRP target
	Ubi-p5E	0.013731016	no				Shkbp1	0.002688585	no
	Muc12Ea	0.016589119	no				Ubc	0.007077647	no
	NAT1	0.0171971	no				Ddb1	0.013816667	no
	GlyP	0.019646231	no				Nol6	0.01422217	no
	dec-1	0.021981234	no				Trpc4ap	0.015517636	no
	Sap-r	0.02341059	no				Myo5a	0.015564528	no
	Nrg	0.024150939	no				Sez6l2	0.015617584	no
	FASN1	0.024228952	no				Gnas	0.015775026	no
	smid	0.024888682	no				Pja2	0.01580749	no
	Arts	0.027136335	no				Dner	0.016066021	no
	Gdi	0.027169844	no				Atp1a2	0.016117362	no
	Trxr-1	0.027269597	no				Ubl5	0.017893802	no
	Imp	0.027834663	no				Atp2a2	0.01790396	no
	Col4a1	0.028675534	yes				Hnrnpm	0.018136181	no
	Gp150	0.02870748	yes				Ccn3	0.018265179	no
	Hsc70Cb	0.028881066	no				Prkacb	0.018386285	no
	Treh	0.029048243	no				Prkce	0.018975814	no
	Gapdh2	0.030358182	no				Enc1	0.019034974	no
	Atpalpha	0.03050256	no				Nell2	0.019136458	no
	GstD1	0.030740613	no				Oat	0.019285043	no
	eIF4B	0.03076517	no				Uba1	0.019456204	no
	Hsc70-4	0.031489908	no				Zer1	0.019862631	no
	Fs(2)Ket	0.031543398	no				Grin1	0.019898435	no
	pAbp	0.032080415	yes				Atp2c1	0.020279609	no
	CCT8	0.032112602	no				Clstn3	0.020454107	no
	Ubi-p63E	0.032336821	no				Atp1a3	0.020580736	no
	eEF1alpha1	0.032519367	yes				Celsr2	0.020677848	yes
	EMC1	0.032700654	yes				Atp2b1	0.02076037	no
	Eno	0.033000064	no				Myh10	0.021002963	no
	LeuRS	0.033045243	no				Cul1	0.021018851	no
	cup	0.033088002	no				Gatad2b	0.021031288	no
	Rpt4	0.033769989	no				Hk1	0.021072717	no
	GILT1	0.033789489	no				Ngef	0.021101805	no
	CG8223	0.034310747	no				Cpne6	0.021179492	no
	CCT6	0.034313821	no				Kif1a	0.021191086	yes
	Apl	0.034492868	no				Prickle1	0.021218247	no
	IleRS	0.035150955	no				Cadm2	0.021286997	no
	mrva	0.035707158	no				Chgb	0.021292345	no
	Chc	0.035814328	yes				Rgs4	0.021337014	no
	Cdc37	0.036037662	no				Scn2a	0.021607783	no
	Rpn1	0.036039302	no				Plcb1	0.021805288	no
	Pen	0.036060191	no				Atp2b4	0.021823694	no
	vtd	0.036245469	no				Clu	0.021880171	no
	sle	0.036385083	no				Nrxn2	0.021935007	no
	Eip55E	0.036525923	no				Gas7	0.022070723	no
	Map205	0.036746439	no				Epha4	0.022308821	no
	ND-49	0.036885133	no				Erlec1	0.022319217	no
	eRF3	0.036948617	no				Ubb	0.022426987	no
	PyK	0.036961518	no				Syt1	0.022490102	no
	Nmt	0.037498802	no				Aco2	0.022705308	no
	scu	0.037886575	no				Atp2b3	0.022736748	no
	Indy	0.038416353	no				Hnrnpdl	0.022753144	no
	Shmt	0.038793455	no				Trim28	0.02280579	no
	BigH1	0.038872226	no				Atxn2	0.022951568	yes
	mt:ND5	0.038994705	no				Atp9a	0.023251533	no
	rin	0.039246626	no				Ptprn2	0.023311758	no
	RpS18	0.039254638	no				Ncam1	0.023337034	no
	Marf1	0.039502287	no				Cntn1	0.023350562	no
	CG30122	0.039570709	no				Ppp2ca	0.02335185	no
	Cp1	0.039579599	no				Klhl11	0.02337994	no
	cib	0.039948335	no				Slc1a2	0.023432599	no
	Gs1	0.040054469	no				Pdxk	0.023526893	no
	Fdh	0.040652576	no				Actr1a	0.023701394	no
	D1	0.040914913	no				Ctnnb1	0.023875992	no
	Men	0.040987761	yes				Rusc2	0.023929785	yes
	SmB	0.041061119	no				Ndufa10	0.023960204	no
	aub	0.041074692	no				Slc25a22	0.023965196	no
	alphaTub84D	0.041217259	no				Cyp46a1	0.023973189	no
	arm	0.041243948	no				Marchf6	0.024057351	no
	ERp60	0.04151984	no				Cct8	0.02420166	no
	SERCA	0.041651696	no				Gnao1	0.024283687	no
	Usp5	0.041764302	no				Rab3c	0.024324534	no
	Prosbeta5	0.041809788	no				Arf3	0.024372999	no
	tzn	0.041813789	no				Gad2	0.024391608	no
	Pgd	0.041894631	no				Otub1	0.024502696	no
	Tpr2	0.04200075	no				Ssbp2	0.024603839	no
	CG10077	0.04223114	no				Cntnap2	0.024652555	no
	Hsc70-5	0.042652821	no				Smarca4	0.024724847	no
	RpS3A	0.04266014	no				Kpna2	0.024729015	no
	snf	0.042677983	no				Nsf	0.024762941	no
	Mal-A5	0.042780398	no				Hba-a2	0.024832421	no
	Argk	0.042792732	no				Hba-a1	0.024832421	no
	muskelin	0.042955112	no				Serinc3	0.024941342	no
	grsm	0.043013191	no				Tcaf1	0.024946394	no
	Pomp	0.043047248	no				Septin5	0.024999016	no
	Act5C	0.043092222	no				Eef2	0.025186486	no
	CG11700	0.04321465	no				Ptprn	0.025191107	no
	CG2915	0.043439389	no				Kif1b	0.02535625	no
	Cam	0.043531443	no				Scamp5	0.025466538	no
	Prosbeta2	0.043699343	no				Hivep2	0.025477331	no
	GCS2alpha	0.043852692	no				Ubr3	0.025486096	no
	RpL13	0.043948856	yes				Upf1	0.025520175	no
	mbf1	0.044000632	no				Cct7	0.025578019	no
	RnrL	0.044030635	no				Prepl	0.025663125	yes
	Prosalpha5	0.044099264	no				Scn8a	0.02569048	no
	kra	0.044217716	no				Cx3cl1	0.025727325	no
	TppII	0.044243088	no				Dmxl2	0.025787556	no
	Rtnl1	0.044251355	no				Sorl1	0.025810133	no
	shi	0.044485472	yes				Atp6ap1	0.025900666	no
	capt	0.044679847	no				Htra1	0.025910775	no
	Ostgamma	0.044759902	no				Anapc2	0.025921125	no
	eEF2	0.04491097	yes				Snap47	0.025950107	no
	GstO1	0.045029992	no				Pabpc1	0.025977049	no
	TMS1	0.045076592	no				Fbxl16	0.02598033	no
	pic	0.045077104	no				Slc49a4	0.026100438	no
	CCT2	0.045082198	no				Car2	0.026127015	no
	TER94	0.045217125	no				Ppp1r12a	0.026148237	no
	ATPsynbeta	0.045295062	no				Slc12a5	0.026174195	yes
	Aldh	0.045446026	no				Uqcrfs1	0.02617887	no
	Rpt3	0.046441186	no				Arhgdia	0.026205919	no
	stai	0.046452113	no				Sdha	0.026226416	no
	ND-30	0.046487583	no				Uhmk1	0.026353118	no
	RpL12	0.04681671	yes				Sf3b2	0.026391635	no
	tws	0.046836154	no				Fdft1	0.02649696	no
	CG4603	0.046845347	no				Camta1	0.026591571	yes
	CG1440	0.046886069	no				Atp1a1	0.026695984	no
	msk	0.047126441	no				Qars	0.026717914	no
	Tudor-SN	0.047385551	no				Usp9x	0.026726617	no
	CG1598	0.047428527	no				Pcmt1	0.026727531	no
	Nopp140	0.047440047	no				Nbea	0.026748847	no
	vlc	0.047442163	no				Fxr1	0.026917038	no
	Prosbeta6	0.047730837	no				Ppp2r1a	0.026930796	no
	Tim23	0.047885261	no				Msmo1	0.0269847	no
	CG10602	0.047916643	no				Slc17a7	0.027026324	no
	ThrRS	0.047923635	no				Pfkl	0.027051612	no
	glo	0.047956834	no				Eif4g1	0.027101057	no
	Sod3	0.048051857	no				Lmbrd1	0.027120246	no
	Tsp66E	0.048430578	no				Cdk17	0.027178884	no
	GlyRS	0.048459352	no				Gaa	0.027191742	no
	l(2)37Cc	0.048529027	no				Acot7	0.027206816	no
	porin	0.048614747	no				Usp22	0.027215246	no
	Mcm7	0.04883346	no				Aplp1	0.027220633	no
	ND-B16.6	0.04889348	no				Inpp4a	0.027253536	no
	AlaRS	0.048911058	no				Actg1	0.027262736	no
	r-l	0.048913562	no				Mapk14	0.027392279	no
	Dip-B	0.048932071	yes				Cltc	0.02739972	no
	Act57B	0.049029642	yes				Nedd4	0.02742183	no
	dpa	0.049163252	no				Pex5	0.027455651	no
	GlyS	0.04918443	no				Apbb1	0.027523578	no
	tral	0.049350474	no				Opcml	0.027575802	no
	Trax	0.049358711	no				Cand1	0.027608369	no
	Hsp60A	0.049411771	no				Mdh2	0.027613015	no
	CG15570	0.049515613	no				App	0.027631838	no
	Manf	0.049609565	no				Pa2g4	0.027675163	no
	yl	0.049689351	no				Dnm1l	0.027847174	no
	piwi	0.049731654	no				Dhcr24	0.027922798	no
	Got2	0.049788817	no				Cap1	0.027940337	no
	lost	0.050092837	no				Ndrg3	0.027980612	no
	Rpt2	0.050209828	no				Tmem130	0.027992053	no
	Rpn6	0.050289802	no				Rock2	0.0280252	no
	Fer1HCH	0.050382312	no				Septin4	0.028036145	no
	His3.3A	0.050408027	no				Nfasc	0.028056094	no
	mAcon1	0.050775766	no				Akap11	0.028115339	no
	Vha68-2	0.051115757	no				Atp6v0c	0.028138222	no
	CG10932	0.051170638	no				Mtmr6	0.028142142	no
	RpL26	0.051192157	yes				Nars	0.028335157	no
	epsilonCOP	0.051409066	no				Ubqln2	0.028431045	no
	eEF1gamma	0.051470128	no				Hsp90aa1	0.028435669	no
	cathD	0.051504863	no				Gps1	0.028510522	no
	RnrS	0.051561229	no				Nucb1	0.028519862	no
	CG5641	0.051577571	no				Gphn	0.028554327	no
	Jafrac1	0.05166735	no				Yme1l1	0.02857603	no
	yellow-g	0.051679435	no				Amfr	0.02858348	no
	Kap-alpha3	0.051772231	no				Cul3	0.028638041	no
	Moe	0.051788802	no				Tm9sf2	0.028669697	no
	CG8003	0.051797278	no				Elavl2	0.028678817	no
	pch2	0.05191708	no				Rph3a	0.028687853	no
	CG2076	0.05194481	no				Supt5	0.0287859	no
	ScsbetaA	0.051983678	no				Arhgef2	0.028787108	yes
	Rpn5	0.0520456	no				Gsn	0.028808178	no
	SerRS	0.05217566	no				Cacna2d1	0.0288364	no
	Vps4	0.052255165	no				Snph	0.028873766	no
	Fkbp39	0.05241189	no				Prkcsh	0.028950159	no
	Mcm5	0.052440629	no				Ezr	0.028969513	no
	Rpt6	0.052679054	no				Dlg4	0.028973226	no
	Gapdh1	0.052698089	no				Dnm1	0.029051845	no
	Jasper	0.052745387	no				Hsph1	0.029065727	no
	Cp18	0.05278548	no				Wdr7	0.029068128	no
	CG5590	0.052826923	no				Pld3	0.029091567	no
	Akap200	0.052828732	no				Tiam2	0.029097914	no
	Tif-IA	0.052841995	no				Khsrp	0.029110212	yes
	LysRS	0.052874605	no				Mical2	0.029114693	no
	mRpL24	0.053036884	no				Actb	0.029120325	no
	CCT3	0.05305673	no				Ckb	0.0291224	no
	bmm	0.053070346	no				Celf2	0.029145805	no
	ApepP	0.053228606	no				Psme3	0.029235926	no
	GCS2beta	0.05328938	no				Mib1	0.029296563	no
	Rpn7	0.053418016	no				Lrp1	0.029467701	yes
	Hsc70-3	0.05356596	no				Hars	0.029500611	no
	CG14767	0.053663231	no				Pgrmc1	0.02958707	no
	Pdhb	0.053700326	no				Clcn3	0.029626254	no
	CG6180	0.053953999	no				Cpe	0.029647536	no
	CG14309	0.054129504	no				Mdh1	0.02964845	no
	CysRS	0.054178673	no				Fez1	0.029706774	no
	Taf10b	0.054193668	no				Hadhb	0.029722754	no
	ATP6AP2	0.054228925	yes				Tubb4a	0.029735547	yes
	pit	0.054250334	no				Frrs1l	0.029775053	no
	alpha-Cat	0.054310717	no				Sugt1	0.029776478	no
	Lamp1	0.054620072	no				Kctd16	0.02981862	no
	RnpS1	0.054775513	no				Uqcrc2	0.029821485	no
	RIOK2	0.054815626	no				Psmd2	0.029864733	no
	Mcm6	0.054909002	no				Sez6	0.029907106	no
	Ubqn	0.055104464	no				Grm3	0.029922018	no
	Uch	0.055269214	no				Plk2	0.029951038	no
	Rpn2	0.055338117	no				Serf2	0.029962248	no
	eIF3k	0.055511799	no				Slc6a17	0.029993171	no
	sgll	0.055574203	no				Samm50	0.030147997	no
	CG9674	0.055599786	yes				Gucy1b1	0.030148626	no
	CG14641	0.055718436	no				Calm3	0.030172403	no
	Gpat4	0.055857204	no				Got1	0.0301884	no
	OstDelta	0.055874837	no				Pcdh8	0.030228254	no
	ArgRS	0.056103035	no				Ahi1	0.030253527	no
	CG9953	0.056119356	no				Tnr	0.030283181	yes
	Hsp83	0.056134354	no				Dbn1	0.030304954	no
	Arf102F	0.056154517	no				Fbxo25	0.030313521	no
	mt:CoIII	0.056188888	no				Sel1l	0.030324221	no
	AGO2	0.056216063	no				Ipo9	0.030449043	no
	CG12163	0.056409799	no				Pfkm	0.030492139	no
	Mpcp2	0.056502667	no				Rab14	0.030504929	no
	Khc	0.056510069	no				Ckap5	0.030530068	no
	Nurf-38	0.056540333	no				Selenop	0.030538605	no
	CG10623	0.056581581	yes				Gdi2	0.030575548	no
	RpL7A	0.056605595	no				Ntm	0.030609598	no
	Sec23	0.056642678	no				Atp6v1b2	0.030702343	no
	Cbs	0.056656078	no				Btbd10	0.030724351	no
	CG1637	0.05670697	no				Prmt5	0.030744959	no
	TORIP	0.056726313	no				Fth1	0.030782799	no
	zpg	0.056753377	no				Hacd3	0.03079046	no
	rngo	0.056887704	no				Vapa	0.030791639	no
	eIF4H1	0.057119852	no				Crym	0.030848747	no
	CtsB1	0.057198077	yes				Add2	0.03091639	yes
	Snx6	0.057244393	no				Ckmt1	0.031052322	no
	CG14286	0.057248339	no				Madd	0.031067368	no
	RpL24	0.057314381	no				Itgav	0.031098491	no
	Eb1	0.057348922	no				Dctn1	0.031103493	yes
	Pdha	0.057432867	no				Stt3b	0.031195731	no
	Drat	0.057536592	yes				Dync1li2	0.031198493	no
	Nop56	0.057719346	no				Gria2	0.031224454	no
	MetRS	0.057749438	no				Ogdhl	0.031241866	no
	blw	0.057797836	no				Gpd2	0.03129344	no
	Arl6IP1	0.057873171	no				Chrm1	0.031344963	no
	dre4	0.057925647	no				Acly	0.031363319	no
	VhaSFD	0.058006565	no				Ift22	0.03136771	no
	CG33303	0.058156621	no				Ppm1l	0.031384106	no
	PMCA	0.05822948	no				Sfpq	0.031440735	no
	ben	0.05825058	no				Vmp1	0.031511333	no
	RpL6	0.058323769	yes				Etv5	0.031537194	no
	Akt1	0.058538716	no				Phactr1	0.031562835	no
	Pdi	0.058579233	no				Olfm2	0.031578373	no
	CG5355	0.058622741	no				Pdia6	0.031605473	no
	exu	0.058654213	no				Hsp90ab1	0.031607862	no
	HIP	0.058825408	no				Snrnp200	0.031617939	no
	eIF3c	0.05884837	yes				Csf1r	0.031627956	no
	Rab10	0.058939193	no				Ncdn	0.031716422	no
	La	0.059019943	no				Ttyh1	0.031731343	no
	CG30423	0.059050262	no				Psmd6	0.031774012	no
	CG3436	0.059175216	no				Gsk3b	0.031824289	no
	tyf	0.059289789	yes				Psmd3	0.031852694	no
	Ran	0.059325645	no				Csde1	0.031857775	no
	CG13992	0.059520571	yes				Spock1	0.031877941	no
	Prx3	0.059560353	no				Syngap1	0.031904122	no
	ATPCL	0.059663791	no				Gabbr1	0.031905204	no
	HIP-R	0.059785457	no				Ube2o	0.031953541	yes
	Hat1	0.059796708	no				Cntnap1	0.031999478	no
	sesB	0.059820276	no				Apoe	0.032060452	no
	Stt3B	0.05991381	no				Lrp12	0.032067478	no
	primo-1	0.059922846	no				Pak1	0.032070814	no
	Sdic2	0.060045862	no				Astn1	0.032171947	no
	Karybeta3	0.060113994	yes				Cadps	0.032192484	no
	Caf1-55	0.060172537	no				Elmo2	0.032238434	no
	CCT1	0.060212882	no				Faim2	0.032238529	no
	ATPsynC	0.060219323	no				Lrpprc	0.032272622	no
	Bap55	0.06041666	no				Aacs	0.032293597	no
	Act42A	0.06043736	no				Lztr1	0.032370427	no
	CG9775	0.060566292	no				Psmd4	0.032370914	no
	CG9231	0.060724309	no				Nap1l3	0.0323773	no
	CkIIalpha	0.061152371	no				Snx10	0.032394535	no
	Rpb8	0.061152586	no				Klc2	0.032508612	no
	eca	0.061180497	no				Prickle2	0.032513633	no
	CG30382	0.06123867	no				Tnik	0.032552538	no
	vig2	0.061313677	no				Aldh7a1	0.032564248	no
	Gbeta13F	0.061404203	no				Mink1	0.032569209	no
	REG	0.06141221	no				Trim37	0.032584871	no
	Prosalpha1	0.061470771	no				Ssr1	0.032605942	no
	mEFTu1	0.061487515	no				Nlgn2	0.032663016	no
	Lis-1	0.061566238	no				Crmp1	0.032717169	yes
	Mtpalpha	0.061627162	no				Plp1	0.032776557	no
	Sec61alpha	0.061779596	no				Itpka	0.032869152	no
	RanBP3	0.061802206	no				Hspa8	0.032920012	no
	Usp14	0.061855818	no				Atp5a1	0.032931292	no
	Parp	0.061861456	no				Chl1	0.033064385	no
	Pxt	0.061870542	no				Psmd1	0.033146872	no
	Ssb-c31a	0.06210686	no				Nceh1	0.033172747	no
	RpL4	0.062107083	yes				Mlf2	0.033194677	no
	Inos	0.062214996	yes				Sqstm1	0.033301818	no
	CG7840	0.062254621	no				Map2	0.033313548	no
	Arl8	0.06242802	no				Psap	0.033335599	no
	Echs1	0.062609593	no				Chp1	0.033385369	no
	Vha16-1	0.062687557	no				Rnf14	0.033419833	no
	mt:CoI	0.062820123	no				Unc13a	0.033492395	no
	CG8108	0.062899013	no				Tial1	0.033501498	no
	Idgf4	0.063126886	no				Shfl	0.033558431	no
	CG5535	0.06327136	no				Rab2a	0.033599266	no
	Ref1	0.063282984	no				Aff4	0.033613158	no
	Gabat	0.063298225	no				Ola1	0.033669278	no
	bor	0.063324686	no				Sulf2	0.03366996	no
	mRpL17	0.063346151	no				Mecp2	0.03369789	yes
	Fib	0.0636205	yes				Cspg5	0.033730727	no
	und	0.063627534	no				Iqsec1	0.033773656	no
	UQCR-C2	0.06380385	no				Slc25a46	0.033810189	no
	CG2875	0.063914418	no				Ywhag	0.033814998	yes
	path	0.063977216	no				Disp2	0.033815771	yes
	CG10576	0.064012801	no				Utp6	0.033848	no
	Aos1	0.064063105	no				Uqcrc1	0.03388993	no
	RfC4	0.06461385	no				Gabrb3	0.033891743	no
	Wbp2	0.064681064	no				Epb41l3	0.033893479	no
	CG12129	0.064849615	no				Ndufv1	0.033897642	no
	CG2852	0.064862125	no				Cck	0.034010177	no
	CG43693	0.065145767	no				Pgp	0.034019685	no
	CG7275	0.065177945	no				Arl3	0.034029593	no
	SF2	0.065269268	no				Pygb	0.034039552	no
	mRpL45	0.065315823	no				Mapk8ip2	0.034041455	no
	flr	0.065316796	no				Actr3b	0.034066093	no
	CG13096	0.065465764	no				Eif3c	0.034097221	no
	CG2918	0.065642297	no				Cacna1e	0.03410374	no
	alph	0.065671402	no				Aldoa	0.034126842	no
	CG14834	0.06568615	no				Map2k4	0.034133334	no
	TSG101	0.065696959	no				Slc22a17	0.034158243	no
	DENR	0.065812048	no				Prkca	0.034173271	no
	Mcm3	0.065872637	no				Acta1	0.034178376	no
	Gbs-70E	0.066021724	no				Gnb1	0.034180924	no
	san	0.06602238	no				Slc25a11	0.034207184	no
	ND-B22	0.06605562	no				Ddx1	0.034290746	no
	CSN5	0.066122294	no				Dld	0.03430377	no
	CG10527	0.066213383	no				Ythdf1	0.034378332	no
	caz	0.066239502	no				Trim32	0.034394313	no
	wal	0.066245414	no				Clptm1	0.034410882	no
	CCT5	0.066255133	no				Gnai2	0.03442522	no
	His4:CG33891	0.066269329	no				Ppp5c	0.034433065	no
	His4:CG33893	0.066269329	no				Hnrnpk	0.03445892	no
	His4:CG33897	0.066269329	no				Dock3	0.03446927	no
	His4:CG33895	0.066269329	no				Dmwd	0.034469808	no
	His4:CG33899	0.066269329	no				Dctn2	0.034491408	no
	CG6094	0.066288384	no				Sybu	0.034502485	no
	CG1416	0.066407943	no				Acta2	0.034510196	no
	CG8963	0.066509446	no				Tmx2	0.034516906	no
	CG6195	0.066652458	no				Zyg11b	0.03453353	no
	ND-51	0.06695051	no				Map1a	0.034543008	yes
	RpLP1	0.067388376	yes				Adgrb1	0.034553804	yes
	Stip1	0.067404447	no				Kat5	0.034580669	no
	CG7878	0.067579507	no				Secisbp2l	0.03460664	no
	Desat1	0.067649674	no				H3f4	0.034670947	no
	Uba1	0.067653622	no				Rab5c	0.034696615	no
	CtBP	0.067699088	no				Psma6	0.034704114	no
	Prosalpha6	0.067739911	no				Gabrb2	0.034716176	no
	CCT4	0.067764211	no				Cept1	0.034724641	no
	Nc73EF	0.067779797	yes				Oxr1	0.03477449	no
	GstO2	0.067838494	no				Tmem50a	0.034831136	no
	AP-1-2beta	0.068052159	no				Eif4a1	0.034843022	no
	CG2182	0.068054467	no				Atp6v1e1	0.03488389	no
	Nmd3	0.068144584	no				Dbp	0.034915279	no
	AsnRS	0.068215266	no				Suclg1	0.034938268	no
	ras	0.068233318	no				Slk	0.034967273	no
	CG5853	0.068261131	yes				Dlgap4	0.034979301	no
	pdgy	0.068384619	no				Rps6-ps4	0.035002746	no
	CG6766	0.068560006	no				Pfn2	0.03500718	no
	Vha100-2	0.068702639	no				Hmgcr	0.035023718	no
	Vha36-1	0.06871996	no				Aplp2	0.03506806	no
	Plod	0.068799779	yes				Rdx	0.035118996	no
	CG8974	0.068833768	no				Agap2	0.035164632	no
	eIF4G1	0.068994457	no				Clcn4	0.035192263	no
	Inx2	0.069097844	no				Crtac1	0.035227162	no
	me31B	0.06913031	no				Sptan1	0.035242723	no
	mtrm	0.069218039	no				Flywch1	0.035266082	no
	CG4968	0.069233102	no				Psma7	0.035267982	no
	Prosbeta4	0.06923782	no				2010300C02Rik	0.035287435	no
	Rpn9	0.069238877	no				Irgq	0.035346292	no
	Iswi	0.069296048	no				Pi4ka	0.035360791	no
	RanBPM	0.069306191	no				B4gat1	0.035373771	no
	eEF1delta	0.069370969	no				Nisch	0.035379777	yes
	p23	0.069375886	no				Exosc4	0.035416365	no
	CG5958	0.069445077	yes				Rps6	0.03542468	no
	bic	0.069475064	no				Opa1	0.035437568	no
	l(2)k14505	0.069507173	no				Mtpn	0.035440391	no
	CG1161	0.069544712	no				Zfp207	0.035519251	no
	sds22	0.069588012	no				Dlgap1	0.035529815	no
	TFAM	0.069640006	no				Rac1	0.035554886	no
	AMPdeam	0.069649873	no				Abr	0.035627764	no
	eIF3b	0.069863273	no				Ndrg4	0.03564198	no
	Idh	0.069885323	no				Akap6	0.035665778	no
	Fas1	0.069946104	no				Jak1	0.035691289	no
	SdhD	0.069975957	no				Atp6v1a	0.035710356	no
	Pp2B-14D	0.070000087	no				Psmb7	0.035735603	no
	gammaTub37C	0.070085232	no				Etfa	0.035743501	no
	sw	0.070102877	no				Wdr6	0.035798345	yes
	Catsup	0.070107893	no				Slc2a1	0.035809515	no
	peng	0.070111174	no				Usp11	0.035932475	no
	yip2	0.070232705	no				Pdk2	0.035936739	no
	Ald1	0.070396816	no				Dcaf12l1	0.035955983	no
	prtp	0.070476757	no				Scg3	0.035974155	no
	zip	0.070518897	no				Lxn	0.035974281	no
	ced-6	0.070523514	no				Slco1c1	0.036006334	no
	CG4572	0.070550934	no				Pip5k1c	0.036021206	no
	eIF2alpha	0.070729965	no				Eif4g2	0.036031188	no
	Hsp27	0.070860072	no				Ttc19	0.036202049	no
	dup	0.071097193	no				Mrpl24	0.036210429	no
	AspRS	0.071102296	no				Acvr1b	0.036219513	no
	CG10254	0.071144329	yes				Elavl4	0.036233778	no
	Non3	0.071353565	no				Cttn	0.036366195	no
	Uch-L5	0.071413915	no				Cstf2	0.036386206	no
	Mlf	0.071473402	no				Napa	0.036448227	no
	Hsp26	0.07147695	no				Mag	0.036472014	no
	Ilp8	0.07150656	yes				Sncb	0.036535314	no
	Sdic4	0.071592725	no				Cdkl5	0.036544688	no
	Rm62	0.071702535	no				Rnh1	0.036547613	no
	Amun	0.071706881	no				Aldoart2	0.036560829	no
	endos	0.071823781	no				Kcnj10	0.036638199	no
	Chd64	0.071845032	yes				H3c10	0.036648467	no
	Rad23	0.071865358	no				Prnp	0.036729052	no
	cact	0.071890079	no				Cask	0.036765345	no
	CG16812	0.071940918	no				Rpl18a	0.036774592	no
	nrv1	0.0719411	no				Pcsk2	0.036794856	no
	CG12592	0.071995719	no				Morf4l1-ps1	0.036796104	no
	RpS20	0.072112205	yes				Bag5	0.036805321	no
	CG32473	0.072170907	no				Bub3	0.036900532	no
	RpL34b	0.072340041	yes				Hspa4l	0.036956286	no
	Droj2	0.072702169	no				Glul	0.036982422	no
	Lam	0.072775537	no				Rps14	0.037003627	no
	Akr1B	0.072807271	no				Ntrk2	0.03700984	no
	Rpt1	0.072814175	no				Pigs	0.037019257	no
	PHGPx	0.073120894	no				Calm2	0.037058067	no
	Acsl	0.073270897	no				A830010M20Rik	0.037130886	no
	Rab7	0.0732963	no				Smarca2	0.037140698	no
	Cse1	0.073340483	no				Ptgds	0.037141058	no
	UQCR-C1	0.07337121	no				Mgst3	0.037155596	no
	SPARC	0.073489981	yes				Ppp1cb	0.037183526	no
	Nmda1	0.073490902	no				Map1lc3b	0.037211152	no
	Ndf	0.07361121	no				Tubg1	0.037212526	no
	Acph-1	0.073729307	no				Rpsa	0.037236678	no
	ND-75	0.073773505	no				Atp5g2	0.037243489	no
	Paics	0.073795003	yes				Actr2	0.037285292	no
	l(2)k09913	0.073851859	no				Acp2	0.037296666	no
	Ote	0.073956006	no				Tmem127	0.037302099	no
	14-3-3epsilon	0.074108629	no				Fam49a	0.037309461	no
	RpL31	0.074195967	no				Snd1	0.037346542	no
	RpS10b	0.074248378	no				Rpl8	0.037363825	no
	bel	0.074359719	no				Pkm	0.037377449	no
	Alp4	0.074360246	no				Nfe2l1	0.037462294	no
	Mcm2	0.074677645	no				Prkcg	0.037482248	yes
	CG18190	0.074680437	no				Anks1b	0.037493301	no
	Fis1	0.074680844	no				Map4	0.037547932	no
	Sdc	0.074681532	yes				Adam11	0.037548759	no
	Cyp4g1	0.074707644	no				Cuta	0.037554496	no
	CG10638	0.074729381	no				Cd47	0.037564406	no
	CG14545	0.074742141	no				Napg	0.037579587	no
	ScpX	0.074745412	no				Sgk1	0.037600525	no
	His4r	0.074777503	no				Slc9a7	0.037625433	no
	Dhx15	0.074811875	no				Gstm5	0.037659202	no
	Cp15	0.075070701	no				Sort1	0.037663704	no
	Tim17b	0.075134448	no				Farsb	0.037697254	no
	tj	0.075160273	yes				Prep	0.03776933	no
	Tm1	0.075276272	no				Tm9sf4	0.037809885	no
	AIMP2	0.075407002	no				Cers1	0.037867919	no
	Sod1	0.07552088	no				Sec23a	0.037884151	no
	mod(mdg4)	0.075569111	no				Tpi1	0.037909401	no
	ND-20	0.075652516	no				Mapk3	0.037913584	no
	Dsp1	0.07566616	no				Mapre2	0.037943657	no
	CG1785	0.07568661	no				Cacybp	0.037969999	no
	RpL18	0.075697154	no				Foxo3	0.03798108	no
	RanGAP	0.075702765	no				Aldh2	0.037999853	no
	CG7834	0.075794448	no				Zfand5	0.038044645	no
	aay	0.075825745	no				Ptpra	0.038057827	no
	Prps	0.075856257	no				Rufy3	0.03808769	no
	SsRbeta	0.075893681	no				Slc38a2	0.038092581	yes
	Stoml2	0.076092937	no				Atl2	0.038101107	no
	CG1218	0.076238917	no				Ogt	0.038107321	no
	GstE6	0.076263196	no				Ldha	0.03814886	no
	Df31	0.076370028	no				Psip1	0.03817976	no
	Rox8	0.076459675	no				Rbmx	0.038179843	no
	RfC3	0.076495482	no				Vps4a	0.038195199	no
	Wdfy2	0.076505932	no				Hmgcs1	0.03819901	no
	Rpb5	0.076596074	no				Ctps	0.038218033	no
	CG45050	0.076635614	no				Ugt8a	0.038256522	no
	CG31694	0.077001432	no				Lrrn1	0.038259434	no
	CG4598	0.077034345	no				Cs	0.038282214	no
	Fer2LCH	0.07711447	no				Impact	0.038317268	no
	Torsin	0.077124868	no				Rtn3	0.03834632	no
	CG2091	0.077160432	no				Rab10	0.038347216	no
	rump	0.077173471	no				Ap2b1	0.038366448	no
	mt:CoII	0.077236733	no				Atp5pb	0.038386976	no
	CaMKII	0.077452257	no				Ncan	0.038387619	no
	COX4	0.077464705	no				Vcp	0.038389429	no
	CG8507	0.077649606	no				Arf1	0.038398241	no
	CG11076	0.077714282	no				Prdx1	0.038416692	no
	ND-24	0.077735816	no				Dcaf8	0.038419943	no
	BthD	0.077740475	no				Numbl	0.038422486	no
	DnaJ-1	0.07784616	no				Mapk10	0.038530226	no
	Stt3A	0.077879593	no				Atp5g1	0.038539566	no
	EMC8-9	0.077908742	no				Gstp1	0.038569379	no
	Rpn12	0.077912646	no				Abat	0.038579764	no
	CG8635	0.078119727	no				Pcsk1	0.038595805	no
	CG3662	0.07815009	yes				Gstp2	0.038642031	no
	NO66	0.078221718	no				Psen1	0.038655987	no
	UQCR-14	0.078303654	no				Tubb5	0.038663757	no
	yps	0.078343733	no				Pla2g7	0.03868351	no
	mRpL54	0.078416067	no				Tbc1d24	0.038705432	no
	Cisd2	0.078438294	no				Reps2	0.03871947	no
	Nop60B	0.078498715	no				Srebf2	0.038729393	no
	CG11555	0.078524924	no				Ybx1	0.038732333	no
	sta	0.07855201	yes				Smarcb1	0.038743523	no
	Phb2	0.078626821	no				Hadha	0.038778363	no
	AnxB9	0.078820707	no				Lmo4	0.038792115	no
	PDCD-5	0.078883926	no				Tmem178	0.03879627	no
	CG13551	0.078960535	no				Acadsb	0.03882761	no
	eIF3e	0.079079263	no				Usp5	0.038852297	no
	Ts	0.079080678	no				Rpl32	0.038899189	no
	Bin1	0.079139127	no				Pip4p2	0.038960737	no
	vas	0.07915751	no				Ctnnd2	0.038963462	yes
	CG8209	0.079191246	no				Napb	0.03899144	no
	CG4570	0.079617393	no				Kif5a	0.038991509	yes
	dUTPase	0.079681204	no				Dag1	0.038999793	no
	Cyp1	0.079813194	no				Pde2a	0.039023135	no
	EndoGI	0.079816545	no				Eif3b	0.039082772	yes
	Arp3	0.080021564	no				Penk	0.039116049	no
	Prosalpha3	0.080069744	no				Hnrnpa0	0.039127154	no
	fax	0.080126511	no				Maged1	0.039191591	no
	AMPKalpha	0.080155767	no				Ptprd	0.039206344	no
	CG11267	0.080224481	no				Eif5a	0.039224549	no
	CG3164	0.080265313	no				Cct3	0.03924743	no
	UbcE2M	0.080293364	no				Hp1bp3	0.039256878	no
	Yif1	0.080326511	no				Paqr8	0.039264164	no
	RpL13A	0.080333709	yes				Atpif1	0.039266765	no
	CG11077	0.08036077	no				Slc6a11	0.039282893	no
	Ssrp	0.08038118	no				Fa2h	0.039310623	no
	RpL27A	0.0804518	yes				Tfg	0.039372335	no
	Tsp42Ee	0.080475075	no				Ripor2	0.03937342	no
	tsr	0.080523592	no				Pdcl	0.039396406	no
	mt:Cyt-b	0.080536097	no				Ilf2	0.039465834	no
	Prosalpha4	0.080570812	no				Emc1	0.039495825	no
	Srp19	0.0806247	no				Stau1	0.039532006	no
	ND-18	0.080668284	no				Tmbim6	0.039550477	no
	Aldh-III	0.080705665	no				Rtl8a	0.039563849	no
	CG9135	0.080728441	no				Rtl8b	0.039563849	no
	RhoGDI	0.080735669	no				Rbm5	0.039608675	no
	Rab1	0.080786984	no				Erg28	0.039618005	no
	Sod2	0.080793184	no				Esd	0.039627193	no
	128up	0.080905755	no				Marcksl1	0.039631759	no
	CG10417	0.081105877	no				Tomm70a	0.039639532	no
	P5CDh1	0.081147023	no				Ranbp1	0.039724801	no
	AIMP1	0.081161411	no				Tmem160	0.039758777	no
	RpS14a	0.081225343	no				Zmynd11	0.039779133	no
	Surf4	0.081411063	no				Timm29	0.039798663	no
	CG11381	0.081494722	no				Sdhc	0.039893282	no
	Non1	0.081693295	yes				Wfs1	0.039967504	no
	Cp7Fa	0.081703664	no				Anxa6	0.039984323	no
	VhaAC45	0.081816928	no				Slc38a1	0.039985781	yes
	MSBP	0.081879443	no				Supt6	0.039997345	no
	bur	0.081884308	no				Synpo	0.040007024	yes
	FDY	0.081895479	no				Ivd	0.040041639	no
	Cul3	0.081946962	no				Clip2	0.040041822	no
	alpha-PheRS	0.082069204	no				Stk25	0.040059349	no
	sqh	0.082104359	no				Elp1	0.040081188	no
	WRNexo	0.082139655	no				Enpp2	0.040090618	no
	eff	0.082162162	no				Agtpbp1	0.040105055	no
	CG6907	0.082275825	no				Mtx2	0.040106308	no
	muc	0.082377663	no				Gatd3a	0.040113858	no
	Lsd-2	0.082422198	no				Ppp1r1a	0.040127479	no
	tko	0.082457321	no				Hdac3	0.040143639	no
	Spn88Ea	0.082469144	no				Dusp6	0.040211211	no
	CG16700	0.082485497	yes				H1f3	0.040222341	no
	eIF3d1	0.082488622	no				Cpsf6	0.040297421	no
	RfC38	0.082576232	no				Ppid	0.040336614	no
	Sdic3	0.0827746	no				Sdc4	0.040350694	no
	SdicA	0.0827746	no				Phax	0.040358394	no
	Srp68	0.082827529	no				Slc1a1	0.040401774	no
	CycB	0.082951397	no				Ndfip2	0.040451234	no
	RpL17	0.082956916	yes				Ppa1	0.040486747	no
	mt:ATPase6	0.083170516	no				Elovl4	0.040489207	no
	dhd	0.083231523	no				Dlg1	0.040499328	no
	mRpL4	0.083340179	no				Evl	0.040525615	no
	CG4511	0.083347591	no				Dctn4	0.040539101	no
	His3.3B	0.083394281	no				Adam23	0.04054579	no
	Pop2	0.083431519	no				Tnks	0.040559302	no
	betaTub60D	0.083473951	yes				Psma3	0.040568199	no
	Pep	0.083534446	no				Mfap1a	0.040588157	no
	alien	0.083751949	no				Mfap1b	0.040588157	no
	RpL8	0.083752993	yes				Paip1	0.040596901	no
	CG5214	0.08390127	no				Trf	0.040645577	no
	CG1542	0.083986252	no				Chchd6	0.040662783	no
	RpS24	0.084044776	yes				Scg2	0.040761526	no
	lola	0.08407497	no				Dnajc5	0.040799229	no
	Scsalpha1	0.084104114	no				Mmp17	0.040890189	no
	Ho	0.084234254	no				Tmem135	0.040911658	no
	Urod	0.084268788	no				Ufsp2	0.040927197	no
	Cul1	0.084349306	no				Matr3	0.040951506	no
	IscU	0.084350028	no				Dnm3	0.040971188	no
	Dp1	0.084362238	yes				Ric3	0.040972093	no
	vir-1	0.084374643	no				Homer1	0.040985687	no
	CBP	0.084498489	no				Vsnl1	0.041039767	no
	HnRNP-K	0.084605536	no				LOC102635661	0.041048007	no
	Hacl	0.084764489	no				Plppr4	0.041056463	no
	CG4949	0.084831056	no				Gpi1	0.041058197	no
	Hel25E	0.084894749	no				Atp6v1h	0.041064735	no
	Adk3	0.085183707	no				Dpp6	0.041076947	no
	betaTub56D	0.085218088	no				Capzb	0.041138959	no
	CG6937	0.08523414	no				Gria3	0.041152431	no
	RpS12	0.085247239	no				Gba2	0.041153559	no
	RpL36A	0.085354813	no				Guk1	0.041169491	no
	CG5194	0.085401225	no				Lrrtm2	0.041175036	no
	Cyt-b5	0.085603904	no				Gpr17	0.041180876	no
	SdicB	0.085661454	no				Hspd1	0.041181555	no
	mRpL15	0.085673204	no				Fam49b	0.041202372	no
	l(1)G0193	0.085686904	no				St8sia3	0.041203257	no
	Idgf6	0.085730141	no				Clcn6	0.041206079	no
	Nnp-1	0.085842058	no				Abhd2	0.041215558	yes
	ValRS	0.085907445	no				Ndufa5	0.041267801	no
	Arpc3A	0.085909677	no				Sh3bp5	0.041309518	yes
	RPA3	0.085932968	no				Dpysl2	0.041316585	no
	ND-SGDH	0.08606436	no				Cntfr	0.041345193	no
	Fum1	0.086121646	no				Magee1	0.041402777	no
	alphaTub84B	0.086156628	no				Smarcd1	0.041433997	no
	Rpn11	0.086194276	no				Pde4b	0.041456109	no
	Pfdn6	0.086252928	no				Ndufs3	0.041507411	no
	Bacc	0.086368547	no				Cct2	0.04154919	no
	Ublcp1	0.086548213	no				Gja1	0.041551426	no
	alt	0.086710543	no				Gucy1a1	0.041562076	no
	HINT1	0.086754602	no				Klhl22	0.041631051	no
	Dek	0.086819337	no				Mgrn1	0.04163513	no
	RpS13	0.087083392	yes				Fem1b	0.041691261	no
	spidey	0.087113682	no				Pde1b	0.04169659	no
	Diap1	0.087305677	yes				Cdc37	0.041744808	no
	CG9336	0.087388203	yes				Mrtfb	0.041766523	no
	Ubc6	0.08746776	no				Usf1	0.041775081	no
	chic	0.087557951	no				Psmc2	0.0417865	yes
	GstZ1	0.087704348	no				Rnps1	0.041850859	no
	AGO3	0.087867429	no				Abcf2	0.041853028	no
	Art1	0.087879644	no				Herc3	0.041855581	no
	Ns3	0.087915514	no				Ankrd46	0.041888781	no
	Sps1	0.088007513	no				Kifbp	0.041894986	no
	CG44243	0.088176395	no				Ubl7	0.041902974	no
	Npc2a	0.088239043	no				Mef2c	0.0419064	no
	CG7484	0.088243226	no				Egr3	0.041968626	no
	GstE12	0.088420336	no				Rpl3	0.041969384	no
	eIF5	0.088585927	no				Mpp1	0.041998786	no
	CG31357	0.08862319	no				Cnksr2	0.042021073	no
	mRpL10	0.088660172	no				Oga	0.042089525	no
	CG12171	0.08876666	no				Lamp2	0.042122925	no
	RpL21	0.088838843	no				Ids	0.042140971	no
	Pp2A-29B	0.088865675	no				Arhgef7	0.0421544	yes
	Adh	0.089028013	no				Ppp3ca	0.042170464	no
	PpD3	0.089042174	no				Pgm2l1	0.04218768	no
	msi	0.089195221	no				Hnrnpul1	0.042212349	no
	cni	0.089280287	no				Hnrnpu	0.042217185	no
	Gp93	0.089344601	no				Gfpt1	0.042218729	no
	Tapdelta	0.089517268	yes				Wdr26	0.042222876	no
	CG10470	0.089539928	no				Ppp1r9a	0.042283845	no
	Sc2	0.089636114	no				Idh3a	0.042301637	no
	CG33217	0.089644065	no				Map9	0.042334226	no
	ATPsyngamma	0.089694241	no				Ap3m2	0.042448299	no
	CaBP1	0.089700946	no				Rnf181	0.042453558	no
	Fkbp12	0.089723315	no				Pllp	0.042457094	no
	Xbp1	0.089745319	no				Sec61a1	0.042466107	no
	Vha44	0.089784536	no				Caprin1	0.042477595	no
	mt:ND1	0.089785155	no				Fzr1	0.042516775	no
	zda	0.089826638	no				Cse1l	0.04253718	no
	ALiX	0.090099954	yes				Dync1h1	0.042591813	no
	CHOp24	0.090107451	no				Cox4i1	0.04262714	no
	Yeti	0.090197861	no				Vps41	0.042658258	no
	Pp1-87B	0.090368996	no				Ap1m1	0.042670636	no
	CG7920	0.090522785	no				Canx	0.042713165	no
	14-3-3zeta	0.090811128	no				Celf5	0.042746934	no
	CSN1b	0.090876793	no				Cadm4	0.042762694	no
	Ent2	0.090938306	no				Ugcg	0.04279726	no
	CG17454	0.090956493	no				Hspa5	0.042821502	no
	U2af50	0.090972788	no				Limd2	0.042842426	no
	dnk	0.091250991	no				Vstm2a	0.042843829	no
	Tsp42Ea	0.091430534	no				Cnp	0.042867985	no
	EMC2A	0.091521395	no				Dgkz	0.042913374	no
	RpI12	0.091561451	no				Actn4	0.04295002	no
	SdicC	0.091596003	no				Psmb6	0.042986124	no
	cpb	0.091713335	no				Tmem132a	0.043006592	no
	Ttd14	0.091740935	no				Nop53	0.043086866	no
	CG11899	0.091771628	no				Setd3	0.043121343	no
	CG32581	0.091833714	no				Scarb2	0.043171727	no
	PCNA	0.091900655	no				Rps15a	0.04317548	no
	Pcd	0.09191643	no				Mapk8ip1	0.043187604	no
	Cndp2	0.091952912	no				Bex3	0.043190321	no
	CG7519	0.092082775	no				Agfg1	0.043231494	no
	nop5	0.092370835	no				Atcay	0.043289912	no
	Rheb	0.092440701	no				Usp14	0.043308745	no
	CG10166	0.092467576	no				Kcnip4	0.043315569	no
	larp	0.092492941	no				Picalm	0.043333401	no
	CG4972	0.092836999	no				Scg5	0.043344952	no
	Fnta	0.092840527	no				Ddx39b	0.043456665	no
	CG10939	0.093064982	yes				Rangap1	0.043483017	no
	SpdS	0.093086704	yes				Agpat3	0.04353222	no
	CG5676	0.093128152	no				Psd3	0.043541727	no
	Mcad	0.093275355	no				Dlat	0.043578106	no
	eIF3m	0.093293474	no				Cpd	0.04360369	no
	CG13365	0.093388247	no				Serinc5	0.043649218	no
	CG14207	0.093405193	no				Hnrnpd	0.043651991	no
	EMC6	0.093475837	no				Gm9057	0.043682022	no
	Jafrac2	0.093598464	no				Atxn10	0.043686555	no
	CG2246	0.093715482	no				Tubb2a	0.043703125	no
	RpS19a	0.09392952	no				Capn2	0.043703466	no
	CG11752	0.093931643	no				Top1	0.043721323	no
	RpII15	0.093964712	no				Nos1ap	0.043736108	no
	CG8728	0.094112331	no				Atp8a1	0.043770249	no
	Rack1	0.094178696	yes				Inpp5k	0.043771791	no
	Pdcd4	0.094262209	no				Zmiz2	0.043776671	no
	wrd	0.094367678	no				Stmn4	0.043797831	no
	Capr	0.094410708	no				Rab3b	0.043822076	no
	slmb	0.094425104	no				Prkcz	0.043837399	no
	MED7	0.094521688	no				Nova2	0.043843537	yes
	CG17683	0.094534279	no				Lingo1	0.04386149	no
	Tctp	0.094545166	no				Tkt	0.043887337	no
	RpL7-like	0.094688054	no				Ldhb	0.043905823	no
	RpL10	0.094719511	no				Atg13	0.043925024	no
	Vha14-1	0.094736183	no				Ctnna2	0.043948607	no
	ND-39	0.094750423	no				U2af2	0.04395952	no
	vib	0.094797446	no				Pcbp3	0.043965226	no
	ATPsynB	0.09484052	no				Lin7c	0.043983141	no
	CG9132	0.094923166	no				Gnl3l	0.043995328	no
	bru1	0.095018176	no				Scamp1	0.043997921	no
	RpL5	0.095104184	no				Gria1	0.043998356	no
	Ns2	0.095200018	yes				Pdxdc1	0.044028506	no
	Rho1	0.095271661	no				Hpcal1	0.044033264	no
	akirin	0.09529321	no				Gars	0.044070628	no
	Irc	0.095317312	yes				Cdh10	0.044143769	no
	Pgk	0.095487862	no				Idh3g	0.044153207	no
	Tpi	0.095530834	no				Gad1	0.044168906	no
	RpA-70	0.095601173	no				Rasgrp1	0.044178164	no
	Nap1	0.095721749	no				Fads2	0.044198109	no
	mRpL27	0.095761675	no				Zdhhc17	0.04420923	no
	Su(var)205	0.095793022	no				Fbxo11	0.044237599	no
	Pgi	0.09591512	no				Spag9	0.044237791	yes
	CG9246	0.096006521	no				Slc9a6	0.044242754	no
	yellow-g2	0.096046473	no				Psmd14	0.04424288	no
	vig	0.096148752	yes				Ddx6	0.044283698	no
	p24-2	0.096283513	no				Gpcpd1	0.044296017	no
	Prx5	0.096301247	no				Tcp1	0.044354054	no
	GstT4	0.096361289	yes				Emc7	0.04435565	no
	Tsr1	0.096372049	no				Chd4	0.044371532	no
	mRpS25	0.096455797	no				Gpm6a	0.044374732	no
	CG5885	0.09646525	no				Adprh	0.044385246	no
	Txl	0.096770125	no				Bsg	0.044391851	no
	gnu	0.096778354	no				Psmb3	0.04441062	no
	emb	0.096828099	no				Map7d2	0.044441913	no
	Arp1	0.097091707	no				Klhl7	0.04447399	no
	msd5	0.09719149	no				Trappc12	0.044488833	no
	Dhod	0.097410416	no				Ndn	0.044493109	no
	TBCB	0.097518072	no				Fubp1	0.044497621	no
	BicC	0.09762033	no				Slc24a2	0.044550689	no
	Uba2	0.097727282	no				Prkcb	0.044555858	no
	CG14688	0.097756158	no				Rpl6	0.044569369	no
	Haspin	0.09778801	no				Creb3	0.044577356	no
	GstT1	0.097798473	no				Med10	0.044589004	no
	Calr	0.097863681	no				Rpl5	0.044604827	no
	mt:ND6	0.098184781	no				Scoc	0.04463546	no
	DppIII	0.09818491	no				Txn2	0.044655177	no
	mRpS30	0.098279338	no				Strn4	0.044687709	no
	CG9911	0.098361234	no				Adgrl1	0.044734829	no
	mRpS18A	0.098448829	no				Polr2b	0.044786635	no
	vsg	0.098635922	no				Rbp1	0.044788864	no
	CG4250	0.098693776	yes				Fads1	0.044801521	no
	mRpL13	0.098879118	no				Mapt	0.044809519	no
	Vps60	0.098888825	no				Camkk2	0.044853558	no
	l(1)G0320	0.098890588	no				Car11	0.044897759	no
	CG10960	0.098932568	no				Tef	0.044914397	no
	eIF2beta	0.099101415	no				Kdsr	0.044927621	no
	COX5B	0.099162679	no				Adrm1	0.045012621	no
	Rab11	0.09929645	no				Cbx6	0.045025833	no
	CG1943	0.099305454	no				Hspa12a	0.045038803	no
	CG7443	0.09935197	yes				Pafah1b2	0.045065693	no
	TrpRS	0.099383543	no				Thy1	0.045066857	no
	CG33129	0.099457813	no				Tubb4b	0.045081516	no
	CG33156	0.099556413	no				Lsamp	0.045108172	no
	mRpS9	0.099679689	no				Sh3gl2	0.045121698	no
	CG15019	0.099718154	no				Hprt	0.045154398	no
	Yp2	0.100018718	no				Bphl	0.045162986	no
	CG4009	0.100104348	no				Ddost	0.045178001	no
	Taldo	0.100194087	no				Robo2	0.045178775	no
	Vap33	0.100453067	no				Cldn11	0.045207828	no
	His2Av	0.100574299	no				Sirpa	0.04521823	no
	CG13114	0.10062526	no				Lamp5	0.045236625	no
	Cp16	0.100898843	no				Sez6l	0.045251264	yes
	lig	0.100951799	no				Tspan7	0.045252495	no
	mad2	0.101122438	no				Ppp4r2	0.045252859	no
	Sar1	0.101179576	no				Arsb	0.045290307	no
	Rca1	0.101260617	no				Oxct1	0.04529227	no
	AnxB10	0.101304463	yes				Pebp1	0.04530278	no
	CG10863	0.101493048	no				Manf	0.045348184	no
	Mgstl	0.101589977	no				Rhot1	0.045411811	no
	mRpS7	0.101877655	no				Gm44504	0.045417945	no
	RpL14	0.101928684	yes				Oxt	0.045435551	no
	CG9272	0.102000897	no				Ssrp1	0.045439643	no
	levy	0.102036165	no				Ogfod1	0.045448133	no
	l(1)G0289	0.102041919	no				Copa	0.045457984	no
	qkr58E-3	0.102279339	no				Slc25a5	0.04547617	no
	RpL27	0.102404186	no				Thrap3	0.045508452	no
	U2af38	0.102408648	no				Alg2	0.045540414	no
	Nph	0.102439218	no				Plekhb1	0.045548093	no
	ND-B14	0.102452364	no				Foxj3	0.045549976	no
	nudC	0.102491622	no				Ndufs7	0.045558713	no
	RpS25	0.102602671	no				Ppm1e	0.045566746	no
	CG9286	0.10264402	yes				Pcdh10	0.045569215	no
	CG8142	0.102661343	no				Dynlrb1	0.045571713	no
	Hrb27C	0.102684865	no				Vat1l	0.04558572	no
	Skp2	0.10271754	no				Hid1	0.045595694	no
	CG18787	0.10288331	no				H3c7	0.045607826	no
	CD98hc	0.102954768	no				Pdia3	0.045610623	no
	Tom40	0.103130151	no				Tmx3	0.045620277	no
	Ost48	0.103159376	no				Pdhb	0.045631877	no
	Prp19	0.103178737	no				Tceal3	0.04564373	no
	Dlic	0.103249775	no				Sdhb	0.045658374	no
	DCTN2-p50	0.103578344	no				Pnmal1	0.04567024	no
	mRpL48	0.103873858	no				Tmod2	0.045723324	no
	CG9338	0.103904024	yes				Cpne4	0.045768187	no
	CG10340	0.103955937	no				Stxbp1	0.045778697	no
	CG3652	0.103977745	no				Khdrbs1	0.04579406	yes
	Rala	0.103994892	no				Rtcb	0.045804376	no
	Rpn10	0.10402131	no				Septin3	0.045830207	no
	RpL19	0.104099399	no				Tppp	0.045846745	no
	Ns1	0.104196649	no				Arpc3	0.045866653	no
	Fkbp59	0.104219451	no				Hspa4	0.045866965	no
	GstS1	0.104477389	no				Pdia4	0.045872263	no
	wdb	0.104582631	no				Hsd17b4	0.04588302	no
	Got1	0.104685699	no				Rab6b	0.045935917	no
	RpS14b	0.104876852	no				Pik3c3	0.045972692	no
	CG31715	0.104878381	no				Aarsd1	0.045975208	no
	CG17765	0.10498352	no				2210016L21Rik	0.045979289	no
	Npl4	0.105051101	no				Grk2	0.046001063	no
	CG17597	0.105104791	no				Exoc4	0.046005295	no
	ND-PDSW	0.105122177	no				Slitrk1	0.046007789	no
	CG8149	0.105140728	no				Syn2	0.046028208	no
	CG3420	0.105330688	no				Ppp3r1	0.046040826	no
	GstE1	0.105419332	no				Tecr	0.046064601	no
	CG13299	0.105498824	yes				Laptm4a	0.046076905	no
	CG11444	0.105507539	no				Plxdc2	0.046085689	no
	Pfdn1	0.105663575	no				Gsto1	0.046088132	no
	CG12107	0.105845273	no				Hsd17b12	0.046112712	no
	CG32409	0.1058541	no				Fbxo34	0.046145437	no
	TfIIA-S	0.105978787	no				Fam171b	0.046154732	no
	Vml	0.106039749	no				Ndufa9	0.04621577	no
	mRpL36	0.106167812	no				Kcnd2	0.046246803	no
	Nlp	0.106366863	no				H3c4	0.046252869	no
	RpL18A	0.106415373	no				Arc	0.046291225	no
	mRpL53	0.106484802	no				Ufd1	0.046318056	no
	RpS17	0.106697955	no				Camk2b	0.046318464	no
	RpS30	0.10683892	no				Hnrnpl	0.046325591	no
	e(r)	0.107103039	no				Slc8a1	0.046336305	no
	vnc	0.107176592	no				Osbpl1a	0.046366955	no
	Ntf-2	0.107295708	no				Mkrn1	0.046369212	no
	MED21	0.107355112	no				Park7	0.046383254	no
	rept	0.107502652	no				Pde10a	0.046439024	no
	CG10407	0.107587945	no				Eftud2	0.04644223	no
	RpLP0	0.107676651	yes				Stx6	0.04649187	no
	Chchd2	0.107748791	no				Zfr	0.046492033	yes
	Oda	0.107950747	no				Slc7a5	0.046508456	no
	Prosbeta3	0.108324657	no				Cend1	0.046511425	no
	CG12517	0.108616857	yes				Mbp	0.046514335	no
	AdSL	0.108696102	no				Sema7a	0.046540992	no
	CG6000	0.108783148	no				Cd200	0.046606001	no
	Kr-h2	0.108908449	no				Actr10	0.046631874	no
	c12.1	0.108938622	no				Igfbp5	0.046651161	no
	Spase22-23	0.10904228	no				Cacna2d3	0.046685026	no
	CG4858	0.109095044	no				Fbxl5	0.046697066	no
	Rab5	0.109192217	no				Rbbp4	0.046699839	no
	Ripalpha	0.109197652	no				Rapgef5	0.046732325	no
	CG10674	0.109485534	no				Rpl9	0.046758164	no
	dgrn	0.109614979	no				Naxe	0.046772544	no
	Etf-QO	0.109623033	no				Cdc42	0.046789408	no
	MAGE	0.109742435	no				Exosc9	0.04679569	no
	MCTS1	0.109776016	no				Stmn1	0.046868965	no
	Rpt5	0.109852521	no				Ube4b	0.046892407	no
	CG8036	0.109961459	no				Pum1	0.046896124	yes
	CG15014	0.109970015	no				Ap1b1	0.046900722	no
	eRF1	0.110029347	no				Sesn3	0.046926175	no
	RpL10Ab	0.110133346	yes				Aldoc	0.046946593	no
	CG5174	0.110243931	no				Dcakd	0.046950793	no
	26-29-p	0.110372502	no				Syt11	0.046951	no
	RPA2	0.110538286	no				Ina	0.046956254	no
	CG8441	0.110554897	no				Ppp1r9b	0.047017405	no
	CG3760	0.110586632	no				Phyhip	0.047029252	no
	Prip	0.110739637	no				Cul2	0.047042523	no
	CSN8	0.110781214	no				Resp18	0.047046053	no
	mRpL21	0.11083806	no				Coro2b	0.047061815	no
	CG18789	0.110860022	no				Sparcl1	0.047114991	no
	Rpn3	0.110928322	no				Sh3gl1	0.047124553	no
	Rpb11	0.110947566	no				Crip2	0.047170295	no
	CG2493	0.110951533	no				Ubxn6	0.047194403	no
	CG5515	0.111123267	no				Ppia	0.047196824	no
	Arpc2	0.111295764	no				Sacm1l	0.047203521	no
	CG7461	0.111612128	no				Sorbs2	0.0472107	no
	CG3663	0.111612828	no				Stmn3	0.047212445	no
	Cat	0.111682603	yes				Ncam2	0.047217855	no
	Lip4	0.111852415	yes				Pik3r3	0.047260096	no
	Pfdn5	0.11185408	no				Lonp2	0.047286602	no
	mRpS18C	0.111890539	no				Fam219a	0.047293113	no
	CG14931	0.111943408	no				Egr1	0.047335649	no
	eIF1	0.111959922	no				Kif3c	0.047336179	no
	DOR	0.112172758	yes				Ano3	0.047338109	no
	CG17266	0.11217295	no				Zfp385a	0.04733838	no
	Sema2a	0.11225297	no				Kcnc1	0.047339789	no
	Nup44A	0.112512973	no				Hspa9	0.047347687	no
	mRpL52	0.112553476	no				Camkv	0.047374891	no
	Klc	0.112652111	no				Septin7	0.047381018	no
	NHP2	0.112795976	no				Lgmn	0.04738239	no
	CSN6	0.112835516	no				Gid8	0.047397714	no
	Vha55	0.112937264	no				Sec31a	0.047425679	no
	icln	0.112952423	no				Gabra1	0.047450807	no
	Ski6	0.113172589	no				Plppr5	0.047452149	no
	Ufd1-like	0.113198168	no				Tsg101	0.047520394	no
	Inx3	0.113198398	yes				Ctsa	0.047532082	no
	ND-B18	0.113428418	no				Ythdf2	0.047533639	no
	hoip	0.113453205	no				Mrpl49	0.047551896	no
	eIF4E1	0.11349711	no				Ndufs2	0.047559794	no
	Fim	0.113657977	no				Arhgef9	0.047571259	no
	exd	0.113679209	no				Usp33	0.047585101	no
	CG16935	0.113688779	no				Itpr1	0.047596954	yes
	EMC7	0.11383167	no				Vbp1	0.047602792	no
	sgg	0.113833321	no				Rtn4r	0.047624032	no
	Ubc4	0.113999269	no				Pabpn1	0.047631343	no
	CG12159	0.114010846	no				Uba52	0.047640401	no
	mtd	0.114066813	yes				Eef1a1	0.04766192	no
	CG17734	0.114076532	no				Tyro3	0.047714403	no
	CG34159	0.114111783	no				Exoc7	0.047774611	no
	Sgt	0.114217075	no				Pde1a	0.047775093	no
	Hrb98DE	0.114231339	no				Nr4a2	0.047822242	no
	mRpS5	0.114362026	no				Farp1	0.047863488	no
	COX5A	0.114639273	no				Pank3	0.047892836	no
	dod	0.114763111	no				Rpph1	0.047903252	no
	CG11980	0.114866532	no				Ubb-ps	0.047932952	no
	CG4866	0.11499547	no				Spock3	0.047936912	no
	CG15891	0.11509794	no				Sst	0.047968357	no
	CG4390	0.115175075	no				Agap3	0.048006016	no
	Jwa	0.11544321	no				Sucla2	0.048034162	no
	AsnS	0.115640626	no				Ganab	0.048070403	no
	CCT7	0.115711155	no				Arl8a	0.048071805	no
	CG9281	0.115956954	no				Syp	0.048073254	no
	ctp	0.115987768	no				Nfix	0.048099967	yes
	shrb	0.116089885	no				Phf24	0.048119879	no
	Fpps	0.116106759	no				Phyhipl	0.048128311	no
	VhaPPA1-1	0.116122356	no				Lta4h	0.04814825	no
	Tom20	0.116136016	no				Rab5b	0.048172953	no
	CG5189	0.116236376	no				Grasp	0.04823463	no
	Rac1	0.116333079	no				Nampt	0.048251147	no
	Dbp80	0.116364984	no				Nucks1	0.048268128	no
	beta'COP	0.116385661	no				Stk32c	0.048290914	no
	TMEM216	0.116432118	no				Adgrl3	0.048291059	no
	ifc	0.116479351	no				Cacnb4	0.04829861	no
	CG18815	0.116673609	no				Pccb	0.048301876	no
	CG13887	0.116710111	no				Psmd12	0.048309651	no
	Rbm13	0.116746568	no				Peg3	0.048313496	no
	RpL3	0.116812487	yes				Lzts1	0.048317106	no
	ATPsynO	0.117026974	no				Grm5	0.048324145	no
	RpS3	0.11710033	no				Zcchc18	0.048332885	no
	Prosalpha2	0.117190392	no				Atp5g3	0.048353506	no
	Act88F	0.117193676	no				Arl6ip1	0.048372916	no
	sosie	0.117373492	yes				Afg3l2	0.04837582	yes
	CG40045	0.117585498	no				Camk2a	0.048380021	yes
	RpS9	0.117595607	yes				Glyr1	0.048394318	no
	CG12321	0.117645792	no				Cbx4	0.048410519	no
	ATPsynCF6	0.117657306	no				Trim9	0.048426717	no
	zetaCOP	0.117657853	no				Pfkp	0.048448743	no
	CG1572	0.117659227	yes				Elmod1	0.048480237	no
	Prx6005	0.117715041	no				Efr3b	0.04849747	no
	LSm3	0.117735627	no				Gnb2	0.048516078	no
	CG1354	0.117799789	no				Hnrnpab	0.048522018	no
	RpL36	0.117867984	no				Pdgfa	0.048533587	no
	RpL7	0.11794492	no				Snx16	0.048568417	no
	gammaCOP	0.118221025	no				Haghl	0.048598148	no
	CIAPIN1	0.118234498	no				Prelid1	0.04860926	no
	fzy	0.118295088	no				Slc27a4	0.048631246	no
	RpL23	0.1184067	no				Slc23a2	0.04869921	no
	Coq7	0.11845483	no				Rraga	0.048735085	no
	Rpn8	0.118528069	no				BC005624	0.048772085	no
	Bsg	0.118819739	no				Nt5dc3	0.048772102	no
	l(2)09851	0.118840157	no				Fdps	0.048787963	no
	CG3226	0.119012767	no				Vxn	0.048793974	no
	EloB	0.119083875	no				Eif3m	0.04881269	no
	eIF3l	0.119105803	no				Cd81	0.048829264	no
	CG17691	0.119234139	no				Arhgap32	0.048840209	yes
	Zip99C	0.119449809	no				Snrpd3	0.0488446	no
	P32	0.119515274	no				Pdcd6	0.048850863	no
	mts	0.119584508	no				Maoa	0.048873818	no
	eIF1A	0.119861866	no				Kpna4	0.04888174	no
	mgr	0.11988723	no				Ets2	0.048882792	no
	CSN7	0.119939003	no				Akt1	0.048884163	no
	Snp	0.120105621	no				Cckbr	0.048922696	no
	ND-B14.5B	0.120164879	no				Nr3c1	0.048943562	no
	beta-PheRS	0.120673851	no				Fxr2	0.048957315	no
	lark	0.120765498	no				Dgkb	0.048966309	no
	SmD2	0.120795183	no				Kifap3	0.0489725	no
	RpL35A	0.120985061	no				Sbds	0.048974127	no
	ste24a	0.121382078	no				Rasl2-9	0.049050925	no
	Snap29	0.121449264	no				Cadm1	0.049088231	no
	CG7006	0.121578701	no				Syngr3	0.049100107	no
	Atg8a	0.121916845	no				Rab1a	0.049133602	no
	CG13373	0.121928499	no				Gls	0.049162666	no
	CG14434	0.12206215	no				Bmerb1	0.049211835	no
	CG10973	0.122188216	no				Ank2	0.04924284	no
	Nup35	0.122344613	no				Clip3	0.049300751	yes
	RpL40	0.122442558	no				Hspa2	0.049332789	no
	PI31	0.122513317	no				Apba2	0.049342404	no
	Sh3beta	0.122787624	no				Eif3l	0.049350414	no
	mRpL20	0.122791465	no				Rab6a	0.049366006	no
	elm	0.122971269	no				Vim	0.049388017	no
	CG6983	0.122972085	no				Cdh13	0.049395952	no
	SCCRO	0.123079679	no				Rack1	0.049468659	no
	fabp	0.123306923	no				Anxa7	0.049477612	no
	rdx	0.123421935	no				Akr1a1	0.049483209	no
	mRpS16	0.123464092	no				Nop56	0.049491912	no
	Cyt-c1	0.123465944	no				Pgk1	0.049546791	no
	eIF3j	0.124390535	no				Aasdhppt	0.049567785	no
	RpS4	0.124392107	yes				Dgat2	0.049573863	no
	CG3566	0.124550829	no				Nbr1	0.049592294	no
	mtSSB	0.124609249	no				H3c3	0.049677857	no
	mRpL51	0.124791985	no				Slc4a4	0.049688058	no
	Thor	0.124850888	no				Pcdhgc5	0.049691923	no
	CHORD	0.124945729	no				Araf	0.049700773	no
	ND-B17.2	0.124974597	no				Rapgefl1	0.049723156	no
	CG4364	0.125084078	no				Pip4k2c	0.049724581	no
	Non2	0.12537657	no				Reep1	0.049738286	no
	Rab2	0.125517324	no				Srpk2	0.049764357	no
	Cdc42	0.125602061	no				Macroh2a1	0.049768002	no
	KdelR	0.125635376	no				Ube2s	0.049769456	no
	Ahcy	0.125928465	no				Abi1	0.049774265	no
	ND-42	0.125943993	no				Saraf	0.049778123	no
	Trp1	0.126051304	no				Strbp	0.049779601	no
	RpL15	0.126216263	no				Prpf6	0.049779727	no
	RpS27A	0.126316246	no				Nub1	0.04978133	no
	RpL32	0.126370036	no				Pdlim7	0.049796321	no
	Act87E	0.126589268	no				Csdc2	0.049820377	no
	CG15721	0.126700587	no				Dclk3	0.049848109	no
	CG6523	0.126801255	no				Abhd4	0.049900421	no
	mRpS2	0.126987158	no				Sdc3	0.049922344	no
	Map60	0.127024445	no				Megf9	0.049941611	no
	mt:ND4	0.127031103	no				Rap1gap	0.049951085	no
	CG10237	0.127105546	no				Trappc2l	0.049983486	no
	CG17508	0.127128913	no				Tollip	0.050065869	no
	Rpn13	0.127150771	no				Eno1	0.050088103	no
	Sirup	0.127236462	no				Herpud1	0.050093399	no
	mRpL43	0.127365498	no				Pltp	0.050114959	no
	CG44325	0.127570532	yes				Tpm3	0.050115489	no
	SkpA	0.128066776	no				Ndfip1	0.050130545	no
	Cp38	0.128071156	no				Atp5b	0.050135899	no
	Mkrn1	0.128114871	no				Cdip1	0.050142847	no
	Rab14	0.128171292	no				Acat1	0.050152666	no
	Mdh2	0.128221843	no				Uso1	0.050190511	no
	Mtpbeta	0.128392403	no				Pomp	0.050221245	no
	eIF3a	0.128432107	yes				Kcnab2	0.050238734	no
	Arf79F	0.128586858	no				Slc8a2	0.050253575	no
	RFeSP	0.128710772	no				Pcsk1n	0.050274178	no
	CG4038	0.128728046	no				U2af1	0.050307719	no
	mod	0.128732648	no				Morf4l1	0.050322423	no
	CG11885	0.12876296	no				Zfp365	0.050325118	no
	asf1	0.128849019	no				Edf1	0.050326019	no
	CG42336	0.128889618	no				Surf4	0.050331983	no
	CG32576	0.129272812	no				Clint1	0.050339927	no
	p47	0.1293292	no				Eif4b	0.050350495	no
	mRpL32	0.129534378	no				Naa15	0.050375265	no
	Hex-A	0.129625989	no				Calm1	0.050397912	no
	CG15237	0.129876416	no				Mff	0.050398674	no
	MED10	0.130155845	no				Kpnb1	0.050427972	no
	crq	0.130236239	no				Copb2	0.050428875	no
	mRpL47	0.130429328	no				Taldo1	0.050430379	no
	stas	0.130562612	no				Icam5	0.050460891	no
	Hsp23	0.130661539	no				Nptn	0.050469366	no
	CG14464	0.130734518	no				Adk	0.050479359	no
	Nup50	0.131025314	no				Vps35	0.050491848	no
	pnut	0.131084745	no				Kidins220	0.050518431	no
	crc	0.131375778	no				Clptm1l	0.050541183	no
	Srlp	0.131401733	no				Pacsin1	0.050544046	no
	twr	0.131520343	no				Rap1gds1	0.050548259	no
	Sdic1	0.131777558	no				Fh1	0.050561755	no
	Wdr82	0.131804457	no				Sestd1	0.050596014	no
	Taf10	0.131855406	no				Asah1	0.050598035	no
	ATPsynF	0.131856945	no				Ablim1	0.050622899	no
	CG42565	0.132153152	no				Fkbp4	0.050632271	no
	Alg-2	0.132193615	no				Hexb	0.050636257	no
	CG11583	0.132231103	no				Ahsa1	0.050638096	no
	CG5554	0.132253057	no				Bpnt1	0.050638308	no
	ATPsyndelta	0.132287835	no				Arpp21	0.05066559	no
	CNBP	0.132419975	no				Mcoln1	0.050672488	no
	babos	0.132425429	yes				Plrg1	0.050695374	no
	CG5059	0.132448379	yes				Slc16a1	0.050726078	no
	tacc	0.132610082	no				Arhgdig	0.0507408	no
	eIF2gamma	0.132936303	no				Dzank1	0.050744849	no
	Vm34Ca	0.133084743	no				Eef1a2	0.050753281	no
	CG31717	0.13341986	no				Tox4	0.050755489	no
	Mpc1	0.13353675	no				Dbi	0.050764356	no
	Reg-5	0.133968367	yes				Aagab	0.050796104	no
	CG2972	0.134157156	no				Kalrn	0.05080184	no
	mub	0.134233301	no				Rps5	0.050914592	no
	Dim1	0.134248148	no				Syt5	0.050919481	no
	ClpP	0.134284497	no				Dhdds	0.05091955	no
	CG13807	0.134535372	no				Rpl36	0.050945919	no
	emc	0.134731331	no				Lancl1	0.050952984	no
	Mlc-c	0.134753654	no				Lgi1	0.050956982	no
	MED18	0.134847383	no				Hs2st1	0.050970315	no
	eIF3f1	0.1350245	no				Pmpca	0.050984754	no
	Cyt-c-p	0.135024936	no				Tax1bp1	0.050987621	no
	Glo1	0.135100171	no				Plpp3	0.050999613	no
	CG1910	0.135133005	no				Kif5c	0.051023376	yes
	Gip	0.13535183	no				Rpl7a	0.051027518	no
	ND-13B	0.135492849	no				Sfr1	0.05103268	no
	Tmhs	0.1356808	yes				Edil3	0.051038695	no
	mRpL9	0.135704573	no				Copg2	0.051048204	no
	psd	0.135716962	no				Ipcef1	0.051056962	no
	RpS15Ab	0.135915301	no				Purb	0.051098367	no
	CG7430	0.135926397	no				Atp5l	0.051101283	no
	thoc6	0.135962276	no				Slc7a4	0.051122069	no
	Vm26Ab	0.136007629	no				Tom1l2	0.051122535	no
	Sam-S	0.136010778	yes				Far1	0.051123995	no
	CG2034	0.136277501	no				Stip1	0.051132108	no
	CG6287	0.136386523	no				Atic	0.051141795	no
	ND-19	0.136765502	no				Sesn1	0.051144205	no
	EMC4	0.136823966	no				Gmps	0.051152233	no
	BI-1	0.136867487	no				Gprasp2	0.051182238	no
	Naa40	0.137015175	no				Scamp3	0.051291498	no
	REPTOR-BP	0.13703252	no				Fkbp2	0.051320717	no
	mRpL50	0.137136425	no				Ociad1	0.051374899	no
	HmgD	0.137308302	no				Gprasp1	0.051432079	no
	CG10038	0.137377781	no				Prpf8	0.051464253	no
	trsn	0.137387604	no				Cry2	0.051471464	no
	Bub3	0.137771712	no				Nmnat2	0.051503575	no
	spoon	0.137807238	no				Ttc3	0.051511281	no
	RpS7	0.137929216	no				Necap1	0.0515293	no
	Pfdn4	0.138113379	no				Ahcyl2	0.05153441	no
	ND-ASHI	0.138192523	no				Fam107a	0.051570876	no
	UK114	0.138262321	no				Rcan2	0.051591215	no
	mRpS10	0.138580663	no				Camk4	0.051597108	no
	HDAC1	0.138806769	no				Ubqln1	0.051600181	no
	CG7483	0.139045641	no				Klhl2	0.051616725	no
	CG14715	0.139079372	no				Vta1	0.051631588	no
	atilla	0.139147085	yes				Atg9a	0.051640005	no
	Nsun5	0.139412674	no				Ranbp9	0.051666402	no
	CG15098	0.139503317	no				Acsl4	0.051675978	no
	eIF3g1	0.139708178	no				Eif3k	0.051679594	no
	CG5028	0.140173696	no				Fasn	0.051690431	yes
	CkIalpha	0.140176444	no				Mest	0.051695104	no
	Crk	0.14028417	no				Gucy1a2	0.051696809	no
	mRpL35	0.140320248	no				Serpine2	0.051702619	no
	CG11999	0.140355719	no				Ugp2	0.051742375	no
	CG14210	0.140805427	no				Igsf8	0.051742415	no
	CG46385	0.140829321	no				Arpc5	0.051748864	no
	Sf3a2	0.140888957	no				Syngr1	0.051792143	no
	Stlk	0.140922226	no				Rnf115	0.051845277	no
	Prosbeta1	0.141160746	no				Rnf112	0.0518478	no
	geminin	0.141288038	no				Srprb	0.051868621	no
	Jabba	0.141315197	no				Pi4k2a	0.051870339	no
	CG10433	0.141351905	yes				Rpl18	0.051894921	no
	SRPK	0.141541456	no				Srcin1	0.051909982	no
	RpS15Aa	0.141737179	no				Rab2b	0.051932449	no
	veli	0.141746132	no				Sgcb	0.05195912	no
	CG14184	0.14196499	no				Nptx1	0.051960835	no
	eIF6	0.142032965	no				Hspbp1	0.051972327	no
	LSm1	0.1421162	no				Nap1l2	0.051982843	no
	scyl	0.142325523	no				L1cam	0.051983825	no
	CanB2	0.142477126	no				Rbfox1	0.051991449	no
	mats	0.143121807	no				H3c11	0.051999187	no
	CG8993	0.143646834	no				Gprin1	0.05200928	no
	vih	0.144148071	no				Gdpd1	0.052015623	no
	sqd	0.14428991	no				Rpl26	0.052024195	no
	CG12895	0.144391428	no				Avp	0.052024779	no
	CG11857	0.144492124	no				Agpat4	0.052036336	no
	RpL11	0.144534541	no				Ywhaz	0.052088123	no
	lolal	0.144574577	no				Aig1	0.052143622	no
	CG4991	0.144597588	no				Cmip	0.052148628	no
	RpLP2	0.144688377	yes				Ermn	0.052152222	no
	Det	0.144765537	no				Dync1i1	0.052165009	no
	ND-MWFE	0.145151965	no				Ik	0.052175325	no
	ND-23	0.145178558	no				Hlf	0.052189773	no
	VhaAC39-1	0.145367227	no				Shisa9	0.052196613	no
	Tmem18	0.145471498	no				Dpf2	0.052230484	no
	CG11920	0.145553401	no				Scrn1	0.052244636	no
	BCAS2	0.145687713	no				Ppig	0.052274352	no
	mRpS17	0.145858583	no				Stoml1	0.052281186	no
	CG9922	0.14610619	no				Paics	0.052288928	no
	bun	0.146659158	no				Noct	0.052295128	no
	CG9628	0.146660642	yes				Chtop	0.052296812	no
	Vps28	0.147039034	no				Slc39a10	0.052307591	no
	Paip2	0.147064141	no				Nat8l	0.052308351	no
	CG5532	0.147119709	no				Reep5	0.052311835	no
	TfIIB	0.147240448	no				Eif2s1	0.052324245	no
	CG32642	0.147684571	no				Hmg20a	0.052325329	yes
	PIP4K	0.147732788	no				Rbfox3	0.052346901	yes
	CG3224	0.147759755	no				Gramd1a	0.052350388	no
	Cchl	0.147820271	no				Tubb3	0.0523659	no
	CG5946	0.147958135	no				Cmtr1	0.052387066	no
	RpL9	0.148072848	no				Plekhb2	0.052401437	no
	CG34125	0.148082904	no				Klhl23	0.052424393	no
	Vm32E	0.148251752	no				Ergic3	0.052429626	no
	bonsai	0.148380946	no				Jun	0.052442724	no
	CG11563	0.148479763	no				Setd7	0.052470325	no
	awd	0.148583528	no				Mpp2	0.052475993	no
	Cdk2	0.148991421	no				Slc25a3	0.052515142	no
	e(y)2	0.149166047	no				Ttc9b	0.052600367	no
	Mtr3	0.149173581	no				Prkaca	0.052611601	no
	nclb	0.149409183	no				Naa10	0.052612698	no
	NP15.6	0.149448959	no				Camk1	0.052614047	no
	RpL24-like	0.149924372	no				Fam8a1	0.052627151	no
	Not3	0.150150951	no				Grsf1	0.052634417	no
	x16	0.150738339	no				Atrn	0.052634652	no
	pont	0.150987057	no				Ldb1	0.052664191	no
	RpS15	0.151166777	no				Pcdh7	0.052698713	no
	EMC2B	0.15150447	no				Ppp2cb	0.052715233	no
	Tap42	0.151599416	no				Vps28	0.052716725	no
	dj-1beta	0.151624078	no				Gm6548	0.05275455	no
	RpS5a	0.151701935	yes				Smu1	0.052780665	no
	Syb	0.151920414	no				Bud31	0.052812871	no
	RpS23	0.15198143	no				Tpgs1	0.05282729	no
	alphaTub67C	0.152020472	no				Psmc5	0.052832502	no
	CG15347	0.152260265	yes				Gabbr2	0.052844943	no
	lwr	0.152387293	no				Rap1gap2	0.052888823	no
	mRpL40	0.152796721	no				Bex2	0.052953743	no
	aqz	0.153083847	no				H4c9	0.052996246	no
	fs(1)Ya	0.153472092	no				Armc8	0.053012823	no
	ND-13A	0.153667819	no				Gm15772	0.053019799	no
	Taf13	0.153817204	no				Dhx15	0.053041889	no
	CG12975	0.154053427	no				Ormdl3	0.053042116	no
	polo	0.154250041	no				Emc4	0.053065316	no
	CG14817	0.154484087	no				Cxxc5	0.053086021	no
	Bka	0.154831971	no				Dnaja4	0.053095401	no
	Sec13	0.155171942	no				Adamts4	0.05311918	no
	Prosalpha7	0.15528463	no				Usp46	0.053137543	no
	CG5861	0.155510247	no				Ahcyl1	0.053153847	no
	CG30197	0.155851202	yes				Gpx4	0.053161929	no
	RpL28	0.156041994	yes				Palm	0.053180644	no
	Nacalpha	0.156463565	no				Rpl23	0.053229411	no
	CG31549	0.157459447	no				Serpini1	0.053288256	no
	ReepB	0.157488196	no				Tcf4	0.053338873	no
	Bap60	0.157946403	no				Omg	0.053358665	no
	Prosbeta7	0.158013632	no				Arhgef3	0.053367779	no
	EMC5	0.158217723	no				Lrrn3	0.053408053	no
	CG1890	0.158615338	no				Irf2bpl	0.053415341	no
	Phf5a	0.158673184	no				Appbp2	0.053438971	no
	Cp36	0.158702735	no				Coro1c	0.053478104	no
	Tspo	0.159175435	no				Rpl27	0.053539206	no
	Clc	0.159429662	no				Rprml	0.053550928	no
	CG15027	0.159553099	no				Cacng8	0.053551714	no
	CG3939	0.159558253	no				Lrrc58	0.053574434	no
	RpL30	0.159843527	no				Gnal	0.053582778	no
	RpS5b	0.16038553	no				Fam117b	0.053592705	yes
	CG13083	0.160431803	no				Fam192a	0.05360191	no
	Yp3	0.160484533	no				Copg1	0.053634039	no
	mfas	0.160799296	no				Nrd1	0.053644331	no
	eIF3i	0.161190699	no				Pdha1	0.053647909	no
	janA	0.16132333	no				Tmed10	0.053647933	no
	Ptp61F	0.161388525	no				1810013L24Rik	0.053648	no
	Yp1	0.161416595	no				Cox5a	0.053725262	no
	Jheh2	0.16150159	no				Adcyap1r1	0.053746368	no
	RNaseX25	0.161770116	no				Glg1	0.05376183	no
	plu	0.161915789	no				Nicn1	0.053766962	no
	Pglym78	0.162519774	no				Erc2	0.053767714	no
	Dad1	0.162813677	no				Gramd1b	0.053788363	no
	CG1532	0.162860133	no				Gm7977	0.053801835	no
	CRIF	0.163260459	no				Prkar1a	0.053813627	no
	CG8031	0.163343511	no				Cd164	0.053813824	no
	Rcd4	0.163405047	no				Tmem25	0.053829842	no
	CG8188	0.163437138	no				Actr3	0.053848583	no
	CG18178	0.163692657	no				Rps15a-ps6	0.053862982	no
	Chmp1	0.164085235	no				Trim3	0.053940313	no
	CG17202	0.165597032	no				Arl14ep	0.053944341	no
	mRpL12	0.16610133	no				Prdx2	0.053981001	no
	Nipsnap	0.166171559	no				Stx1b	0.053995133	no
	Mp20	0.166865431	yes				Morf4l1b	0.054042581	no
	Roc2	0.168270949	no				Dclk1	0.054082941	no
	Spase25	0.168549423	no				Alcam	0.05411324	no
	CG4686	0.168556721	no				Sik3	0.054160416	yes
	ref(2)P	0.168611317	no				Syne1	0.054161773	yes
	SelT	0.169450374	no				Nr1d1	0.054201523	no
	Cp19	0.169540426	no				Poldip3	0.054223937	no
	Roc1a	0.169903045	no				Cyp51	0.054251401	no
	SdhC	0.170152076	no				Tars	0.054257188	no
	CG17493	0.170474127	no				Ctss	0.054325985	no
	Hydr2	0.170557181	no				Atp2b2	0.054328945	yes
	eEF5	0.171208886	no				Add3	0.054360015	no
	RpS2	0.171282548	yes				Ywhaq	0.054375905	no
	Cdk1	0.171443716	no				Mrpl35	0.054396192	no
	CG6617	0.171847096	no				Nufip2	0.054414367	no
	cl	0.172677421	no				Bmpr2	0.05442713	no
	Fcp3C	0.173670093	no				Ppp2r5e	0.054536998	no
	RpS11	0.173851654	no				Myl12b	0.054558498	no
	CTPsyn	0.17406657	no				Ubap2l	0.054580747	no
	SmD3	0.174256425	no				Kif2a	0.054582583	no
	Ufc1	0.174262253	no				Tacc1	0.054608073	no
	Dlc90F	0.174364364	no				Arih1	0.05463503	no
	mt:ND2	0.174399993	no				Klhdc2	0.054657466	no
	CG32641	0.174568908	no				Hagh	0.05466453	no
	CG32640	0.174568908	no				Sqle	0.054675245	no
	Obp19c	0.174580274	no				Brinp1	0.054705804	no
	Rap1	0.174887583	no				Gpatch11	0.054823296	no
	CG11279	0.175474541	no				Arhgap1	0.054846594	no
	Pfdn2	0.175573982	no				Map1lc3a	0.054863106	no
	ND-ACP	0.175615256	no				Olfm1	0.054882428	no
	RpS8	0.175768464	yes				Gsk3a	0.054908189	no
	alphaSnap	0.175863027	no				Atp5j	0.054908949	no
	Fas3	0.176489735	yes				Blmh	0.054943218	no
	Gdh	0.176736217	no				Armc1	0.054956941	no
	mRpL28	0.176748599	no				Prrc2c	0.054960271	yes
	mRpL30	0.177636521	no				Csl	0.054982131	no
	Gpdh1	0.177705365	no				Clasp2	0.055003054	no
	Adi1	0.177800036	no				Kpna6	0.055008289	no
	SdhB	0.178071459	no				Pbx1	0.055027424	no
	ATPsynD	0.178248741	no				Jup	0.055095607	no
	maf-S	0.178354583	no				Cnr1	0.055131478	no
	Idh3a	0.178388987	no				Rasgrp2	0.05514196	no
	RpS6	0.178435331	yes				Scd2	0.05516815	no
	RpLP0-like	0.178702394	no				Stub1	0.055171812	no
	CkIIbeta	0.179487709	no				Lrpap1	0.055183196	no
	CG9705	0.179522615	no				Pik3r1	0.05522869	no
	Smn	0.179627356	no				Anapc5	0.055239258	no
	wac	0.179820822	no				Arnt2	0.055254558	no
	Rae1	0.179827928	no				Atp6v0e2	0.055265072	no
	Roe1	0.179981713	no				Lap3	0.055273858	no
	bgm	0.180090263	no				Hexim1	0.055326667	no
	B52	0.180505244	no				Cct6a	0.055336901	no
	Rrp47	0.180969273	no				H3c6	0.055380992	no
	l(2)SH0834	0.181423771	no				Vps4b	0.055442099	no
	ND-B12	0.1821527	no				Arpc2	0.055468977	no
	CG3609	0.182365028	no				Myl4	0.055472347	no
	Mapmodulin	0.182402155	no				Rpn2	0.055481062	no
	SmD1	0.18252545	no				Tnks2	0.05548652	no
	Sgt1	0.182691054	no				Acot13	0.055499755	no
	Cp7Fb	0.182721777	no				Top2b	0.055501769	no
	Vm26Aa	0.182822333	no				Ntrk3	0.055523371	no
	Trx-2	0.183064606	no				Hypk	0.055552213	no
	Rcd-1	0.183464078	no				AI593442	0.055621899	no
	CG32708	0.183550814	no				Ndufs1	0.05562702	no
	tsu	0.183685958	no				Rheb	0.055680188	no
	CG12279	0.183724771	no				Creg2	0.055693361	no
	Adk2	0.1843242	no				Pex5l	0.055698761	no
	CG9577	0.184860502	no				Cyfip2	0.055708027	no
	CG12343	0.186128088	no				Hey1	0.055712407	no
	RpS16	0.186608776	no				Cbarp	0.055730734	no
	CG14977	0.186628996	no				Camk2d	0.055768896	no
	pen-2	0.186640016	no				1110051M20Rik	0.055803015	no
	mge	0.187032528	no				Hist1h4n	0.05583452	no
	Sf3b6	0.18704877	no				Susd4	0.05583487	no
	Snx3	0.187092749	no				Eif3i	0.055837292	no
	RpII18	0.187882096	no				Abcf3	0.055853464	no
	mRpS33	0.187914202	no				Eif4a2	0.055858541	no
	mago	0.188763207	no				Hnrnph2	0.05586006	no
	CG9067	0.189000393	no				1700086L19Rik	0.055889054	no
	CG33502	0.189063195	no				Dnpep	0.05595931	no
	p24-1	0.189894891	no				Idi1	0.055966677	no
	l(1)10Bb	0.190181699	no				Prdx5	0.05596826	no
	Uev1A	0.190847219	no				Fbxo31	0.056058719	no
	CG32857	0.191036128	no				Dnajc18	0.056088391	no
	boca	0.191057053	no				Cebpg	0.056096619	no
	Mdh1	0.19113637	no				Eef1b2	0.056128274	no
	CG31855	0.191562287	no				Atp5c1	0.056130164	no
	RpL34a	0.19232666	no				Ptpn5	0.056145117	no
	CG32500	0.193030862	no				Pea15a	0.05614752	no
	CG7054	0.193574583	no				Tceal9	0.056152723	no
	Paf-AHalpha	0.193623749	no				Ggt7	0.056155115	no
	CG40439	0.19388352	no				Pak3	0.05615699	no
	ND-15	0.193902544	no				Pam	0.0561778	no
	eEF1beta	0.193944899	no				Hnrnpf	0.056211367	no
	NUCB1	0.194091145	no				Tex264	0.05623233	no
	Rpb4	0.194853178	no				Tbcc	0.056249071	no
	Arpc5	0.197668003	no				Ppa2	0.056252649	no
	rl	0.198011861	no				Cisd2	0.056293844	no
	Chrac-14	0.198675343	no				Myadm	0.056302819	no
	CG1103	0.199289456	no				Tceal5	0.056388437	yes
	eIF4A	0.201751229	yes				Lancl2	0.056403379	no
	cpa	0.202208235	no				Septin11	0.056441971	no
	CG7970	0.202466842	no				Large1	0.056451723	no
	snRNP-U1-C	0.202720602	no				Atp1b1	0.056486991	no
	Arpc4	0.204070742	no				Adnp	0.056489704	no
	CG12173	0.204724691	no				Ddrgk1	0.056516488	no
	eIF3h	0.204930957	no				Rhog	0.056522853	no
	fok	0.206220649	no				Rps13	0.056524343	no
	mRpL41	0.206620494	no				Scn4b	0.056527447	no
	RpS26	0.207693824	yes				Map1b	0.05654274	yes
	CG5323	0.208216877	no				Slc1a3	0.056562336	no
	ND-B15	0.208727015	no				Dnmt3a	0.056574308	no
	pr	0.208904394	no				Mark2	0.056606796	no
	LSm7	0.20901452	no				Ctsf	0.05661396	no
	Set	0.21018448	no				Id3	0.056640798	no
	PSMG1	0.211790849	no				Asns	0.056650695	no
	RpL23A	0.21238466	yes				Clta	0.056663167	no
	l(1)G0004	0.214202297	no				Tmem106b	0.056694288	no
	HmgZ	0.214230537	yes				H2bc4	0.056732375	no
	Arl4	0.214654283	no				Tnpo2	0.056733018	no
	ND-B17	0.214921682	no				Fam168b	0.056733823	no
	Arl1	0.215391788	no				H3c2	0.05679413	no
	CG13220	0.216028274	no				Tspan2	0.056831021	no
	AIMP3	0.217749201	no				Snx32	0.056835697	no
	Pabp2	0.218186034	no				Epha7	0.056838977	no
	CG9917	0.218814588	no				Stt3a	0.056873578	no
	Vha26	0.219618763	no				Mtdh	0.056879617	no
	RpL22	0.21967553	yes				Ebna1bp2	0.056880814	no
	CG5903	0.221941999	no				Ate1	0.056890195	no
	Grx1	0.222332872	no				Fam126b	0.056899565	no
	Hrb87F	0.222570641	no				Wdr1	0.056911392	no
	Sec61beta	0.223337358	no				R3hdm2	0.056918138	yes
	His3:CG33827	0.223976027	no				Stx12	0.05694557	no
	His3:CG33818	0.223976027	no				Gpr158	0.056959606	no
	His3:CG33821	0.223976027	no				Islr2	0.057046147	no
	His3:CG33824	0.223976027	no				Lamtor3	0.057055973	no
	His3:CG33830	0.223976027	no				Kpna3	0.057056003	no
	CG13084	0.224084795	no				Adgrg1	0.057056372	no
	Gdap2	0.224686088	no				Polr2f	0.057062023	no
	Ubc10	0.226719259	no				Rabgap1	0.057080922	no
	mRpS34	0.228778857	no				Nkiras1	0.057085361	no
	CG11825	0.232374284	no				Coq7	0.057121528	no
	Nxt1	0.232816543	no				Nptxr	0.057134609	no
	Prx2540-2	0.233332982	no				Rab3a	0.057150296	no
	CG40191	0.234465266	no				Arhgap26	0.057164343	no
	CG15432	0.235196165	no				Stam	0.05718234	no
	CG10465	0.235249647	no				Uqcr10	0.057184303	no
	CG7453	0.235269488	no				Nrn1	0.057199469	no
	ND-B14.7	0.235923989	no				Adam22	0.057204301	no
	msd1	0.238600412	no				Tmem30a	0.05721773	no
	Prx2540-1	0.238743254	no				Khdrbs3	0.057228267	no
	Pgam5	0.239253003	no				Ipo7	0.057246037	no
	mael	0.239768074	no				B230219D22Rik	0.057275323	no
	CG12896	0.24026291	no				Sf3b1	0.057285765	no
	CG9921	0.243092968	no				Clns1a	0.057295436	no
	bai	0.245220991	no				Gdap1	0.057318152	no
	CG15083	0.247052422	yes				Npcd	0.05733759	no
	CG34310	0.249671884	no				Epha5	0.057351953	no
	mRpL55	0.250738395	no				Exoc3	0.057375276	no
	AP-1sigma	0.252302466	no				Fbxo21	0.057402269	no
	alc	0.253379314	no				Ndufa13	0.057412423	no
	mt:ND3	0.253452259	no				Crtc1	0.057422257	no
	CG6891	0.254024824	yes				Fnbp1	0.057430543	yes
	Cp7Fc	0.25527587	no				Tmem218	0.057464753	no
	PRL-1	0.260723208	no				Arpp19	0.057476249	no
	AP-2sigma	0.260943927	no				Fkbp3	0.057487252	no
	Rbp1	0.261043089	no				Clstn1	0.057509324	no
	l(2)37Cg	0.265500902	no				Gnl1	0.057529836	no
	CG7215	0.265811643	no				Fam131a	0.057529935	no
	CG14480	0.266414485	no				Ppp1ca	0.057541679	no
	Jupiter	0.268088305	no				Dmtn	0.057574676	no
	arx	0.269361477	no				Rps26	0.057636911	no
	CG5220	0.269948707	no				Trim35	0.057643247	no
	SC35	0.275161131	no				Ndufb4	0.057653811	no
	ND-B14.5A	0.27541822	no				Arcn1	0.057705097	no
	CG17768	0.27632389	no				Vamp4	0.057719207	no
	mRpL49	0.279516656	no				Mmgt1	0.057734499	no
	RpL35	0.280302536	no				Eps15	0.057738353	no
	Ccdc58	0.288946431	no				Shisa7	0.057752463	yes
	Vha13	0.291391538	no				Dtx3	0.057772736	no
	CG11151	0.295283574	no				Tbr1	0.057805963	no
	CG15387	0.297526007	no				Msantd4	0.057829599	no
	fau	0.299798599	no				Fau	0.057835851	no
	Agpat3	0.303897354	no				Ncl	0.057860423	no
	mRpS6	0.306371439	no				Paip2	0.057894112	no
	EloC	0.31429941	no				Lonrf2	0.057894331	no
	CG11858	0.316607801	no				Ppp3cb	0.057902377	no
	CG15012	0.317305711	no				Srp54c	0.057918502	no
	ave	0.321419538	no				Hspa13	0.057935841	no
	EMC10	0.333351756	no				Sec14l1	0.057943275	no
	Ip259	0.334786063	no				Dgcr2	0.057945778	yes
	CG34117	0.33853524	no				H3c8	0.057946914	no
	Acyp2	0.372851878	no				Faf2	0.058041521	no
	Femcoat	0.377913333	no				Gabra2	0.05805344	no
	CG42498	0.433470109	no				Dync1li1	0.058054733	no
							Rnf214	0.058081762	no
							Uck2	0.058100489	no
							Prelid3b	0.058113782	no
							Eef1g	0.058146553	no
							Sdcbp	0.058149935	no
							Neo1	0.058163963	no
							Rab11a	0.058185244	no
							Nudc	0.058218788	no
							Pfdn1	0.058225367	no
							Glrb	0.058227526	no
							Smarca5	0.05825293	no
							Kars	0.05825665	no
							Exd2	0.058270797	no
							Atad1	0.058275776	no
							Chga	0.058279054	no
							Ube2i	0.058280182	no
							Atp6v1c1	0.058281268	no
							Cops4	0.058287868	no
							St3gal5	0.058296825	no
							Qk	0.058311338	no
							Hist1h4m	0.05833349	no
							Lynx1	0.058347875	no
							Ndufb4c	0.05834883	no
							Nsg1	0.058356826	no
							Fam234b	0.058372748	no
							Alas1	0.058374035	no
							Yipf4	0.058380857	no
							Moap1	0.058389027	no
							Etv1	0.058395863	no
							Brox	0.058407555	no
							Fabp7	0.058489621	no
							Azin1	0.058503626	no
							Zmat3	0.058534094	no
							Csrp1	0.058557219	no
							Cyth2	0.058574044	no
							Api5	0.058654837	no
							Kdm1a	0.058682224	no
							Ube2h	0.058693402	no
							Castor2	0.058704662	no
							Habp4	0.058734823	no
							Gdi1	0.05875151	no
							Atp6v0c-ps2	0.05877727	no
							Ypel5	0.058779511	no
							Rps3a1	0.058814475	no
							Cox6a1	0.058835972	no
							Sox9	0.058839849	no
							Cdk5r1	0.058854076	no
							Chn1	0.058874606	no
							Slc25a44	0.058887442	no
							Syncrip	0.058893415	no
							Gtf2e2	0.058901372	no
							Srsf2	0.058945089	no
							Glud1	0.058946968	no
							P4hb	0.058986385	no
							Grb10	0.059001083	no
							Junb	0.059017555	no
							Ghitm	0.059025639	no
							Ptk2b	0.059036476	no
							Cds2	0.059052139	no
							Gtf2i	0.059135856	no
							Rps9	0.059156119	no
							Ttc7b	0.059171515	no
							Tpd52	0.059186083	no
							Dnajb4	0.05919165	no
							Cfl2	0.059211455	no
							Vps33a	0.059252247	no
							Sec22b	0.059252602	no
							6430548M08Rik	0.059259528	no
							Mrps18a	0.05928635	no
							Btbd3	0.059328723	no
							Mta1	0.059346333	no
							Rbx1	0.059364715	no
							Ro60	0.059386332	no
							Cdh2	0.059388379	no
							Srsf1	0.059395444	no
							Krtcap2	0.059396373	no
							Ube2d1	0.059400446	no
							Oaz2	0.059403986	no
							Atf2	0.059470453	no
							Ttyh3	0.059480029	no
							Rps3	0.059490731	no
							Coa3	0.05949816	no
							Pex11b	0.059535332	no
							Cat	0.059549978	no
							Cdh11	0.059553475	no
							Tsc22d3	0.059564004	no
							Fam168a	0.059578768	no
							Tgoln2	0.05961098	no
							Tgoln1	0.05961098	no
							Mpc1	0.059631266	no
							Eno1b	0.059646915	no
							Txn1	0.059676672	no
							C1qtnf4	0.059680664	no
							Ublcp1	0.059720575	no
							Cpeb4	0.059732188	no
							Trappc13	0.059762659	no
							Acsl3	0.059777161	no
							Smpd1	0.059777615	no
							B3galnt1	0.059778478	no
							Strn	0.059797549	no
							Nrxn3	0.059814113	no
							Wbp4	0.059825133	no
							Foxp1	0.059829424	no
							Pgam1	0.059848608	no
							Pgam5	0.059860876	no
							Cers4	0.059866325	no
							Caly	0.059882511	no
							Map6	0.059894064	yes
							Agk	0.059898208	no
							Git1	0.05991567	no
							Ppil4	0.059925387	no
							Pitpnc1	0.059929989	no
							Rae1	0.059936592	no
							Rtl8c	0.059938478	no
							Csnk2a2	0.05995704	no
							Ddx5	0.059961127	no
							Myl6	0.059963149	no
							Ap2s1	0.059987445	no
							Rhob	0.059990189	no
							Timm23	0.060070024	no
							Cggbp1	0.060076876	no
							Anapc16	0.060100488	no
							Rpl35	0.060135788	no
							Rnf157	0.060147469	no
							Tdg	0.060163132	no
							Dlg3	0.060173072	yes
							Mrpl30	0.060188025	no
							Snrpc	0.060199458	no
							Nprl2	0.060218235	no
							Polr3h	0.060236281	no
							Vti1a	0.060239664	no
							Hgsnat	0.060269601	no
							Rasl11b	0.060304103	no
							Pef1	0.060308916	no
							Wdr82	0.060314442	no
							Thra	0.060342658	no
							Stmn1-rs1	0.060352419	no
							Nsmf	0.060398664	no
							Wbp11	0.060405978	yes
							Strap	0.060448391	no
							Coq10b	0.060457854	no
							Rps10	0.060478285	no
							6330403K07Rik	0.060486554	no
							Eif3h	0.060495195	no
							Mboat7	0.060501417	no
							Id2	0.060518609	no
							Tufm	0.060566517	no
							H13	0.06061045	no
							Prmt8	0.060610713	no
							Epb41l1	0.060612055	yes
							Trap1	0.060623635	no
							Fkbp1a	0.060627311	no
							Chchd10	0.060630745	no
							Tusc3	0.06064755	no
							Dap3	0.06066802	no
							Nupl1	0.060695862	no
							Gfra2	0.060710448	no
							Wdr13	0.060722374	no
							Ccl27a	0.060730579	no
							Taok1	0.060732827	no
							Glo1	0.060749311	no
							Grin2b	0.060792518	no
							Prpsap2	0.060804621	no
							Cyb5r3	0.060808618	no
							Slc3a2	0.060815469	no
							Slc30a3	0.060829014	no
							Bcas2	0.060858172	no
							Klhl9	0.060881391	no
							Rpl4	0.060944351	no
							S100a16	0.060956517	no
							Cyb5a	0.060956904	no
							Rlim	0.060959702	no
							Pid1	0.060971616	no
							Txnl1	0.060980752	no
							Stxbp5	0.061024698	no
							Slc25a4	0.061027848	no
							Rps17	0.061040445	no
							Shroom2	0.061062049	no
							Rap1b	0.061140847	no
							Fto	0.06118952	no
							Rhoc	0.061195902	no
							Ap1s1	0.061197095	no
							Hyou1	0.061253092	no
							Necab1	0.061304765	no
							Nap1l4	0.06131626	no
							Tm2d2	0.061336731	no
							Dnajb12	0.061356939	no
							Kcnab1	0.061369678	no
							Epb41l2	0.061398586	no
							Ube2d2a	0.061400121	no
							Elp5	0.061411705	no
							Txndc15	0.061412062	no
							Puf60	0.061418102	no
							Eif3e	0.061441167	no
							Rbm25	0.061444642	no
							Gfm1	0.061490401	no
							Sec62	0.061504945	no
							Trappc4	0.0615075	no
							Map2k1	0.061556392	no
							Syt4	0.061564893	no
							Syt7	0.061570718	no
							Pianp	0.061589157	no
							Slc25a12	0.061625131	no
							Kctd12	0.06163142	no
							Pdap1	0.061672318	no
							Arfgap2	0.061682134	no
							Ubald1	0.061688935	no
							Ipo4	0.061703429	no
							Klhl24	0.061726661	no
							Rsrp1	0.061729461	no
							Rps11	0.061742059	no
							Pak2	0.061754993	no
							Rnft2	0.061765541	no
							Actr1b	0.061773115	no
							Cnn3	0.061787387	no
							Rgs5	0.06179	no
							Rusc1	0.061795884	no
							Mat2b	0.061827555	no
							Arl15	0.061863509	no
							Dnaja1	0.061867083	no
							Rnf146	0.061880221	no
							Ralyl	0.061893053	no
							Amph	0.061923297	no
							Sar1a	0.061925844	no
							Cyfip1	0.061937647	no
							Bhlhb9	0.061951316	no
							Rps25	0.061969176	no
							Npm1	0.061993684	no
							Ndufa7	0.06202285	no
							Kcna2	0.062033187	no
							Ostm1	0.062090157	no
							Cacnb3	0.062091012	no
							Pfn1	0.062093771	no
							Cpsf2	0.062116479	no
							Usp15	0.062120602	no
							Tfrc	0.062140067	no
							Ccar2	0.062165837	no
							Lgi3	0.062170191	no
							Rab24	0.062188067	no
							Gm9833	0.062214739	no
							Raly	0.062221103	no
							Ndufv3	0.062241587	no
							Tubb2b	0.06225654	no
							Gabrg2	0.062320581	no
							Rab11fip4	0.062344766	no
							Ube2l3	0.062357467	no
							Rpl11	0.06237381	no
							Hmgb3	0.06244702	no
							Glrx2	0.062482217	no
							Galnt16	0.062530073	no
							Eno2	0.062544985	no
							Psmc3	0.062548377	no
							Ccndbp1	0.062621087	no
							Add1	0.062682697	no
							Rbbp7	0.062690041	no
							Sgtb	0.062705272	no
							Lmbrd2	0.062723184	no
							Ly6h	0.062736479	no
							Cdk14	0.062744411	no
							Gtf2a1	0.062775818	no
							Psmd7	0.062778408	no
							Kcnv1	0.06278085	no
							Mageh1	0.062783616	no
							Rpl13a	0.062786815	no
							Pls3	0.062793755	no
							Parva	0.062825512	no
							Hdlbp	0.062851461	no
							Eif1ax	0.062870392	no
							Higd2a	0.062878754	no
							Gorasp2	0.062878996	no
							Dhx9	0.06288191	no
							Pnmal2	0.062900261	no
							Tmpo	0.062921726	no
							Dpysl3	0.062927487	no
							Nudt21	0.062947573	no
							Nutf2	0.062969735	no
							Ogdh	0.062976768	no
							Ubfd1	0.062985546	no
							Bdh1	0.063058379	no
							Snu13	0.063078161	no
							Cyb561	0.06307839	no
							Mrpl4	0.063089745	no
							Tbrg1	0.063104134	no
							Commd7	0.063110311	no
							Mtrex	0.063145588	no
							Cbr1	0.063170097	no
							Por	0.063175544	no
							Ak4	0.06318655	no
							G3bp1	0.063206317	no
							Dkk3	0.063212344	no
							Ift57	0.063223511	no
							Ddx3x	0.063237812	no
							Akt3	0.063329658	no
							Ndrg2	0.063336267	no
							Ptpn11	0.063366179	no
							Neurod6	0.063409824	no
							Phgdh	0.063422818	no
							Srsf3	0.06343067	no
							Ptdss1	0.063474402	no
							Stim1	0.06348633	no
							Polr2g	0.063489413	no
							Uba2	0.063492926	no
							Etf1	0.06350339	no
							Txndc12	0.063519644	no
							Atp6v1g1	0.063556819	no
							St8sia5	0.06356333	no
							Sox10	0.063582705	yes
							Fez2	0.063590436	no
							Vps53	0.063614492	no
							Mmd2	0.063629946	no
							Gm13498	0.063638046	no
							Pcdh1	0.063639404	yes
							Bace1	0.063659916	no
							Ncstn	0.063670016	no
							Urod	0.063690567	no
							M6pr	0.063692029	no
							Cers2	0.063706857	no
							Oaz1	0.063716453	no
							Ica1	0.063748133	no
							Yars	0.063751364	no
							Shisa5	0.063770937	no
							Aak1	0.063780776	no
							Eid1	0.063785216	no
							Rundc3a	0.06378673	no
							Cops2	0.063839926	no
							Fscn1	0.063843098	no
							Clstn2	0.063854873	no
							Npepps	0.063866345	no
							Nipsnap2	0.063887978	no
							Fntb	0.063906971	no
							Snrpa	0.063943632	no
							Eid2	0.063951758	no
							Eif4h	0.063972988	no
							Armcx1	0.063990412	no
							Cotl1	0.064051196	no
							Zwint	0.064076677	no
							Ube2j1	0.064114078	no
							Coro1a	0.064117544	no
							Bloc1s6	0.064146094	no
							Polr2h	0.064196119	no
							Serinc1	0.064209332	no
							Pdcd4	0.06421681	no
							Adar	0.064235619	no
							Rpl36a	0.064245071	no
							Wac	0.064263381	no
							Clic4	0.064307009	no
							Cldn12	0.064327427	no
							Nsg2	0.064331752	no
							Rad21	0.06433806	no
							Slc27a1	0.064341547	no
							Supt4b	0.064353722	no
							Med9	0.064362022	no
							Twf1	0.064374389	no
							Ubl3	0.064403617	no
							Mlc1	0.064421232	no
							Ddx3y	0.064423965	no
							Rrbp1	0.064442238	no
							Rims1	0.064448263	yes
							Mrpl19	0.06445509	no
							Fbxo44	0.064462207	no
							Dtna	0.064550354	no
							Hapln4	0.06457162	no
							Pigk	0.064577278	no
							Mast3	0.064647369	yes
							Ednrb	0.064683421	no
							Cul5	0.064691629	no
							Nr2f1	0.064704173	no
							Rab1b	0.064711328	no
							Ptbp2	0.064716922	no
							Abi2	0.064718009	no
							Gpr26	0.064722239	no
							Rpl34-ps1	0.064777253	no
							Rpl34	0.064777253	no
							Gabrb1	0.064821039	no
							Gpm6b	0.06484803	no
							Smap2	0.06486587	no
							Kcnk1	0.064893505	no
							Gabarap	0.064896132	no
							Septin8	0.064911954	no
							5730455P16Rik	0.064914706	no
							Gtf2b	0.064938292	no
							Asph	0.064943848	no
							Elavl1	0.064959561	no
							Dffa	0.06504836	no
							Pcdh9	0.065099528	no
							Tmem178b	0.065175393	no
							Rrp1	0.065199329	no
							Psmc6	0.065255347	no
							2410002F23Rik	0.06527494	no
							Rbm39	0.06532358	no
							Rplp1	0.06534799	no
							Tceal6	0.06536635	no
							Ctsl	0.06547369	no
							Aldh1l1	0.065474407	no
							Lamtor5	0.065519095	no
							Bag6	0.065541606	no
							Midn	0.065552995	no
							Suds3	0.065563034	no
							Snx1	0.065606682	no
							Nup88	0.06562247	no
							Syt13	0.065641015	no
							Pnpo	0.065716495	no
							Slc6a1	0.065722835	no
							Celf4	0.065786998	no
							Tmod3	0.065804243	no
							Pja1	0.065826532	no
							Gamt	0.065860203	no
							Spry2	0.065896025	no
							Kif3a	0.065904123	no
							Synpr	0.065913704	no
							Myl12a	0.06592262	no
							Npdc1	0.065965456	no
							Coro1b	0.065999823	no
							Cdkn2d	0.06601375	no
							Nefl	0.06603672	no
							Svop	0.066056485	no
							Tmed7	0.06605902	no
							Pink1	0.066068791	no
							Wars	0.066095999	no
							Eif3d	0.066103094	no
							Srsf5	0.066131416	no
							H1f4	0.066131439	no
							Mrpl22	0.066172456	no
							Fam169a	0.066195419	no
							Hgs	0.066202337	no
							Ybx3	0.066210607	no
							Rrn3	0.066220323	no
							Taf10	0.066238815	no
							Cstf2t	0.066264559	no
							Ier5	0.066270347	no
							Grn	0.066291916	no
							Capns1	0.066292436	no
							Ech1	0.066303609	no
							Lsm14b	0.066305962	no
							Chmp5	0.066327363	no
							Abhd17b	0.066348367	no
							Psmb2	0.066352875	no
							Sf3a1	0.066379884	no
							Os9	0.066402394	no
							Eif2b2	0.066403161	no
							Tle5	0.066421002	no
							Rpl10a	0.066435746	no
							Bckdha	0.066465777	no
							Ddx47	0.066499389	no
							Mtmr7	0.066506915	no
							Ube2q1	0.066517152	no
							Ptma	0.066562317	no
							Psmb1	0.066580218	no
							Copb1	0.066622029	no
							H1f10	0.066650623	yes
							H3f3b	0.066671953	no
							Ubxn1	0.066742813	no
							Scn1b	0.066769458	no
							Rnf44	0.066799394	no
							Atp6v0a1	0.066813224	no
							Rpn1	0.066821317	no
							Ide	0.066823763	no
							Nrcam	0.066843147	yes
							Atraid	0.066845041	no
							Zmym3	0.066850083	no
							Tesc	0.066864845	no
							Apod	0.066914242	no
							B3gat1	0.06691543	no
							Nckap1	0.066934978	no
							Pcbp2	0.066988925	no
							Ddx25	0.066991677	no
							Rpl15	0.067011948	no
							Serbp1	0.067033496	no
							Wls	0.067058787	no
							Rasd2	0.06706677	no
							Zfand6	0.067083683	no
							Elp3	0.067084904	no
							Idh3b	0.067105963	no
							Vti1b	0.067107778	no
							Abce1	0.067113191	no
							Anp32e	0.06712017	no
							Rcn2	0.067124531	no
							Hdgf	0.067135518	no
							Slc4a10	0.067158553	no
							Dnajb5	0.067160013	no
							Epm2aip1	0.067168522	no
							Ncoa4	0.067179005	no
							Sypl	0.067226448	no
							Myef2	0.067229887	no
							Slc32a1	0.067238759	yes
							Mapre3	0.067288011	no
							Lamp1	0.067289014	no
							Cyb5b	0.067312126	no
							Cipc	0.067377887	no
							Laptm4b	0.067428473	no
							Dtnb	0.067428869	no
							Psma2	0.067455143	no
							Gria4	0.06748143	no
							Swi5	0.067524888	no
							Amd1	0.067545329	no
							Amd2	0.067545329	no
							Unc50	0.067550989	no
							Actn1	0.067577957	no
							Rnf220	0.067580774	no
							Stx7	0.067609569	no
							Trappc9	0.067620192	no
							Osbp2	0.067633078	no
							Ciapin1	0.067635909	no
							Mif	0.067666831	no
							Dbnl	0.067686761	no
							Nipsnap1	0.06776432	no
							Atxn2l	0.067765112	yes
							Rpa1	0.067777243	no
							Ube2m	0.067779878	no
							Nacc1	0.067791916	no
							Zmat2	0.067826877	no
							Plat	0.067828594	no
							Serpinh1	0.067864589	no
							Dnajb14	0.067870149	no
							H4c8	0.067883153	no
							Cadm3	0.067891383	no
							Psma1	0.067903006	no
							Mapk8ip3	0.067918943	yes
							Atg12	0.067926039	no
							Rogdi	0.06798437	no
							Slc6a7	0.068082266	no
							H3c1	0.068090878	no
							Gda	0.068102928	no
							Tubb6	0.068107306	no
							Atat1	0.068158239	no
							H2az1	0.068170495	no
							Papss1	0.068177859	no
							Idh1	0.068178342	no
							Larp4	0.068197088	no
							Diras1	0.068208208	no
							Ip6k2	0.068221498	no
							Zfand3	0.06825569	no
							Hnrnpc	0.068278734	yes
							Snrk	0.06830228	no
							Sae1	0.068340612	no
							Naa60	0.068398976	no
							Fgf1	0.068401756	no
[truncated: 1,970 more rows]
