# Supplementary material for: FMRP-dependent production of large dosage-sensitive proteins is highly conserved
Source: Genetics. 2022 Jun 22;221(4):iyac094. doi: 10.1093/genetics/iyac094 (PMC9339308; doi:10.1093/genetics/iyac094)
Supplement: iyac094_Supplementary_Table_4 [file iyac094_supplementary_table_4.xlsx]

## Sheet: D.mel TE table
Gene Name	Gene ID	RPF Control 1	RPF Control 2	RPF Control 3	RPF Control 4	RPF Fmr1 RNAi 1	RPF Fmr1 RNAi 2	RPF Fmr1 RNAi 3	RPF Fmr1 RNAi 4	RPF Fmr1 RNAi 5	RPF Fmr1 RNAi 6	RPF Fmr1 RNAi 7	RNA Control 1	RNA Control 2	RNA Control 3	RNA Fmr1 RNAi 1	RNA Fmr1 RNAi 2	RNA Fmr1 RNAi 3	RNA Fmr1 RNAi 4	RNA Fmr1 RNAi 5	RNA Fmr1 RNAi 6	RPF Control TPM 1	RPF Control TPM 2	RPF Control TPM 3	RPF Control TPM 4	RPF Fmr1 RNAi TPM 1	RPF Fmr1 RNAi TPM 2	RPF Fmr1 RNAi TPM 3	RPF Fmr1 RNAi TPM 4	RPF Fmr1 RNAi TPM 5	RPF Fmr1 RNAi TPM 6	RPF Fmr1 RNAi TPM 7	RNA Control TPM 1	RNA Control TPM 2	RNA Control TPM 3	RNA Fmr1 RNAi TPM 1	RNA Fmr1 RNAi TPM 2	RNA Fmr1 RNAi TPM 3	RNA Fmr1 RNAi TPM 4	RNA Fmr1 RNAi TPM 5	RNA Fmr1 RNAi TPM 6	RPF Avg Control TPM	RPF Avg Fmr1 RNAi TPM	RNA Avg Control TPM	RNA Avg Fmr1 RNAi TPM	Average Control TE	Average Fmr1 RNAi TE	Fold Change TE
l(2)gl	FBgn0002121	237	441	526	229	551	357	307	189	518	272	167	15437	17199	21696	13695	17496	13832	21499	18421	19894	42.2712	53.8793	64.6767	52.8734	56.7352	60.698	42.9611	44.1223	70.7839	64.0706	54.8395	120.763	140	159.534	100.496	124.258	113.188	154.224	136.911	156.24	53.4252	56.3158	140.099	130.886	0.381339	0.430265	1.1283
Ir21a	FBgn0031209	0	0	0	0	0	0	0	0	0	0	0	0	1	0	5	0	1	0	0	2	0	0	0	0	0	0	0	0	0	0	0	0	0.0112203	0	0.050575	0	0.0112797	0	0	0.021651	0	0	0.0037401	0.0139176	0	0
Cda5	FBgn0051973	8	12	32	6	6	14	22	14	18	8	4	55	72	58	62	74	67	65	60	57	1.85878	1.90988	5.1257	1.80466	0.804811	3.10081	4.01052	4.25761	3.20419	2.45483	1.71111	0.560499	0.763483	0.555573	0.592681	0.684636	0.714222	0.607419	0.580921	0.583157	2.67475	2.79198	0.626519	0.627173	4.26923	4.4517	1.04274
dbr	FBgn0067779	63	91	89	39	94	44	43	49	87	42	36	2936	3058	3485	2587	2578	2493	2802	2580	2458	12.9534	12.8165	12.6153	10.3804	11.1577	8.62391	6.93667	13.1868	13.7047	11.4047	13.6278	26.4772	28.6952	29.5407	21.8842	21.1065	23.5172	23.1711	22.105	22.2534	12.1914	11.2346	28.2377	22.3396	0.431742	0.502902	1.16482
galectin	FBgn0031213	138	145	176	112	226	116	158	98	217	99	70	4406	4143	4811	4191	4237	3916	4384	4496	3855	71.1468	51.2073	62.554	74.7481	67.2651	57.0091	63.9108	66.1306	85.7126	67.4071	66.4439	99.6312	97.4812	102.256	88.8967	86.9812	92.6275	90.9043	96.5897	87.5132	64.914	67.697	99.7894	90.5854	0.650511	0.747328	1.14883
CG11374	FBgn0031214	0	1	0	0	0	0	0	0	0	4	0	17	9	6	26	21	30	16	14	16	0	0.353154	0	0	0	0	0	0	0	2.72352	0	0.384414	0.211762	0.127527	0.551494	0.431108	0.709608	0.331767	0.300769	0.36322	0.0882884	0.389074	0.241235	0.447994	0.365985	0.86848	2.37299
net	FBgn0002931	0	5	13	1	1	3	4	2	5	4	1	23	19	25	46	57	33	30	34	61	0	1.96631	5.14522	0.743192	0.331436	1.64182	1.80175	1.50288	2.19925	3.03284	1.057	0.579158	0.497827	0.591713	1.08654	1.30305	0.869221	0.692714	0.813397	1.54205	1.96368	1.65243	0.556233	1.05116	3.53032	1.572	0.445285
Zir	FBgn0031216	178	163	202	116	250	146	180	138	256	120	132	3596	3693	4350	4073	4344	3547	3879	3641	3754	17.865	11.2062	13.9765	15.0711	14.4853	13.9683	14.1741	18.1285	19.6848	15.9059	24.3914	15.8298	16.9157	17.999	16.8185	17.3605	16.3329	15.6581	15.2276	16.5901	14.5297	17.2483	16.9149	16.3313	0.858991	1.05615	1.22953
CG11377	FBgn0031217	234	234	187	124	288	157	197	131	202	115	85	2679	2331	2913	2114	2005	2041	2452	2325	1818	155.44	106.476	85.6358	106.629	110.445	99.4162	102.673	113.899	102.803	100.888	103.956	78.054	70.6675	79.7745	57.7756	53.0338	62.203	65.5097	64.3575	53.1759	113.545	104.868	76.1653	59.3426	1.49077	1.76717	1.18541
Nhe1	FBgn0026787	61	68	104	48	100	55	106	41	103	52	27	2167	2011	2429	1824	1895	1659	2202	1950	1776	19.45	14.852	22.8606	19.8124	18.4075	16.7171	26.5177	17.1109	25.1614	21.8971	15.8502	30.3056	29.2638	31.9295	23.9279	24.0596	24.2692	28.2386	25.9091	24.9347	19.2437	20.2374	30.4996	25.2232	0.63095	0.802332	1.27163
Sam-S	FBgn0005278	322	517	536	235	499	363	364	220	334	223	126	16483	18138	19107	24323	27504	20254	20242	21020	22839	163.168	179.456	187.245	154.153	145.977	175.346	144.717	145.916	129.668	149.237	117.552	366.345	419.467	399.161	507.093	554.965	470.881	412.544	443.854	509.6	171.005	144.059	394.991	483.156	0.432935	0.298163	0.688701
ND-15	FBgn0031228	188	214	242	89	350	222	260	202	165	135	109	2743	2471	2837	2946	2850	2529	3281	3283	2985	548.785	427.903	486.996	336.31	589.817	617.742	595.467	771.783	369.009	520.441	585.803	351.192	329.19	341.412	353.808	331.268	338.699	385.201	399.34	383.673	449.998	578.58	340.598	365.332	1.3212	1.58371	1.19869
CG13694	FBgn0031219	0	0	0	0	0	0	0	0	0	0	0	1	0	0	9	3	3	2	5	1	0	0	0	0	0	0	0	0	0	0	0	0.0673353	0	0	0.568463	0.183392	0.211305	0.123491	0.319865	0.0675992	0	0	0.0224451	0.245686	0	0
CG4822	FBgn0031220	11	12	12	5	24	10	15	12	28	4	6	78	110	85	307	284	184	128	125	134	3.36253	2.5127	2.52883	1.97856	4.23535	2.91395	3.59753	4.80125	6.55752	1.61483	3.3768	1.04578	1.5346	1.07119	3.86102	3.45686	2.58054	1.57369	1.59225	1.80364	2.59565	3.87103	1.21719	2.478	2.13249	1.56216	0.73255
CG3164	FBgn0025683	944	1015	1211	730	1206	847	1135	728	1295	580	583	2873	2904	3152	4865	4911	3842	3984	4079	4037	279.896	206.148	247.534	280.191	206.432	239.397	264.035	282.525	294.174	227.116	318.255	37.3624	39.2963	38.529	59.3471	57.981	52.2641	47.5097	50.3973	52.7056	253.442	261.705	38.3959	53.3675	6.60076	4.90382	0.742918
Gs1	FBgn0001142	683	953	1042	575	1077	645	804	572	924	431	388	15326	13926	16640	10649	10293	10629	13284	12214	10157	353.886	338.238	372.2	385.67	322.154	318.575	326.843	387.917	366.795	294.926	370.131	348.294	329.305	355.444	227.009	212.361	252.671	276.827	263.711	231.729	362.498	341.049	344.348	244.051	1.05271	1.39745	1.32747
ovm	FBgn0051976	0	0	0	0	0	0	0	0	0	0	0	0	0	0	0	0	0	0	0	0	0	0	0	0	0	0	0	0	0	0	0	0	0	0	0	0	0	0	0	0	0	0	0	0
CG31975	FBgn0051975	0	0	0	0	0	0	0	0	1	0	0	0	0	0	0	0	0	0	0	0	0	0	0	0	0	0	0	0	0.380781	0	0	0	0	0	0	0	0	0	0	0	0	0.0543973	0	0		inf
CG31974	FBgn0051974	25	37	33	43	47	42	34	12	38	35	13	101	86	81	209	230	170	138	182	206	12.5153	12.6879	11.3889	27.8661	13.5833	20.0429	13.3543	7.86291	14.5745	23.14	11.9819	2.21767	1.96485	1.67172	4.30467	4.5848	3.90456	2.77855	3.79666	4.5409	16.1146	14.9343	1.95142	3.98502	8.25789	3.7476	0.453821
CG11454	FBgn0031224	46	71	66	40	88	52	76	40	57	37	34	1544	1389	1522	1527	1380	1338	1650	1461	1414	39.8899	42.1745	39.4561	44.9025	44.0547	42.9851	51.7081	45.4009	37.8694	42.3741	54.2831	58.7254	54.9713	54.4121	54.4797	47.6512	53.2331	57.5474	52.7938	53.9917	41.6057	45.525	56.0363	53.2828	0.742479	0.854404	1.15074
CG42399	FBgn0259818	2	0	0	2	2	0	4	0	1	1	0	203	219	212	267	271	237	216	238	236	0.250609	0	0	0.324416	0.144678	0	0.393249	0	0.096001	0.165486	0	1.11567	1.25239	1.09516	1.37648	1.35216	1.3625	1.08857	1.24272	1.30212	0.143756	0.114202	1.15441	1.28742	0.124528	0.0887057	0.712335
CG3709	FBgn0031227	151	139	140	82	192	100	144	98	212	97	74	1762	1782	2026	1707	1773	1723	1924	1990	1633	62.4657	39.3882	39.9262	43.9121	45.8533	39.4343	46.7377	53.0629	67.1907	52.9944	56.3608	31.9702	33.6436	34.5525	29.0529	29.2055	32.7017	32.0116	34.3041	29.7457	46.4231	51.662	33.3888	31.1702	1.39038	1.65742	1.19206
CG3436	FBgn0031229	294	337	318	249	498	320	400	177	426	250	220	5137	4487	5496	4483	4086	4310	5173	5108	3746	175.094	137.48	130.562	191.968	171.221	181.67	186.906	137.974	194.375	196.633	241.227	134.186	121.958	134.942	109.846	96.8974	117.766	123.909	126.766	98.2345	158.776	187.144	130.362	112.236	1.21796	1.66741	1.36901
CG33635	FBgn0053635	44	56	63	33	77	66	102	70	75	55	35	670	643	738	717	705	662	701	773	713	45.5958	39.751	45.0069	44.2682	46.0647	65.1968	82.9303	94.9446	59.5446	75.2712	66.7762	30.4524	30.4098	31.5286	30.5691	29.0906	31.4739	29.2165	33.3795	32.5338	43.6555	70.104	30.7969	31.0439	1.41753	2.25822	1.59307
spen	FBgn0016977	241	337	320	175	287	185	192	71	194	113	97	18419	19796	22854	21069	24176	19508	23988	18484	21354	8.98187	8.60333	8.22177	8.44293	6.17499	6.57251	5.61424	3.46344	5.53936	5.56188	6.65583	30.1086	33.671	35.1146	32.3061	35.8777	33.3567	35.9568	28.7061	35.043	8.56248	5.65461	32.9647	33.5411	0.259747	0.168588	0.649046
mRpL10	FBgn0031231	215	250	282	131	293	220	203	173	265	132	151	2510	2343	2628	2183	2213	1961	2371	2285	2213	178.954	142.538	161.815	141.15	140.791	174.556	132.568	188.473	168.989	145.101	231.399	91.6328	89.0031	90.1788	74.7564	73.3458	74.8861	79.3729	79.2533	81.1068	156.114	168.84	90.2716	77.1202	1.72938	2.1893	1.26595
CG11617	FBgn0031232	0	0	0	0	0	0	0	0	0	0	0	15	11	9	13	16	16	22	17	13	0	0	0	0	0	0	0	0	0	0	0	0.462217	0.352698	0.260675	0.375764	0.447601	0.515729	0.621642	0.497689	0.402158	0	0	0.35853	0.476764	0	0
Tbc1d15-17	FBgn0031233	158	199	142	132	233	130	169	89	152	120	97	5274	4732	5904	4669	4802	4818	5780	5269	4379	45.7348	39.4575	28.3363	49.4617	38.9359	35.8709	38.381	33.7194	33.7087	45.8738	51.6942	66.9582	62.512	70.455	55.6038	55.348	63.9848	67.2906	63.5544	55.8132	40.7476	39.7406	66.6417	60.2658	0.611442	0.659421	1.07847
kis	FBgn0266557	317	431	290	196	376	220	282	121	240	167	136	51488	54382	64605	60094	67150	54843	68457	54986	58788	30.5295	28.4331	19.2541	24.4355	20.9051	20.1973	21.3083	15.2527	17.7084	21.2408	24.1146	217.491	239.026	256.509	238.113	257.512	242.327	265.165	220.669	249.3	25.6631	20.1039	237.675	245.514	0.107975	0.0818849	0.758366
CG13693	FBgn0031235	0	0	0	0	0	0	0	0	0	0	0	0	0	0	1	2	5	2	2	0	0	0	0	0	0	0	0	0	0	0	0	0	0	0	0.0192048	0.0371741	0.10708	0.037548	0.0389025	0	0	0	0	0.039985		0
Rpp30	FBgn0283652	66	112	152	58	159	102	108	64	99	62	48	528	510	536	653	660	612	590	587	594	45.9019	53.357	72.8778	52.218	63.8393	67.6233	58.9319	58.2594	52.7509	56.9471	61.4622	16.1063	16.1877	15.3683	18.6849	18.2777	19.528	16.5035	17.0119	18.1905	56.0887	59.9734	15.8874	18.0328	3.53038	3.32581	0.942054
CG3645	FBgn0031238	132	169	140	106	176	86	138	75	140	81	76	1519	1532	1618	1423	1441	1364	1507	1484	1293	54.0662	47.4161	39.5317	56.2035	41.6169	33.5784	44.3477	40.2081	43.9328	43.8158	57.3121	27.2888	28.6378	27.3216	23.9799	23.5021	25.6323	24.8258	25.3288	23.3197	49.3044	43.5445	27.7494	24.4314	1.77677	1.78232	1.00312
CG17075	FBgn0031239	0	0	1	0	0	4	1	0	0	0	0	19	24	30	53	70	55	45	55	52	0	0	0.14745	0	0	0.815546	0.167811	0	0	0	0	0.178241	0.234272	0.264531	0.466386	0.596166	0.539712	0.387105	0.490196	0.489728	0.0368625	0.140479	0.225681	0.494882	0.163339	0.283864	1.73789
CG3345	FBgn0031240	0	0	0	0	0	0	0	0	0	0	0	4	4	3	10	5	8	10	11	12	0	0	0	0	0	0	0	0	0	0	0	0.0545144	0.0567239	0.0384303	0.12784	0.0618639	0.114048	0.124972	0.142429	0.164184	0	0	0.0498895	0.122556	0	0
mbm	FBgn0086912	240	301	381	197	452	229	365	188	419	224	136	7363	7046	7919	7334	7687	6930	8478	8089	7112	92.1128	79.1339	100.809	97.877	100.15	83.7826	109.911	94.4423	123.206	113.54	96.1011	123.948	123.419	125.301	115.809	117.478	122.029	130.87	129.369	120.191	92.4832	103.019	124.222	122.624	0.744497	0.84012	1.12844
CG11555	FBgn0086856	232	284	396	219	462	207	391	218	421	195	195	3085	2768	3097	2666	2307	2417	2630	2524	2053	216.59	181.616	254.865	264.667	248.998	184.217	286.396	266.383	301.12	240.424	335.17	126.322	117.936	119.197	102.4	85.7606	103.525	98.7512	98.19	84.394	229.434	266.101	121.152	95.5036	1.89378	2.7863	1.47129
CG17078	FBgn0086855	58	85	90	51	94	52	54	14	63	73	21	9352	8319	9702	7652	7400	7384	9310	8386	7137	19.8362	19.913	21.2196	22.5791	18.5593	16.9529	14.4899	6.26697	16.5074	32.9721	13.223	140.284	129.847	136.794	107.67	100.775	115.862	128.061	119.512	107.478	20.887	16.9959	135.642	113.226	0.153986	0.150106	0.974798
smo	FBgn0003444	46	46	39	19	64	39	33	22	48	19	9	2175	2275	2770	2135	2118	2128	2341	2078	1975	9.19352	6.29751	5.37346	4.91567	7.38429	7.43016	5.17462	5.75501	7.34977	5.015	3.31167	19.0659	20.7508	22.8234	17.5555	16.8554	19.5126	18.8175	17.306	17.3806	6.44504	5.91722	20.88	17.9046	0.30867	0.330486	1.07067
CG11601	FBgn0031244	13	12	6	9	25	6	15	10	10	8	5	1021	891	1082	948	955	907	1115	956	710	9.76196	6.17251	3.10606	8.74866	10.8377	4.29491	8.83741	9.82864	5.7531	7.93373	6.91265	33.6274	30.5352	33.4963	29.2882	28.5553	31.2479	33.6748	29.9143	23.476	6.9473	7.77117	32.553	29.3595	0.213415	0.26469	1.24026
CG3625	FBgn0031245	9	15	20	1	16	8	10	7	21	3	17	121	81	103	131	116	90	166	150	143	7.4911	8.55227	11.4762	1.07748	7.68826	6.3475	6.53046	7.62608	13.3916	3.29775	26.0515	4.41736	3.07693	3.5344	4.48607	3.8446	3.4369	5.5571	5.20263	5.24097	7.14927	10.1333	3.67623	4.62805	1.94473	2.18954	1.12589
Amnionless	FBgn0025686	0	0	0	0	0	0	0	0	0	0	0	0	0	0	0	0	0	0	0	0	0	0	0	0	0	0	0	0	0	0	0	0	0	0	0	0	0	0	0	0	0	0	0	0
CG11562	FBgn0031247	1	6	7	2	4	0	0	0	0	4	0	955	840	1036	846	785	771	906	816	755	1.64487	6.76037	7.93772	4.25861	3.79837	0	0	0	0	8.68932	0	68.8985	63.0581	70.2534	57.2524	51.4153	58.1845	59.9373	55.9307	54.6829	5.15039	1.78395	67.4033	56.2339	0.0764115	0.0317239	0.415171
U2af38	FBgn0017457	209	221	139	95	239	136	172	181	139	102	59	4971	4247	4888	4014	3722	3891	5148	4408	3340	163.457	118.396	74.944	96.1803	107.909	101.392	105.542	185.283	83.2875	105.354	84.9551	170.52	151.589	157.603	129.159	115.911	139.617	161.932	143.657	115.021	113.244	110.532	159.904	134.216	0.708202	0.823537	1.16286
Stip1	FBgn0024352	828	1188	1287	633	1493	1012	1056	607	1195	616	386	23205	20901	24071	18493	18270	18200	21742	20462	17751	349.503	343.498	374.512	345.884	363.819	407.203	349.724	335.359	386.454	343.396	299.978	429.612	402.641	418.881	321.159	307.079	352.463	369.112	359.913	329.926	353.349	355.133	417.045	339.942	0.847269	1.04469	1.23301
Pi3K21B	FBgn0020622	66	118	130	37	144	88	77	48	113	60	32	11139	11032	13033	11700	12329	10832	12691	12195	11469	27.5226	33.7066	37.3728	19.9735	34.6668	34.9815	25.1928	26.1992	36.1022	33.0439	24.5684	203.735	209.957	224.061	200.735	204.722	207.241	212.853	211.912	210.593	29.6439	30.6792	212.584	208.009	0.139445	0.14749	1.05769
Plc21C	FBgn0004611	22	45	30	10	34	26	37	22	23	20	8	3890	3997	4612	3869	4367	3667	4213	3739	3875	3.64475	5.10675	3.42635	2.14462	3.25184	4.10609	4.80936	4.77054	2.91932	4.37592	2.44015	28.2663	30.221	31.5	26.3715	28.8084	27.8726	28.072	25.8124	28.2677	3.58062	3.81046	29.9958	27.5341	0.119371	0.138391	1.15933
CG11912	FBgn0031248	0	0	0	0	0	2	0	0	0	0	0	1	0	0	0	1	0	0	1	1	0	0	0	0	0	1.45269	0	0	0	0	0	0.0334201	0	0	0	0.0303406	0	0	0.0317513	0.0335511	0	0.207527	0.01114	0.0159405	0	13.0189	inf
CG11911	FBgn0031249	0	1	0	0	0	1	0	0	0	0	0	0	0	0	0	0	0	0	2	5	0	0.510675	0	0	0	0.710669	0	0	0	0	0	0	0	0	0	0	0	0	0.0621321	0.164135	0.127669	0.101524	0	0.0377111	inf	2.69215	0
CG33127	FBgn0053127	0	0	0	0	0	0	0	0	0	0	0	0	0	1	0	1	0	0	0	0	0	0	0	0	0	0	0	0	0	0	0	0	0	0.0299801	0	0.0289566	0	0	0	0	0	0	0.00999338	0.00482611	0	0
CG43755	FBgn0264086	0	1	1	0	0	0	0	0	0	0	0	0	1	0	0	3	2	3	0	4	0	0.34796	0.350193	0	0	0	0	0	0	0	0	0	0.0231831	0	0	0.0606812	0.0466115	0.0612916	0	0.0894695	0.174538	0	0.00772771	0.043009	22.5861	0	0
CG31921	FBgn0051921	0	0	0	0	0	0	0	0	0	0	0	0	0	0	6	4	0	1	0	0	0	0	0	0	0	0	0	0	0	0	0	0	0	0	0.0716551	0.0462333	0	0.0116746	0	0	0	0	0	0.0215938		0
Ent1	FBgn0031250	129	123	108	81	171	88	144	96	137	70	68	360	329	363	360	374	294	366	339	311	56.0498	36.608	32.3499	45.5591	42.8929	36.4482	49.0893	54.5953	45.6051	40.1676	54.3969	6.86058	6.52393	6.50229	6.43544	6.47063	5.86074	6.39591	6.13779	5.95001	42.6417	46.1708	6.62894	6.20842	6.43266	7.4368	1.1561
al	FBgn0000061	0	0	0	0	0	0	0	0	0	0	0	0	0	0	0	0	0	0	0	0	0	0	0	0	0	0	0	0	0	0	0	0	0	0	0	0	0	0	0	0	0	0	0	0
CG4213	FBgn0031251	1	1	0	3	1	0	2	1	1	4	0	11	15	16	29	46	37	24	19	38	0.165274	0.113212	0	0.641848	0.0954135	0	0.259344	0.216324	0.126623	0.873089	0	0.0797392	0.113142	0.109019	0.197194	0.302729	0.280561	0.159534	0.130854	0.276542	0.230083	0.224399	0.100633	0.224569	2.28635	0.999243	0.437047
RpI135	FBgn0003278	411	380	427	238	537	311	428	294	437	253	223	2463	2753	2842	3928	4071	3400	3868	3663	3796	75.3817	47.7414	53.9905	56.5076	56.8595	54.3744	61.5897	70.5783	61.4065	61.2828	75.3026	19.8136	23.0441	21.4894	29.6406	29.7314	28.6104	28.533	27.9956	30.6565	58.4053	63.0562	21.449	29.1946	2.72298	2.15986	0.793197
AP-2alpha	FBgn0264855	415	524	627	309	708	446	472	274	582	310	210	11857	11555	13815	10572	10714	10079	11891	10407	9593	91.4031	79.0553	95.202	88.1003	90.0225	93.6391	81.5634	78.9884	98.2075	90.1713	85.1556	114.541	116.148	125.441	95.7991	93.9626	101.848	105.334	95.5139	93.0337	88.4402	88.2497	118.71	97.5818	0.745009	0.904366	1.2139
ebi	FBgn0263933	88	136	132	64	178	92	107	47	113	60	60	11578	10815	13158	10502	10390	10018	12929	12002	9946	26.0176	27.543	26.9044	24.4946	30.3815	25.9288	24.8204	18.1879	25.596	23.4277	32.66	150.139	145.929	160.38	127.746	122.318	135.89	153.74	147.865	129.481	26.2399	25.8575	152.149	136.173	0.172462	0.189886	1.10103
CG13690	FBgn0031252	158	229	211	158	262	130	271	129	248	120	156	3548	3105	3667	2626	2241	2498	3270	3094	2409	94.098	93.4213	86.6306	121.811	90.0802	73.8034	126.629	100.557	113.158	94.384	171.052	92.679	84.3945	90.0347	64.3442	53.1442	68.2553	78.3264	76.7842	63.1732	98.9902	109.952	89.0361	67.3379	1.1118	1.63284	1.46865
RpLP1	FBgn0002593	642	1183	1062	499	993	730	883	704	499	482	329	50607	51882	52963	88026	100437	74993	75703	77882	78586	1177.5	1486.26	1342.81	1184.76	1051.42	1276.31	1270.65	1690.04	701.186	1167.52	1110.97	4071.07	4342.8	4004.72	6642.42	7335.14	6310.53	5584.37	5952.36	6346.61	1297.83	1181.16	4139.53	6361.91	0.313521	0.185661	0.592179
CG11885	FBgn0031253	135	140	215	101	237	95	194	90	167	89	89	947	851	991	913	762	818	849	943	747	197.037	139.968	216.331	190.828	199.695	132.174	222.155	171.932	186.741	171.553	239.158	60.6231	56.6857	59.6298	54.8247	44.2853	54.7757	49.8378	57.3527	48.0073	186.041	189.058	58.9795	51.5139	3.15433	3.67004	1.16349
CG13692	FBgn0031254	0	0	0	0	0	3	0	0	0	0	0	4	1	2	0	3	1	5	4	0	0	0	0	0	0	3.05514	0	0	0	0	0	0.187428	0.0487562	0.088086	0	0.127618	0.0490142	0.214836	0.178069	0	0	0.436449	0.10809	0.094923	0	4.59793	inf
BBS8	FBgn0031255	0	0	0	0	0	0	0	0	0	0	0	2	0	1	4	3	3	1	1	1	0	0	0	0	0	0	0	0	0	0	0	0.0330555	0	0.0155352	0.0620142	0.0450144	0.0518659	0.0151557	0.0157025	0.0165925	0	0	0.0161969	0.0343909	0	0
ex	FBgn0004583	30	35	51	16	37	22	37	21	29	11	7	602	815	769	1438	1583	1212	993	894	1148	4.35407	3.4796	5.10282	3.00608	3.10014	3.04373	4.21324	3.98927	3.22464	2.10844	1.87048	3.83217	5.39835	4.60126	8.58666	9.14841	8.07045	5.79643	5.4068	7.3365	3.98564	3.07856	4.61059	7.39088	0.864453	0.416536	0.481849
crq	FBgn0015924	315	391	332	268	619	309	421	210	461	210	127	14746	13762	16141	13667	13329	12666	15114	14086	11947	132.693	112.824	96.4142	146.143	150.533	124.081	139.143	115.786	148.781	116.829	98.4968	272.449	264.575	280.313	236.866	223.576	244.792	256.067	247.26	221.6	122.019	127.664	272.446	238.36	0.447863	0.535594	1.19589
shv	FBgn0031256	135	199	248	94	244	97	160	92	146	84	64	3340	3016	3465	2805	2664	2801	3502	3284	2656	78.8148	79.5819	99.814	71.0408	82.2373	53.9828	73.2883	70.3011	65.3034	64.766	68.7915	85.5254	80.3591	83.3975	67.3749	61.9297	75.0253	82.2295	79.8924	68.2771	82.3129	68.3815	83.094	72.4548	0.9906	0.943781	0.952737
CG4133	FBgn0031257	0	0	0	2	0	0	1	0	1	0	1	5	5	2	20	12	16	6	4	2	0	0	0	0.834502	0	0	0.25289	0	0.246945	0	0.593434	0.0706864	0.0735514	0.0265765	0.265224	0.154015	0.23661	0.0777822	0.0537254	0.0283854	0.208625	0.156181	0.0569381	0.135957	3.66408	1.14876	0.313519
CG4297	FBgn0031258	14	13	21	15	18	6	7	10	15	11	6	276	391	308	389	488	383	409	397	494	1.96983	1.25294	2.03697	2.7321	1.4621	0.80475	0.772749	1.84162	1.61696	2.04403	1.55429	1.70327	2.51076	1.7866	2.25186	2.73407	2.4724	2.31452	2.32765	3.06055	1.99796	1.44236	2.00021	2.52684	0.998875	0.570814	0.571457
MED15	FBgn0027592	190	176	216	147	264	139	207	123	219	103	94	4492	4226	4959	3942	4144	3800	4748	4531	4072	52.5043	33.3151	41.1491	52.5853	42.1163	36.6156	44.8799	44.4883	46.3654	37.59	47.8244	54.4447	53.2967	56.4952	44.8177	45.5986	48.1776	52.7703	52.1751	49.5475	44.8885	42.84	54.7455	48.8478	0.819948	0.87701	1.06959
ush	FBgn0003963	108	110	186	69	144	92	105	96	130	88	75	1366	1386	1607	2359	2730	2069	2056	1941	2391	19.0335	13.2793	22.5982	15.7416	14.6508	15.4558	14.5186	22.1445	17.5528	20.482	24.3353	10.5589	11.1478	11.6758	17.1047	19.1579	16.7292	14.5732	14.2544	18.5544	17.6632	18.4486	11.1275	16.729	1.58734	1.10279	0.69474
cbt	FBgn0043364	136	173	206	68	212	136	120	97	166	99	80	1733	1680	2078	1920	1969	1612	1906	1847	1901	65.7028	57.2504	68.6085	42.5265	59.127	62.6316	45.4849	61.3362	61.4415	63.1647	71.1567	36.7213	37.0411	41.3873	38.1626	37.8775	35.7298	37.0344	37.1826	40.439	58.5221	60.6204	38.3832	37.7377	1.52468	1.60636	1.05357
lwr	FBgn0010602	218	382	305	174	409	253	324	167	239	223	85	7894	7191	8023	6763	6461	6098	7665	6769	6399	282.383	338.948	272.363	291.768	305.852	312.401	329.282	283.138	237.186	381.488	202.713	448.491	425.11	428.445	360.424	333.252	362.402	399.33	365.372	364.979	296.366	293.152	434.015	364.293	0.682846	0.804713	1.17847
Spp	FBgn0031260	42	147	170	64	123	71	85	58	105	53	22	3988	3815	4079	3767	3747	3440	4213	3561	3307	22.3196	53.5109	62.2806	44.0275	37.7353	35.9671	35.4403	40.3428	42.75	37.197	21.5249	92.9538	92.5256	89.365	82.3616	79.2889	83.872	90.0465	78.8566	77.3829	45.5346	35.8511	91.6148	81.9681	0.497023	0.437378	0.879997
Ets21C	FBgn0005660	2	2	0	0	1	0	0	0	0	0	0	21	20	32	57	60	41	30	25	23	0.870814	0.596503	0	0	0.251362	0	0	0	0	0	0	0.401041	0.397425	0.574409	1.02108	1.04025	0.819031	0.525356	0.45359	0.440957	0.366829	0.0359089	0.457625	0.716711	0.801594	0.0501023	0.0625034
nAChRbeta3	FBgn0031261	6	10	1	2	5	0	3	2	6	5	1	0	0	0	0	0	0	0	0	0	2.8134	3.21194	0.323255	1.21399	1.35349	0	1.10368	1.22747	2.15546	3.09631	0.863299	0	0	0	0	0	0	0	0	0	1.89065	1.39996	0	0	inf	inf
rempA	FBgn0260933	1	0	0	0	1	0	0	0	0	0	0	127	115	124	144	149	166	128	119	107	0.137802	0	0	0	0.0795535	0	0	0	0	0	0	0.767596	0.723239	0.704453	0.81641	0.817582	1.0495	0.709418	0.683329	0.649249	0.0344504	0.0113648	0.731763	0.787582	0.0470787	0.01443	0.306508
Tspo	FBgn0031263	228	293	276	154	388	247	262	198	219	191	86	735	705	802	984	1165	814	918	836	1003	254.053	223.637	212.014	222.135	249.589	262.359	229.051	288.772	186.957	281.071	176.429	35.9212	35.8516	36.8417	45.1103	51.6899	41.6135	41.1405	38.8172	49.2111	227.96	239.175	36.2048	44.5971	6.29639	5.36303	0.851762
CG11835	FBgn0031264	0	0	0	0	0	0	0	0	2	0	0	6	2	4	8	10	2	7	3	7	0	0	0	0	0	0	0	0	0.398959	0	0	0.0685196	0.0237656	0.0429364	0.085698	0.103676	0.0238913	0.0733035	0.0325491	0.0802528	0	0.0569941	0.0450739	0.0665619	0	0.856258	inf
CG2794	FBgn0031265	21	56	54	21	63	44	40	19	40	33	18	721	790	797	1170	1265	1050	1063	1070	1092	6.20875	11.3412	11.0064	8.03729	10.753	12.4007	9.27865	7.35255	9.06052	12.8852	9.79801	9.34962	10.6596	9.71446	14.2319	14.8924	14.2428	12.6402	13.1825	14.2161	9.1484	10.2184	9.9079	13.901	0.923345	0.735084	0.79611
Nle	FBgn0021874	208	204	290	65	225	159	186	186	166	123	70	884	965	978	1204	1312	1068	1168	1028	1223	88.157	59.2258	84.7339	35.6626	55.053	64.2393	61.851	103.183	53.9027	68.8482	54.6226	16.4331	18.666	17.0887	20.9948	22.1421	20.7676	19.9101	18.1558	22.8241	66.9448	65.9571	17.3959	20.7991	3.84831	3.17116	0.824039
Sf3b1	FBgn0031266	477	736	683	409	723	425	499	332	568	391	347	3330	3452	4027	4097	4005	3621	4717	4067	3925	73.7212	77.9181	72.7713	81.8282	64.5085	62.6141	60.5083	67.1602	67.2559	79.8076	98.7379	22.5732	24.3486	25.6585	26.0514	24.6472	25.6757	29.3209	26.1924	26.7108	76.5597	71.5132	24.1934	26.4331	3.16448	2.70545	0.85494
Ipk2	FBgn0031267	25	28	34	15	57	38	45	16	33	17	7	3984	3730	4178	3479	3259	3318	4109	3889	3402	16.714	12.8229	15.6706	12.9819	21.9999	24.2178	23.6044	14.0011	16.903	15.0101	8.61628	116.825	113.81	115.156	95.6944	86.7592	101.774	110.488	108.345	100.149	14.5473	17.7646	115.263	100.535	0.12621	0.176701	1.40006
cold	FBgn0031268	44	63	57	36	76	41	32	30	62	35	35	3565	3066	3682	3143	2906	2851	3389	3338	2742	59.2154	58.0777	52.8838	62.7177	59.0473	52.5987	33.7888	52.8449	63.9267	62.2076	86.7223	210.434	188.314	204.287	174.027	155.728	176.035	183.439	187.196	162.488	58.2236	58.7338	201.012	173.152	0.289653	0.339203	1.17107
Ptth	FBgn0013323	0	0	0	0	0	0	0	0	0	0	0	1	5	5	12	10	9	13	7	8	0	0	0	0	0	0	0	0	0	0	0	0.0470998	0.245044	0.221356	0.530173	0.427598	0.443413	0.561469	0.313236	0.378275	0	0	0.171167	0.442361	0	0
Pph13	FBgn0023489	0	0	0	0	0	0	4	1	0	0	0	0	1	2	1	1	0	1	0	0	0	0	0	0	0	0	1.81685	0.757739	0	0	0	0	0.026421	0.0477337	0.0238183	0.0230521	0	0.023284	0	0	0	0.367799	0.0247182	0.0116924	0	31.4563	inf
Gsc	FBgn0010323	0	0	0	4	1	0	0	0	0	0	0	2	0	1	1	6	1	2	3	0	0	0	0	9.93675	1.10786	0	0	0	0	0	0	0.168338	0	0.0791142	0.0789533	0.45848	0.0880439	0.154364	0.239899	0	2.48419	0.158265	0.0824842	0.169957	30.1171	0.931209	0.0309196
CG13689	FBgn0031270	19	24	46	10	45	18	40	10	35	23	9	773	692	684	629	599	509	630	649	636	29.3867	25.4271	49.048	20.0218	40.1805	26.5387	48.5398	20.2441	41.4738	46.9807	25.6284	52.4386	48.8465	43.6144	40.0258	36.8905	36.119	39.19	41.8283	43.3139	30.9709	35.6551	48.2998	39.5613	0.641222	0.901264	1.40554
lectin-21Cb	FBgn0040106	0	0	0	0	0	0	0	0	0	0	0	0	2	0	0	0	0	0	0	0	0	0	0	0	0	0	0	0	0	0	0	0	0.0756697	0	0	0	0	0	0	0	0	0	0.0252232	0	0
lectin-21Ca	FBgn0040107	0	0	1	1	0	0	0	0	0	0	0	1	1	0	0	0	0	1	1	0	0	0	0.529181	0.993675	0	0	0	0	0	0	0	0.0336677	0.0350323	0	0	0	0	0.0308728	0.0319865	0	0.380714	0	0.0229	0.0104766	16.6251	0	0
CG2839	FBgn0031273	0	0	0	0	0	0	0	0	1	0	1	1	1	2	1	2	1	2	7	5	0	0	0	0	0	0	0	0	0.192002	0	0.4614	0.0109919	0.0114374	0.0206635	0.0103107	0.019958	0.0114979	0.0201588	0.073101	0.0551747	0	0.0933432	0.0143642	0.0317002	0	2.94456	inf
ds	FBgn0284247	8	1	2	1	7	0	4	1	2	0	3	12	20	27	54	42	40	24	31	27	0.466132	0.0399122	0.0803368	0.0754266	0.235462	0	0.18286	0.0762638	0.0892806	0	0.321826	0.0306672	0.0531836	0.0648572	0.12945	0.0974448	0.10693	0.0562428	0.0752677	0.0692716	0.165452	0.129385	0.0495694	0.0891012	3.33778	1.45211	0.435052
Hsp60B	FBgn0011244	2	0	0	0	0	0	0	1	0	0	0	0	1	1	5	4	0	1	0	0	0.638687	0	0	0	0	0	0	0.417982	0	0	0	0	0.0145743	0.0131654	0.065693	0.0508637	0	0.0128438	0	0	0.159672	0.0597117	0.00924656	0.0215668	17.2682	2.76869	0.160334
Eaat2	FBgn0026438	0	0	0	0	0	0	0	0	0	0	0	0	3	0	3	5	3	2	3	3	0	0	0	0	0	0	0	0	0	0	0	0	0.0489244	0	0.0441049	0.0711435	0.0491832	0.0287436	0.0446708	0.0472029	0	0	0.0163081	0.0475082	0	0
GABA-B-R3	FBgn0031275	0	0	0	0	0	0	0	0	0	0	0	14	18	30	34	43	63	87	51	77	0	0	0	0	0	0	0	0	0	0	0	0.0974455	0.130365	0.196271	0.221988	0.271718	0.458691	0.555285	0.337254	0.53805	0	0	0.141361	0.397165	0	0
CG12506	FBgn0031276	0	0	0	0	0	0	0	0	0	0	0	1	0	0	1	1	0	0	0	0	0	0	0	0	0	0	0	0	0	0	0	0.0841692	0	0	0.0789533	0.0764134	0	0	0	0	0	0	0.0280564	0.0258944	0	0
CG13946	FBgn0040725	0	0	0	0	0	0	0	0	0	0	0	0	2	0	1	0	0	0	0	0	0	0	0	0	0	0	0	0	0	0	0	0	0.189174	0	0.0852695	0	0	0	0	0	0	0	0.0630581	0.0142116	0	0
CG13947	FBgn0031277	0	0	0	0	0	0	0	0	0	0	0	0	0	0	0	0	0	0	0	0	0	0	0	0	0	0	0	0	0	0	0	0	0	0	0	0	0	0	0	0	0	0	0	0
Gr21a	FBgn0041250	0	0	0	0	0	0	0	0	1	0	0	1	3	0	2	0	4	2	2	1	0	0	0	0	0	0	0	0	0.354432	0	0	0.0202908	0.0633396	0	0.0380668	0	0.0848995	0.0372128	0.0385552	0.0203703	0	0.0506332	0.0278768	0.0365174	0	1.38655	inf
CG3544	FBgn0031279	0	0	0	0	0	0	0	0	0	0	0	0	0	0	3	2	2	3	2	1	0	0	0	0	0	0	0	0	0	0	0	0	0	0	0.0446437	0.028805	0.0331893	0.0436422	0.0301444	0.0159265	0	0	0	0.0327252		0
Pkg21D	FBgn0000442	0	0	0	0	1	0	6	0	1	0	0	0	1	1	1	0	0	0	0	0	0	0	0	0	0.15559	0	1.26873	0	0.206483	0	0	0	0.0123	0.011111	0.0110884	0	0	0	0	0	0	0.232971	0.00780366	0.00184806	0	126.063	inf
Nnf1b	FBgn0051658	103	95	100	72	187	82	119	85	127	51	61	935	943	1064	827	676	739	917	927	748	104.132	65.7899	69.697	94.2295	109.143	79.0264	94.3922	112.478	98.3696	68.0946	113.543	41.4605	43.5101	44.3472	34.399	27.2136	34.2779	37.2868	39.0532	33.2984	83.4622	96.4352	43.1059	34.2548	1.93621	2.81523	1.45399
Dbp21E2	FBgn0086130	52	60	57	39	73	43	71	46	58	33	26	1873	1745	1997	1789	1739	1683	2020	1782	1774	20.0693	15.8623	15.1659	19.4849	16.2651	15.82	21.4994	23.2373	17.15	16.8204	18.4749	31.7059	30.7364	31.7748	28.4073	26.725	29.8012	31.3557	28.6592	30.1477	17.6456	18.4667	31.4057	29.1827	0.56186	0.632797	1.12625
Saf6	FBgn0031281	102	131	115	75	119	56	69	61	96	48	40	983	939	1064	872	851	768	1058	979	915	29.5663	26.0109	22.9805	28.1426	19.9135	15.4737	15.6923	23.1433	21.3195	18.3752	21.347	12.4975	12.422	12.7149	10.3993	9.82238	10.2136	12.3344	11.8252	11.6786	26.6751	19.3235	12.5448	11.0456	2.12638	1.74943	0.822728
Pex12	FBgn0031282	17	27	27	14	28	8	13	15	25	5	11	378	371	392	293	275	258	265	273	262	11.8232	12.8628	12.9454	12.6043	11.2421	5.30379	7.09365	13.6546	13.3209	4.59251	14.0851	11.5306	11.7758	11.2395	8.38388	7.61569	8.2324	7.41258	7.91183	8.02344	12.5589	9.89895	11.5153	7.92997	1.09063	1.2483	1.14456
CG15880	FBgn0031283	1	0	0	0	0	0	0	0	0	0	0	0	0	0	0	0	0	0	0	0	0.785052	0	0	0	0	0	0	0	0	0	0	0	0	0	0	0	0	0	0	0	0.196263	0	0	0	inf
PGAP2	FBgn0031284	8	14	7	3	20	16	6	5	7	7	9	1021	845	1098	921	908	780	1115	1099	916	6.47668	7.76386	3.90685	3.14405	9.34754	12.3479	3.81113	5.29825	4.34179	7.48435	13.4149	36.2546	31.2211	36.6472	30.677	29.2711	28.972	36.3057	37.0756	32.6536	5.32286	8.00654	34.7076	32.4925	0.153363	0.246412	1.60673
Clp	FBgn0015621	58	89	76	55	107	35	70	39	61	32	40	2203	2033	2207	1637	1620	1635	2066	1810	1527	40.4738	42.5425	36.5616	49.6838	43.1057	23.2822	38.3252	35.6214	32.6125	29.491	51.391	67.4272	64.746	63.4928	46.9987	45.0144	52.3461	57.9847	52.6324	46.92	42.3154	36.2613	65.222	50.3161	0.648791	0.72067	1.11079
CG3662	FBgn0031285	773	1145	1269	566	1138	660	889	650	945	609	407	8049	7455	8287	9929	10295	8711	9332	9166	8546	500.648	507.978	566.604	474.542	425.5	407.48	451.746	551.018	468.914	520.911	485.32	228.649	220.358	221.272	264.575	265.503	258.846	243.089	247.378	243.718	512.443	472.984	223.426	253.851	2.29357	1.86323	0.812373
CG3862	FBgn0031286	23	37	24	25	49	42	54	31	43	32	22	1089	1064	1267	1000	910	922	1222	1152	872	10.4766	11.5446	7.53647	14.7413	12.8852	18.2369	19.2986	18.4822	15.0061	19.2502	18.4499	21.7567	22.1188	23.7927	18.7406	16.5053	19.2683	22.3872	21.8661	17.4896	11.0748	17.3727	22.5561	19.3762	0.490987	0.896602	1.82612
dock	FBgn0010583	109	113	119	72	132	69	62	55	81	41	34	5588	5369	6007	5243	5225	4949	5460	4757	4350	41.1488	29.221	30.9701	35.1859	28.7679	24.8307	18.3638	27.1765	23.4274	20.4413	23.6314	92.5254	92.5024	93.4897	81.4332	78.5429	85.7173	82.9011	74.8327	72.309	34.1314	23.8056	92.8392	79.2894	0.367641	0.300237	0.816658
drongo	FBgn0020304	130	162	214	74	168	110	146	114	152	105	66	4628	4673	5204	5438	6010	4775	5549	5103	5368	44.6076	38.0774	50.6227	32.8703	33.2797	35.9806	39.306	51.2	39.9593	47.5827	41.6956	69.6519	73.1797	73.6171	76.7708	82.1165	75.1726	76.5804	72.9658	81.1056	41.5445	41.2863	72.1496	77.452	0.57581	0.533056	0.92575
CG4291	FBgn0031287	58	129	85	69	81	46	61	85	100	50	72	804	761	784	459	433	449	742	726	571	35.4594	54.0231	35.8251	54.6082	28.5886	26.8084	29.2599	68.0177	46.8394	40.3707	81.0431	21.5592	21.2333	19.7604	11.5453	10.541	12.5942	18.245	18.4956	15.3713	44.9789	45.8468	20.851	14.4654	2.15716	3.16941	1.46925
kraken	FBgn0020545	51	119	50	43	106	31	42	15	63	34	21	3414	3157	3605	3033	2710	3035	3445	3115	2566	31.8372	50.886	21.5179	34.7487	38.201	18.4474	20.5709	12.2562	30.131	28.0309	24.136	93.4765	89.9432	92.7781	77.8983	67.3634	86.9248	86.495	81.0309	70.5333	34.7475	24.5391	92.0659	78.3743	0.377419	0.313101	0.829584
CG13949	FBgn0031288	0	0	0	0	0	1	0	0	0	0	0	3	3	3	8	6	4	5	9	4	0	0	0	0	0	1.35319	0	0	0	0	0	0.186786	0.194357	0.175569	0.46723	0.33915	0.260514	0.285468	0.532378	0.250024	0	0.193313	0.185571	0.355794	0	0.543329	inf
CG13950	FBgn0031289	0	0	0	0	0	0	7	0	0	0	0	1	1	0	0	1	0	0	0	0	0	0	0	0	0	0	3.59072	0	0	0	0	0.0286759	0.0298382	0	0	0.0260336	0	0	0	0	0	0.51296	0.0195047	0.00433893	0	118.223	inf
aru	FBgn0029095	101	164	140	63	159	99	125	73	116	63	41	850	773	936	1141	1127	1015	1083	1011	1042	25.971	28.8867	24.8177	20.9707	23.6031	24.2668	25.2184	24.5692	22.8525	21.3945	19.4103	9.58651	9.07144	9.92246	12.071	11.5394	11.9744	11.2004	10.833	11.798	25.1615	23.045	9.5268	11.5694	2.64113	1.9919	0.754183
dbe	FBgn0020305	129	150	174	103	271	126	138	136	177	94	90	2362	2239	2475	2035	1925	1921	2337	2356	1934	77.2709	61.5467	71.8524	79.8674	93.7131	71.946	64.8554	106.627	81.2285	74.3615	99.2544	62.0555	61.2083	61.1192	50.1513	45.9143	52.7928	56.3018	58.8071	51.01	72.6344	84.5693	61.461	52.4962	1.1818	1.61096	1.36315
PNUTS	FBgn0053526	289	333	269	197	321	141	267	125	216	160	126	6253	6377	7129	8299	8711	7666	8322	7563	7402	95.2247	75.1594	61.104	84.028	61.0607	44.2875	69.0245	53.9091	54.5273	69.6251	76.4369	90.368	95.8954	96.8403	112.504	114.291	115.889	110.285	103.842	107.392	78.879	61.2673	94.3679	110.701	0.835867	0.553451	0.662127
CG15824	FBgn0031292	0	0	0	0	0	0	2	0	0	0	0	0	0	0	0	0	0	1	0	0	0	0	0	0	0	0	0.166096	0	0	0	0	0	0	0	0	0	0	0.00425723	0	0	0	0.0237281	0	0.000709538		33.4415
ninaA	FBgn0002936	0	0	0	0	0	0	0	2	0	0	0	0	0	0	0	0	0	0	0	0	0	0	0	0	0	0	0	2.27958	0	0	0	0	0	0	0	0	0	0	0	0	0	0.325655	0	0		inf
Lsp1beta	FBgn0002563	2	3	6	0	1	0	0	0	0	0	0	4	2	1	5	7	9	8	7	5	0.524693	0.539118	1.08516	0	0.151454	0	0	0	0	0	0	0.0460267	0.0239461	0.0108156	0.0539681	0.0731247	0.108327	0.0844117	0.0765247	0.0577588	0.537242	0.0216363	0.0269295	0.0756859	19.95	0.285869	0.0143293
GluRIIC	FBgn0046113	2	0	4	0	1	2	0	0	1	1	1	5	6	5	16	34	14	11	15	25	0.440497	0	0.607349	0	0.12715	0.419906	0	0	0.168741	0.290875	0.405503	0.0483011	0.0603106	0.0454003	0.144985	0.298183	0.141469	0.0974413	0.137668	0.242452	0.261962	0.201739	0.0513373	0.177033	5.10275	1.13956	0.223322
CG4341	FBgn0028481	0	0	3	0	2	2	0	1	0	1	0	2	1	0	4	3	3	2	2	1	0	0	0.471548	0	0.263253	0.434689	0	0.298427	0	0.301115	0	0.0200006	0.0104056	0	0.0375223	0.0272364	0.031382	0.0183403	0.0190019	0.0100395	0.117887	0.185355	0.0101354	0.0239204	11.6312	7.74882	0.66621
IA-2	FBgn0031294	0	1	0	0	1	3	0	0	0	3	1	13	19	18	46	65	61	35	38	60	0	0.108621	0	0	0.0915444	0.45348	0	0	0	0.628264	0.29195	0.0904158	0.137502	0.117673	0.300107	0.410422	0.44379	0.22322	0.251095	0.418939	0.0271553	0.20932	0.115197	0.341262	0.235729	0.613369	2.60201
CG4375	FBgn0031295	0	0	0	0	0	0	0	0	0	0	0	0	0	0	0	0	0	0	0	0	0	0	0	0	0	0	0	0	0	0	0	0	0	0	0	0	0	0	0	0	0	0	0	0
CG4415	FBgn0031296	1	1	0	1	3	0	0	0	0	0	0	2	2	1	2	6	3	0	2	1	0.595557	0.407953	0	0.770955	1.03145	0	0	0	0	0	0	0.0522429	0.0543604	0.0245527	0.0490055	0.142287	0.0819719	0	0.0496342	0.0262238	0.443616	0.14735	0.0437187	0.0581871	10.1471	2.53236	0.249565
S	FBgn0003310	34	43	35	17	76	30	36	29	33	14	11	6959	6770	7690	7565	7930	7053	7777	6756	7213	11.7837	10.2084	8.36248	7.62704	15.2062	9.91134	9.78913	13.1553	8.76242	6.40801	7.01899	105.785	107.083	109.876	107.87	109.437	112.149	108.405	97.5706	110.075	9.49539	10.0359	107.581	107.585	0.0882626	0.0932838	1.05689
ast	FBgn0015905	109	117	177	68	157	72	109	74	126	46	51	2069	2031	2283	2042	2218	1835	2203	1997	2010	26.4218	19.4272	29.5784	21.3379	21.9705	16.6371	20.7302	23.4784	23.4	14.7261	22.7608	21.9974	22.4686	22.8149	20.365	21.4086	20.4077	21.4777	20.1717	21.4539	24.1913	20.529	22.427	20.8808	1.07867	0.983155	0.91145
Atg4a	FBgn0031298	46	67	38	17	75	56	74	25	57	60	17	2029	1808	2180	2222	2122	2401	2848	2632	2192	23.14	23.087	13.1782	11.0703	21.7807	26.8536	29.2064	16.4606	21.9679	39.8612	15.7447	44.7674	41.5081	45.2103	45.9876	42.5051	55.4138	57.6212	55.1721	48.5533	17.6189	24.5536	43.8286	50.8755	0.401994	0.482621	1.20057
CG4629	FBgn0031299	0	3	2	0	5	1	6	0	0	0	1	9	6	11	16	26	13	20	21	20	0	0.74589	0.500452	0	1.04771	0.346	1.70867	0	0	0	0.668263	0.143279	0.099391	0.164602	0.238934	0.375777	0.216486	0.291967	0.317624	0.319646	0.311585	0.538663	0.135757	0.293406	2.29516	1.8359	0.799899
mtRNApol	FBgn0261938	148	184	221	87	222	101	118	80	149	83	65	3080	3112	3650	3199	3493	3146	4032	3630	3553	22.3895	19.0672	23.0484	17.0375	19.3883	14.5651	14.0057	15.8406	17.2694	16.5826	18.1041	20.4365	21.4858	22.7641	19.9107	21.0412	21.8354	24.5324	22.8832	23.6674	20.3856	16.5365	21.5621	22.3117	0.945437	0.741159	0.783933
CG14339	FBgn0031301	0	0	0	0	0	1	0	1	0	1	0	2	0	0	2	0	0	0	0	1	0	0	0	0	0	0.194073	0	0.266474	0	0.268874	0	0.0178591	0	0	0.0167524	0	0	0	0	0.00896453	0	0.104203	0.00595303	0.00428615	0	24.3115	inf
CG14340	FBgn0031302	0	0	0	0	0	0	0	0	0	0	0	1	0	0	0	1	0	1	0	0	0	0	0	0	0	0	0	0	0	0	0	0.0343029	0	0	0	0.031142	0	0.0314553	0	0	0	0	0.0114343	0.0104329	0	0
Pino	FBgn0016926	72	100	86	59	113	68	54	37	75	41	23	3549	3527	3826	3725	4142	3344	3549	3576	3942	86.7574	82.5394	71.4395	92.0305	78.6063	78.1075	51.0515	58.3547	69.2379	65.2457	51.025	187.566	193.959	190.062	184.668	198.735	184.868	171.996	179.556	209.153	83.1917	64.5184	190.529	188.163	0.436636	0.342886	0.785292
TBC1D23	FBgn0031304	156	149	73	105	191	119	146	80	141	66	48	2529	2471	2871	2228	2183	2095	2641	2303	2089	46.8574	30.6568	15.1162	40.8271	33.1201	34.073	34.407	31.4516	32.4475	26.1813	26.5446	33.3178	33.8732	35.5519	27.5334	26.1094	28.8708	31.905	28.8254	27.629	33.3644	31.175	34.2476	28.4788	0.97421	1.09467	1.12365
Iris	FBgn0031305	85	200	182	100	203	147	153	169	237	117	69	335	448	391	935	1068	754	832	793	969	33.1139	53.3713	48.8796	50.4309	45.6554	54.5906	46.7652	86.1742	70.7372	60.1964	49.4904	5.72414	7.96523	6.27977	14.9863	16.5673	13.4767	13.0362	12.8734	16.6222	46.4489	59.0871	6.65638	14.5937	6.97811	4.04881	0.580216
CG4577	FBgn0031306	1	2	0	0	1	0	0	0	0	0	0	14	10	10	19	27	9	10	14	28	0.464695	0.636627	0	0	0.26827	0	0	0	0	0	0	0.285345	0.212079	0.191577	0.363256	0.499599	0.191881	0.186898	0.271096	0.572926	0.27533	0.0383243	0.229667	0.347609	1.19882	0.110251	0.091966
MFS3	FBgn0031307	0	0	0	0	0	0	0	0	0	0	0	3	0	1	4	5	1	5	2	2	0	0	0	0	0	0	0	0	0	0	0	0.0531595	0	0.0166556	0.066487	0.0804351	0.0185356	0.0812442	0.03367	0.0355785	0	0	0.0232717	0.0526584	0	0
l(2)10685	FBgn0283525	49	63	71	33	73	54	67	14	50	45	38	684	668	713	686	678	673	807	717	681	20.1497	17.746	20.1278	17.5668	17.33	21.1678	21.6166	7.53529	15.7525	24.4387	28.7698	12.3368	12.5365	12.0875	11.6061	11.1018	12.6972	13.347	12.2862	12.3308	18.8975	19.5158	12.3203	12.2282	1.53386	1.59597	1.0405
Tfb4	FBgn0031309	22	29	14	10	35	35	42	18	35	21	11	1197	1155	1218	1039	1005	923	1106	1009	959	15.1986	13.7235	6.66768	8.94308	13.959	23.0494	22.7652	16.2762	18.525	19.1599	13.9912	36.2702	36.416	34.69	29.5317	27.6464	29.2552	30.7308	29.047	29.1724	11.1332	18.2466	35.7921	29.2306	0.311053	0.624228	2.00682
Vps29	FBgn0031310	38	84	61	38	100	47	61	17	81	24	18	2521	2240	2515	2066	1860	2001	2567	2418	1906	43.0363	65.1655	47.6263	55.711	65.3817	50.741	54.2028	25.2	70.2821	35.8969	37.5323	125.227	115.779	117.426	96.266	83.8793	103.973	116.927	114.113	95.0489	52.8848	48.4624	119.477	101.701	0.442634	0.476517	1.07655
capt	FBgn0261458	1043	1331	1093	735	1593	847	1106	659	1011	616	479	10006	8941	10196	8611	8585	8034	10445	8903	8086	508.625	444.609	367.451	463.988	448.471	393.737	423.164	420.629	377.723	396.724	430.061	214.017	198.989	204.984	172.766	166.703	179.749	204.861	180.916	173.628	446.168	412.93	205.997	179.771	2.1659	2.29698	1.06052
Tango14	FBgn0031312	39	37	36	18	43	13	10	17	19	3	10	1377	1295	1507	1178	1082	1077	1550	1299	1221	28.971	18.8273	18.436	17.3092	18.4405	9.20558	5.82826	16.529	10.8134	2.94316	13.6766	44.8649	43.9033	46.1517	36.0027	32.0049	36.7058	46.3092	40.2101	39.938	20.8858	11.0624	44.9733	38.5285	0.464406	0.287122	0.618256
CG5080	FBgn0031313	23	23	21	10	36	13	14	13	18	6	7	313	253	237	199	165	179	133	181	143	8.5889	5.88335	5.40623	4.8341	7.76098	4.62767	4.10183	6.35408	5.1498	2.95907	4.8127	5.12658	4.31181	3.64866	3.05741	2.45349	3.06678	1.99755	2.81654	2.35136	6.17814	5.10945	4.36235	2.62386	1.41624	1.9473	1.37498
IntS14	FBgn0031314	197	216	242	143	233	131	154	117	202	143	104	1418	1373	1551	1145	1037	1103	1418	1311	1071	69.4371	52.1514	58.8039	65.248	47.4117	44.0156	42.5879	53.9773	54.5488	66.5664	67.49	21.9218	22.0864	22.5379	16.6044	14.5544	17.837	20.102	19.2556	16.6222	61.4101	53.7997	22.182	17.4959	2.76846	3.07499	1.11072
CG14341	FBgn0031315	74	115	77	70	121	73	104	61	114	46	68	473	443	466	381	363	337	413	376	329	84.7336	90.2005	60.7827	103.759	79.986	79.6813	93.4324	91.4226	100.009	69.5626	143.355	23.7552	23.1503	21.9981	17.949	16.5509	17.7041	19.02	17.9407	16.5879	84.8691	93.9213	22.9679	17.6255	3.69512	5.32873	1.4421
Plap	FBgn0024314	295	395	347	232	525	275	327	196	311	159	111	5881	5229	6128	5229	5138	4910	6406	5758	4829	77.5887	71.164	62.9175	78.9896	79.7151	68.9475	67.4783	67.4733	62.6679	55.229	53.7502	67.8425	62.766	66.4463	56.583	53.8097	59.2487	67.7642	63.1068	55.925	72.665	65.0373	65.6849	59.4063	1.10627	1.09479	0.989627
CG31922	FBgn0051922	23	23	48	20	60	30	28	9	33	20	18	58	69	70	73	74	78	62	67	71	34.0488	23.3233	48.9871	38.3275	51.2779	42.3356	32.5217	17.4388	37.428	39.1019	49.06	3.76597	4.66179	4.27217	4.4462	4.36211	5.29773	3.6915	4.13311	4.62813	36.1717	38.452	4.23331	4.42646	8.54453	8.68684	1.01665
Charon	FBgn0031317	35	35	40	19	38	37	25	10	30	19	15	1691	1542	1901	1365	1281	1251	1518	1516	1288	13.8169	9.46451	10.886	9.70963	8.66027	13.9237	7.74326	5.16706	9.07346	9.90582	10.9022	29.2793	27.7816	30.9386	22.1701	20.1364	22.658	24.102	24.9385	22.3889	10.9693	9.3394	29.3332	22.7323	0.373954	0.410843	1.09864
CG4887	FBgn0031318	52	90	136	88	114	68	82	57	78	46	30	2982	2848	3178	2888	2894	2749	3601	3262	2921	10.7236	12.7135	19.3349	23.4923	13.5721	13.3677	13.2675	15.3855	12.3237	12.5282	11.3904	26.9723	26.8044	27.0188	24.5033	23.7643	26.0095	29.8674	28.0316	26.5241	16.5661	13.1193	26.9318	26.45	0.61511	0.496002	0.806363
CG4896	FBgn0031319	15	38	46	20	50	26	30	16	27	16	6	1492	1446	1657	1340	1320	1317	1716	1542	1326	11.6872	20.2811	24.7084	20.1724	22.4903	19.311	18.3393	16.317	16.1173	16.464	8.60702	50.9875	51.4184	53.2254	42.9553	40.953	47.079	53.7744	50.0649	45.4922	19.2123	16.8066	51.8771	46.7198	0.370342	0.359731	0.971348
CG5126	FBgn0031320	87	151	162	81	189	94	164	72	147	99	61	1850	1663	1973	1524	1358	1418	1820	1584	1299	39.5418	47.0112	50.7596	47.6572	49.5912	40.7263	58.482	42.8322	51.1875	59.4246	51.0444	36.8794	34.4953	36.9692	28.498	24.577	29.5689	33.2695	30	25.9968	46.2425	50.4697	36.1146	28.6517	1.28044	1.76149	1.3757
Tgt	FBgn0031321	22	32	25	7	49	15	17	15	22	15	9	999	981	1154	963	936	959	1097	999	914	10.6532	10.6144	8.34573	4.38796	13.6981	6.92404	6.45874	9.50714	8.16188	9.59276	8.02384	21.2177	21.6799	23.0378	19.1856	18.0478	21.3058	21.365	20.1582	19.4885	8.50033	8.9095	21.9785	19.9252	0.386757	0.447148	1.15615
CG5001	FBgn0031322	2	7	18	6	6	6	7	3	6	3	3	99	105	108	211	225	134	136	158	171	1.18093	2.83126	7.32712	4.58619	2.04527	3.3772	3.2429	2.31855	2.71428	2.33943	3.26135	2.56392	2.82953	2.62903	5.12589	5.29016	3.63012	3.22977	3.88759	4.44595	3.98138	2.757	2.67416	4.26825	1.48883	0.645932	0.433851
CG5139	FBgn0031323	0	1	0	0	0	0	0	0	2	0	0	0	0	0	0	0	0	0	0	0	0	0.78871	0	0	0	0	0	0	1.76428	0	0	0	0	0	0	0	0	0	0	0	0.197177	0.252041	0	0	inf	inf
CG43348	FBgn0263080	0	0	0	0	0	0	0	0	0	0	0	0	0	0	0	0	0	0	0	0	0	0	0	0	0	0	0	0	0	0	0	0	0	0	0	0	0	0	0	0	0	0	0	0
CG43349	FBgn0263081	0	0	3	0	0	0	0	0	0	0	0	0	0	0	0	0	0	0	0	0	0	0	6.03714	0	0	0	0	0	0	0	0	0	0	0	0	0	0	0	0	0	1.50928	0	0	0	inf
CG5011	FBgn0040723	0	0	0	0	0	0	0	0	0	0	0	0	0	0	0	1	0	0	0	0	0	0	0	0	0	0	0	0	0	0	0	0	0	0	0	0.101884	0	0	0	0	0	0	0	0.0169807		0
CG14342	FBgn0031324	0	0	0	0	0	0	0	1	0	0	0	0	0	0	0	0	0	0	0	0	0	0	0	0	0	0	0	1.91035	0	0	0	0	0	0	0	0	0	0	0	0	0	0.272908	0	0		inf
CG42329	FBgn0259229	0	0	0	0	0	0	0	1	3	0	0	0	0	0	0	0	0	51	43	74	0	0	0	0	0	0	0	0.392009	0.688377	0	0	0	0	0	0	0	0	0.614333	0.536652	0.97589	0	0.154341	0	0.354479		0.435402
CG5397	FBgn0031327	45	42	46	20	27	22	13	18	18	31	7	92	76	93	106	124	92	118	143	158	14.0036	8.95292	9.86851	8.05683	4.85062	6.5262	3.17404	7.33163	4.2915	12.7404	4.01058	1.25571	1.07937	1.19313	1.35714	1.53653	1.31352	1.47689	1.85435	2.165	10.2205	6.13214	1.17607	1.61724	8.69035	3.79173	0.436315
robo3	FBgn0041097	0	0	0	0	1	0	0	2	0	0	0	0	0	1	0	0	0	0	0	0	0	0	0	0	0.0890905	0	0	0.403977	0	0	0	0	0	0.00636213	0	0	0	0	0	0	0	0.0704382	0.00212071	0	0	inf	inf
a5	FBgn0011294	0	0	0	0	0	0	0	0	0	0	0	0	0	0	0	0	0	0	0	0	0	0	0	0	0	0	0	0	0	0	0	0	0	0	0	0	0	0	0	0	0	0	0	0
CG5440	FBgn0031331	0	0	0	0	0	0	0	0	0	0	0	0	0	0	0	0	0	0	0	0	0	0	0	0	0	0	0	0	0	0	0	0	0	0	0	0	0	0	0	0	0	0	0	0
CG33923	FBgn0053923	0	0	0	0	0	0	0	0	0	0	0	0	0	0	0	0	0	0	0	0	0	0	0	0	0	0	0	0	0	0	0	0	0	0	0	0	0	0	0	0	0	0	0	0
CG33922	FBgn0053922	0	0	0	0	0	0	0	0	0	0	0	0	0	0	0	0	0	0	0	0	0	0	0	0	0	0	0	0	0	0	0	0	0	0	0	0	0	0	0	0	0	0	0	0
Cdlc2	FBgn0026141	0	0	0	0	0	0	0	0	0	0	0	0	0	0	0	0	0	0	0	0	0	0	0	0	0	0	0	0	0	0	0	0	0	0	0	0	0	0	0	0	0	0	0	0
CG5556	FBgn0031332	0	0	0	0	0	0	0	0	0	0	0	0	0	0	0	0	0	0	0	0	0	0	0	0	0	0	0	0	0	0	0	0	0	0	0	0	0	0	0	0	0	0	0	0
CG5561	FBgn0031333	0	0	0	0	0	0	0	0	0	0	0	0	0	0	0	0	0	0	0	0	0	0	0	0	0	0	0	0	0	0	0	0	0	0	0	0	0	0	0	0	0	0	0	0
CG31924	FBgn0051924	0	0	0	0	0	0	0	0	0	0	0	0	0	0	0	0	0	0	0	0	0	0	0	0	0	0	0	0	0	0	0	0	0	0	0	0	0	0	0	0	0	0	0	0
CG5565	FBgn0031335	0	0	0	0	0	0	0	0	0	0	0	0	0	0	1	0	0	0	0	0	0	0	0	0	0	0	0	0	0	0	0	0	0	0	0.0353815	0	0	0	0	0	0	0	0	0.00589692		0
CG31659	FBgn0051659	0	0	0	0	0	0	0	0	0	0	0	0	0	0	0	1	0	0	0	1	0	0	0	0	0	0	0	0	0	0	0	0	0	0	0	0.0427598	0	0	0	0.0472844	0	0	0	0.0150074		0
NLaz	FBgn0053126	22	80	33	36	83	51	54	15	58	12	18	70	57	49	99	130	83	65	86	96	20.2648	50.4774	20.9556	42.9268	44.137	44.7816	39.026	18.0847	40.9314	14.5981	30.5262	2.82808	2.39621	1.86077	3.75186	4.76819	3.50767	2.40808	3.30101	3.89371	33.6561	33.155	2.36169	3.60509	14.2509	9.19673	0.645344
CG14346	FBgn0031337	3	3	0	0	0	0	1	0	0	1	0	4	0	3	3	1	2	4	0	6	3.00368	2.0575	0	0	0	0	0.785548	0	0	1.32229	0	0.175657	0	0.123831	0.123579	0.0398678	0.0918719	0.161075	0	0.264519	1.2653	0.301119	0.0998295	0.113485	12.6746	2.65337	0.209346
robo2	FBgn0002543	1	12	24	1	6	5	19	4	16	3	3	24	30	24	55	64	55	48	39	49	0.141567	1.16367	2.34228	0.18326	0.490363	0.674747	2.11035	0.741176	1.73536	0.560888	0.781922	0.149021	0.193826	0.140071	0.320343	0.360771	0.357227	0.2733	0.230067	0.305443	0.957693	1.01354	0.160973	0.307859	5.94942	3.29224	0.553372
CG43401	FBgn0263320	0	0	0	0	0	0	0	0	0	0	0	0	0	0	0	0	0	0	0	0	0	0	0	0	0	0	0	0	0	0	0	0	0	0	0	0	0	0	0	0	0	0	0	0
CG43402	FBgn0263321	0	1	3	0	3	0	4	1	1	2	3	4	1	0	9	2	0	1	4	0	0	0.86041	2.5978	0	2.17543	0	3.94202	1.64406	0.962337	3.31774	6.93778	0.22037	0.0573255	0	0.465106	0.100032	0	0.0505191	0.209366	0	0.864552	2.71134	0.0925652	0.137504	9.33992	19.7183	2.11118
CG31928	FBgn0051928	41	219	68	106	174	176	113	28	121	50	53	648	811	721	1191	2051	1056	437	919	656	20.2802	74.2027	23.188	67.8735	49.687	82.9872	43.8538	18.1279	45.8546	32.6627	48.2664	14.0585	18.3079	14.7028	24.2377	40.3966	23.9648	8.69375	18.9423	14.2878	46.3861	45.9199	15.6897	21.7538	2.95646	2.11089	0.713992
CG33128	FBgn0053128	0	3	2	0	0	0	0	0	0	0	0	7	6	3	4	7	4	5	4	2	0	1.04902	0.703837	0	0	0	0	0	0	0	0	0.156729	0.139784	0.0631355	0.0840094	0.142287	0.0936822	0.102656	0.0850873	0.0449551	0.438215	0	0.119883	0.0921128	3.65536	0	0
CG31926	FBgn0051926	3	194	152	116	60	74	36	30	59	25	39	560	543	447	598	1320	568	265	644	400	1.5128	67.0115	52.8409	75.7224	17.4669	35.5715	14.2431	19.8008	22.794	16.6492	36.2081	12.3858	12.4965	9.29275	12.4066	26.5048	13.141	5.37457	13.5324	8.88165	49.2719	23.2477	11.3917	13.3069	4.32525	1.74704	0.403918
CG31661	FBgn0051661	50	168	162	50	124	138	90	12	106	48	52	222	285	208	593	911	593	395	676	586	26.3012	60.5345	58.7472	34.0473	37.6559	69.1982	37.144	8.26204	42.719	33.3458	50.3605	5.12193	6.84196	4.51072	12.8337	19.0816	14.3114	8.35681	14.8177	13.573	44.9075	39.8122	5.49154	13.829	8.17759	2.87888	0.352046
CG18131	FBgn0031343	0	0	0	0	3	1	0	0	0	0	0	8	14	3	15	21	19	2	13	9	0	0	0	0	0.892899	0.491458	0	0	0	0	0	0.180901	0.329408	0.0637637	0.31817	0.431108	0.449418	0.0414709	0.279285	0.204311	0	0.197765	0.191357	0.287294	0	0.688373	inf
CG7420	FBgn0031344	28	25	23	25	37	19	36	12	33	8	8	540	562	634	535	519	580	643	610	488	14.918	9.12389	8.44785	17.2424	11.3804	9.64975	15.0486	8.36824	13.4702	5.62907	7.84736	12.6189	13.6653	13.9257	11.7273	11.0106	14.1776	13.7785	13.5429	11.4484	12.433	10.1991	13.4033	12.6142	0.927611	0.808541	0.871638
CG18132	FBgn0031345	0	0	0	0	0	0	0	0	0	0	0	0	0	0	0	0	0	0	0	0	0	0	0	0	0	0	0	0	0	0	0	0	0	0	0	0	0	0	0	0	0	0	0	0
halo	FBgn0001174	0	0	0	0	0	0	0	0	0	0	0	1	0	0	0	1	0	1	0	0	0	0	0	0	0	0	0	0	0	0	0	0.0826388	0	0	0	0.075024	0	0.0757787	0	0	0	0	0.0275463	0.0251338	0	0
Or22a	FBgn0026398	0	0	0	0	0	0	0	0	0	0	0	3	3	2	6	2	4	0	1	0	0	0	0	0	0	0	0	0	0	0	0	0.0685196	0.0712968	0.0429364	0.128547	0.0414706	0.0955653	0	0.0216994	0	0	0	0.0609176	0.0478804	0	0
Or22b	FBgn0026397	0	0	0	0	0	0	0	0	0	0	0	12	5	4	6	1	3	1	2	0	0	0	0	0	0	0	0	0	0	0	0	0.274079	0.118828	0.0858727	0.128547	0.0207353	0.071674	0.0209439	0.0433988	0	0	0	0.159593	0.0475498	0	0
haf	FBgn0261509	2	2	17	7	9	2	3	5	4	3	5	27	30	46	80	96	71	45	45	90	0.485941	0.332867	2.84753	2.2017	1.26241	0.463226	0.571893	1.5901	0.744598	0.96265	2.23668	0.287734	0.332663	0.460773	0.799714	0.928785	0.791467	0.439747	0.455611	0.962873	1.46701	1.11879	0.36039	0.729699	4.07061	1.53323	0.376657
CG10869	FBgn0031347	0	0	0	0	0	0	0	0	0	0	0	2	4	2	7	2	7	12	8	4	0	0	0	0	0	0	0	0	0	0	0	0.0275463	0.0573255	0.0258919	0.0904374	0.025008	0.10085	0.151557	0.104683	0.0553084	0	0	0.0369212	0.0879741	0	0
CG31935	FBgn0051935	41	80	70	52	119	72	104	46	69	63	27	1698	1709	1926	1678	1745	1583	1732	1550	1411	9.26653	12.3854	10.9068	15.214	15.5269	15.5123	18.442	13.6079	11.9479	18.8047	11.2351	16.8324	17.6281	17.9459	15.6033	15.7043	16.4148	15.7441	14.598	14.0421	11.9432	15.011	17.4688	15.3511	0.683687	0.977843	1.43025
CG14352	FBgn0031351	57	49	68	25	86	50	60	37	72	25	48	1220	1126	1358	1055	904	1006	1097	1129	907	46.8788	27.6048	38.5546	26.6163	40.8324	39.1996	38.7163	39.8294	45.3673	27.1541	72.6815	44.0085	42.2639	46.0445	35.6982	29.6047	37.9595	36.2866	38.6923	32.846	34.9137	43.3972	44.1056	35.1812	0.791592	1.23353	1.5583
RFeSP	FBgn0021906	474	547	554	287	687	450	522	366	357	304	207	4654	4350	4721	4369	4107	4282	5216	4843	4260	425.274	336.175	342.662	333.333	355.838	384.869	367.453	429.805	245.396	360.212	341.934	183.143	178.119	174.623	161.274	146.726	176.262	188.22	181.064	168.296	359.361	355.072	178.628	170.307	2.01178	2.0849	1.03634
chinmo	FBgn0086758	1	2	2	0	1	0	0	0	0	0	0	32	27	28	61	67	53	58	56	70	0.342568	0.469315	0.472327	0	0.197766	0	0	0	0	0	0	0.480808	0.422124	0.39544	0.859742	0.913929	0.832998	0.799121	0.799399	1.05589	0.321053	0.0282523	0.432791	0.876846	0.741819	0.0322204	0.0434343
cpb	FBgn0011570	358	408	396	203	472	230	360	173	363	201	149	5948	5454	6450	5550	5637	5371	6271	5631	5105	267.859	209.108	204.26	196.619	203.878	164.044	211.332	169.422	208.084	198.615	205.253	195.195	186.238	198.957	170.847	167.943	184.374	188.711	175.564	168.187	219.461	194.375	193.463	175.938	1.13438	1.1048	0.973919
CG17660	FBgn0031356	66	148	171	73	158	92	92	66	83	51	54	2299	2277	2621	2254	2272	2196	2595	2419	2214	25.4725	39.127	45.4978	36.4718	35.2038	33.8474	27.8584	33.3405	24.5423	25.9951	38.371	38.9172	40.1071	41.7034	35.791	34.9162	38.8849	40.2812	38.9038	37.6252	36.6423	31.3084	40.2425	37.7337	0.910536	0.829718	0.911242
mRpL48	FBgn0031357	97	129	121	41	125	102	75	73	103	69	29	779	732	790	642	623	605	735	646	690	110.459	100.625	94.9909	60.4395	82.1762	110.724	67.0089	108.806	89.8622	103.771	60.8009	38.9084	38.0427	37.0881	30.0786	28.2494	31.6087	33.6632	30.6543	34.5982	91.6288	89.0213	38.013	31.4754	2.41046	2.82828	1.17334
frtz	FBgn0086698	64	56	32	29	76	34	57	27	41	30	22	1454	1567	1728	1469	1368	1232	1657	1424	1386	14.0066	8.39513	4.82801	8.21592	9.6022	7.09318	9.78741	7.73421	6.87456	8.67097	8.86454	13.957	15.6513	15.5909	13.2271	11.9215	12.3704	14.5852	12.9865	13.3564	8.86142	8.3753	15.0664	13.0745	0.588157	0.640582	1.08913
Rim2	FBgn0031359	45	45	60	15	45	25	38	28	37	19	12	1474	1519	1592	1421	1547	1295	1469	1409	1319	34.1627	23.4013	31.402	14.7413	19.7223	18.0921	22.6341	27.8226	21.5204	19.0497	16.7727	49.0808	52.6292	49.8263	44.3839	46.765	45.1056	44.8538	44.5737	44.0918	25.9268	20.802	50.5121	44.9623	0.513279	0.462654	0.901369
Eno	FBgn0000579	2389	5036	4526	2838	5690	3243	3653	1777	3221	2412	1612	63711	57067	64620	48760	46724	46885	63550	56962	47803	988.282	1427.04	1290.76	1519.79	1358.88	1278.86	1185.65	962.171	1020.86	1317.76	1227.75	1155.99	1077.41	1102.07	829.889	769.654	889.855	1057.35	981.925	870.749	1306.47	1193.13	1111.82	899.903	1.17507	1.32584	1.12831
Rrp40	FBgn0260648	143	155	131	91	189	87	113	99	160	85	63	550	509	599	480	439	439	543	479	410	127.199	94.442	80.3311	104.784	97.0539	73.7693	78.8616	115.261	109.037	99.8526	103.173	21.4577	20.663	21.9659	17.5663	15.549	17.9156	19.426	17.7546	16.0584	101.689	96.7156	21.3622	17.3783	4.76022	5.5653	1.16913
CG31937	FBgn0031360	13	30	62	9	37	8	10	11	18	10	10	1691	1794	1877	1937	1991	1691	2121	1889	2139	8.36739	13.2268	27.5108	7.49885	13.7484	4.90847	5.04995	9.267	8.87621	8.50042	11.8502	47.738	52.6985	49.8066	51.2941	51.028	49.9357	54.9066	50.6649	60.622	14.151	8.88582	50.0811	53.0752	0.282561	0.167419	0.592506
CG17652	FBgn0031361	55	64	84	35	102	53	84	53	87	38	46	952	902	1057	809	829	774	856	994	735	46.5264	37.0854	48.9871	38.3275	49.8128	42.7388	55.7514	58.683	56.3851	42.4535	71.6432	35.3222	34.8235	36.8627	28.1563	27.9242	30.0399	29.1238	35.0389	27.3777	42.7316	53.924	35.6695	29.6101	1.19799	1.82113	1.52016
CG17646	FBgn0264494	6	19	7	9	22	13	19	14	21	8	15	353	328	385	415	425	319	343	330	301	1.62128	3.5168	1.30398	3.14815	3.4319	3.34858	4.02811	4.95148	4.34745	2.8549	7.46241	4.18366	4.04493	4.28888	4.61367	4.57285	3.95475	3.72768	3.71577	3.58135	2.39755	4.3464	4.17249	4.02768	0.57461	1.07913	1.87803
CG17712	FBgn0027597	20	42	43	18	56	23	26	19	40	37	14	1951	1627	1974	1729	1664	1609	1901	1779	1543	10.7664	15.4874	15.9579	12.5435	17.4034	11.8026	10.9813	13.3874	16.4972	26.3049	13.8756	46.0652	39.9723	43.8091	38.2938	35.6686	39.7391	41.1587	39.9067	36.5747	13.6888	15.7504	43.2822	38.5569	0.316269	0.408496	1.29161
CG17648	FBgn0031364	0	0	0	0	0	0	0	0	0	0	0	0	0	0	0	0	0	0	0	0	0	0	0	0	0	0	0	0	0	0	0	0	0	0	0	0	0	0	0	0	0	0	0	0
Gr22f	FBgn0041249	0	0	0	0	0	0	0	0	0	0	0	0	0	1	0	1	0	0	0	0	0	0	0	0	0	0	0	0	0	0	0	0	0	0.0225444	0	0.0217748	0	0	0	0	0	0	0.00751481	0.00362913	0	0
CG17650	FBgn0031365	0	3	0	1	2	2	0	0	1	0	0	8	7	7	11	14	8	15	14	6	0	3.38018	0	2.1293	1.89918	3.13597	0	0	1.2602	0	0	0.57716	0.525484	0.474685	0.744416	0.91696	0.60373	0.99234	0.959595	0.434566	1.37737	0.899336	0.525776	0.775268	2.61969	1.16003	0.442813
Gr22e	FBgn0045497	0	0	0	0	0	0	0	1	0	0	0	0	0	0	0	0	0	0	0	0	0	0	0	0	0	0	0	0.695565	0	0	0	0	0	0	0	0	0	0	0	0	0	0.0993664	0	0		inf
Gr22d	FBgn0045498	0	0	0	0	0	0	0	0	0	0	0	0	0	0	0	0	0	0	0	0	0	0	0	0	0	0	0	0	0	0	0	0	0	0	0	0	0	0	0	0	0	0	0	0
Gr22c	FBgn0265138	0	0	0	0	0	0	0	0	0	0	0	0	0	0	0	0	0	0	0	0	0	0	0	0	0	0	0	0	0	0	0	0	0	0	0	0	0	0	0	0	0	0	0	0
Gr22b	FBgn0045500	0	0	0	0	0	0	0	0	0	0	0	0	0	0	0	0	0	0	0	0	0	0	0	0	0	0	0	0	0	0	0	0	0	0	0	0	0	0	0	0	0	0	0	0
Gr22a	FBgn0045501	0	0	0	0	0	0	0	1	0	0	0	0	0	0	0	0	0	0	0	0	0	0	0	0	0	0	0	0.68676	0	0	0	0	0	0	0	0	0	0	0	0	0	0.0981086	0	0		inf
CG31933	FBgn0051933	0	0	0	0	0	0	0	0	0	0	0	0	0	0	0	0	0	0	0	0	0	0	0	0	0	0	0	0	0	0	0	0	0	0	0	0	0	0	0	0	0	0	0	0
CG31664	FBgn0051664	0	0	0	0	0	0	0	0	0	0	0	0	0	0	0	0	0	0	2	0	0	0	0	0	0	0	0	0	0	0	0	0	0	0	0	0	0	0	0.0284559	0	0	0	0	0.00474265		0
c-cup	FBgn0031367	0	0	0	0	0	0	0	0	0	0	0	0	0	0	0	0	0	0	0	0	0	0	0	0	0	0	0	0	0	0	0	0	0	0	0	0	0	0	0	0	0	0	0	0
wry	FBgn0051665	0	0	1	0	0	0	0	0	0	0	0	0	0	0	0	0	0	1	0	0	0	0	0.123705	0	0	0	0	0	0	0	0	0	0	0	0	0	0	0.00721702	0	0	0.0309262	0	0	0.00120284	inf	0	0
CG31663	FBgn0051663	0	1	0	0	0	0	6	1	0	0	0	1	0	1	2	1	0	1	4	9	0	0.152489	0	0	0	0	1.04796	0.291375	0	0	0	0.00976399	0	0.00917759	0.0183178	0.00886428	0	0.00895344	0.0371057	0.0882202	0.0381224	0.191334	0.00631386	0.0269103	6.03789	7.11006	1.17757
CG7295	FBgn0031372	0	0	0	0	0	0	0	0	0	0	0	0	0	0	0	0	0	0	0	0	0	0	0	0	0	0	0	0	0	0	0	0	0	0	0	0	0	0	0	0	0	0	0	0
CG15358	FBgn0031373	1	0	0	0	1	0	0	0	1	0	0	5	2	3	3	1	3	1	7	1	0.819185	0	0	0	0.472919	0	0	0	0.627611	0	0	0.17965	0.0747724	0.101316	0.10111	0.0326191	0.112752	0.0329473	0.238951	0.0360707	0.204796	0.157219	0.118579	0.0924083	1.72708	1.70135	0.9851
Wdr62	FBgn0031374	106	167	113	77	163	91	87	110	143	95	52	11241	10516	12601	10897	11072	10526	13248	11551	10920	14.874	16.0519	10.9312	13.9868	13.2043	12.1723	9.57815	20.2029	15.3733	17.6051	13.434	69.1833	67.3445	72.8959	62.9101	61.8641	67.7651	74.7669	67.5414	67.4711	13.961	14.51	69.8079	67.0531	0.199991	0.216396	1.08203
CG15357	FBgn0040719	0	0	0	0	0	0	0	0	1	0	0	0	0	0	0	0	0	0	0	0	0	0	0	0	0	0	0	0	1.36884	0	0	0	0	0	0	0	0	0	0	0	0	0.195549	0	0		inf
CG33673	FBgn0053673	0	0	0	2	0	0	0	1	0	0	0	0	0	0	1	0	0	0	0	0	0	0	0	2.27366	0	0	0	1.14945	0	0	0	0	0	0	0.0361312	0	0	0	0	0	0.568416	0.164207	0	0.00602186	inf	27.2685	0
erm	FBgn0031375	0	0	0	1	0	0	0	0	0	0	0	0	0	0	0	0	0	0	0	2	0	0	0	0.438386	0	0	0	0	0	0	0	0	0	0	0	0	0	0	0	0.0298232	0.109597	0	0	0.00497053	inf	0	0
Der-1	FBgn0267972	83	116	92	50	124	83	77	50	69	67	45	2726	2549	2813	2494	2493	2397	2872	2756	2204	69.9271	66.9441	53.4344	54.531	60.3106	66.6584	50.8977	55.1363	44.5374	74.548	69.8009	100.732	98.0092	97.7041	86.448	83.6335	92.6523	97.3171	96.7553	81.7621	61.2091	60.2699	98.8151	89.7614	0.619431	0.671446	1.08397
CG15356	FBgn0031377	25	64	101	43	70	34	45	33	34	11	6	5543	5506	6105	4771	5029	4290	5954	4658	4832	5.05991	8.87298	14.0925	11.2662	8.1791	6.55981	7.14588	8.74211	5.27218	2.94028	2.23581	49.2064	50.8591	50.9406	39.7286	40.5298	39.8364	48.4673	39.2853	43.0628	9.82291	5.86788	50.3354	41.8184	0.195149	0.140318	0.71903
CG15362	FBgn0031378	12	23	12	8	15	26	6	9	21	4	20	1077	914	1113	789	711	802	1022	1011	748	14.7162	19.3211	10.1452	12.7002	10.6197	30.3948	5.77308	14.4464	19.7308	6.47843	45.1572	57.9303	51.1554	56.2713	39.8093	34.7197	45.1243	50.4085	51.6648	40.3915	14.2207	18.9429	55.119	43.6864	0.258	0.433611	1.68066
CG7289	FBgn0031379	148	144	141	105	217	99	124	109	116	86	63	2340	2156	2452	1875	1922	1758	2548	2322	2046	48.0777	32.0429	31.5767	44.1547	40.6955	30.6568	31.6041	46.3456	28.8701	36.8956	37.6793	33.3405	31.9639	32.8381	25.0596	24.8614	26.2012	33.2904	31.432	29.2658	38.963	36.1067	32.7142	28.3517	1.19101	1.27353	1.06928
Got2	FBgn0001125	1066	1341	1293	798	1618	940	1167	696	1075	665	475	15137	14440	16146	11536	11353	10486	13908	12574	10993	511.418	440.691	427.645	495.596	448.128	429.889	439.268	437.047	395.126	421.341	419.559	318.517	316.166	319.345	227.701	216.88	230.807	268.362	251.374	232.224	468.837	427.194	318.009	237.891	1.47429	1.79575	1.21805
Npc2a	FBgn0031381	224	271	229	98	273	125	158	147	223	115	93	4314	4117	4161	4359	4559	3668	5407	4922	4884	311.576	258.21	219.592	176.461	219.222	165.743	172.43	267.629	237.646	211.255	238.166	263.191	261.352	238.611	249.456	252.509	234.081	302.489	285.29	299.133	241.46	216.013	254.385	270.493	0.949192	0.79859	0.841337
Obp22a	FBgn0043539	0	0	0	0	0	0	0	0	0	0	0	1	1	0	0	1	0	0	0	0	0	0	0	0	0	0	0	0	0	0	0	0.0770362	0.0801586	0	0	0.0699377	0	0	0	0	0	0	0.0523983	0.0116563	0	0
CG33543	FBgn0053543	2	0	0	0	0	0	0	0	0	0	0	1	0	0	2	0	0	0	0	0	0.883812	0	0	0	0	0	0	0	0	0	0	0.0193822	0	0	0.0363623	0	0	0	0	0	0.220953	0	0.00646075	0.00606038	34.1993	0	0
CG15353	FBgn0040718	4	33	27	9	16	12	4	12	21	10	17	0	0	1	0	2	2	0	5	0	15.3521	86.758	71.4395	44.7154	35.4514	43.9036	12.0451	60.2823	61.75	50.6877	120.126	0	0	0.158228	0	0.305653	0.352176	0	0.799663	0	54.5663	54.8923	0.0527428	0.242915	1034.57	225.973	0.218422
Nplp4	FBgn0040717	7	3	0	1	3	1	3	8	5	0	1	1	1	2	5	2	4	0	3	2	22.3196	6.55236	0	4.12757	5.52224	3.03948	7.505	33.3871	12.2143	0	5.87043	0.13985	0.145519	0.262903	0.655919	0.253927	0.585154	0	0.398601	0.280797	8.24989	9.64836	0.182757	0.3624	45.1413	26.6235	0.589783
CG4238	FBgn0031384	70	105	91	48	117	55	50	28	67	19	32	4870	4673	5343	4462	4515	4308	4597	4186	4099	15.0652	15.4793	13.5015	13.3728	14.5367	11.2836	8.4428	7.88741	11.0474	5.40037	12.6796	45.9705	45.8988	47.4064	39.5091	38.6923	42.5376	39.7913	37.5408	38.8443	14.3547	10.1826	46.4253	39.4859	0.309201	0.257879	0.834017
CG42296	FBgn0259192	1	1	0	0	1	0	0	4	0	0	0	1	0	0	1	0	0	0	1	0	0.208295	0.142681	0	0	0.12025	0	0	1.09053	0	0	0	0.00913595	0	0	0.0085698	0	0	0	0.00867976	0	0.0877441	0.172969	0.00304532	0.00287493	28.8128	60.1647	2.08812
lectin-22C	FBgn0259230	0	0	0	0	0	0	0	0	0	0	0	0	0	0	0	0	0	0	0	0	0	0	0	0	0	0	0	0	0	0	0	0	0	0	0	0	0	0	0	0	0	0	0	0
Su(dx)	FBgn0003557	114	152	140	86	169	86	154	108	138	74	59	8246	7863	9455	7784	8305	7496	8899	7972	7882	24.8705	22.7148	21.0558	24.2875	21.2848	17.8849	26.3597	30.8392	23.0657	21.3208	23.698	78.9035	78.2883	85.0386	69.8672	72.1455	75.029	78.0832	72.4727	75.7161	23.2322	23.4933	80.7435	73.8856	0.287728	0.317969	1.1051
Kebab	FBgn0028952	17	35	20	11	44	24	26	20	27	8	23	902	830	923	812	792	786	1243	1084	835	6.4177	9.05077	5.20506	5.37562	9.58932	8.63677	7.70094	9.88235	7.80913	3.98854	15.986	14.9352	14.3001	14.3651	12.6118	11.9055	13.6136	18.8729	17.0525	13.88	6.51229	9.08471	14.5334	14.656	0.44809	0.619861	1.38334
Or22c	FBgn0026396	0	0	0	0	1	0	0	0	0	0	0	0	0	0	1	0	0	0	1	0	0	0	0	0	0.296895	0	0	0	0	0	0	0	0	0	0.0211587	0	0	0	0.0214302	0	0	0.0424135	0	0.00709814		5.9753
dpr3	FBgn0053516	0	0	0	0	0	0	0	0	0	0	0	1	1	2	0	1	1	1	0	2	0	0	0	0	0	0	0	0	0	0	0	0.017381	0.0180855	0.0326743	0	0.0157794	0.0181812	0.0159382	0	0.0348983	0	0	0.0227136	0.0141328	0	0
CG12674	FBgn0031388	0	0	1	0	0	0	0	0	0	0	0	0	0	0	0	0	0	0	0	0	0	0	0.455028	0	0	0	0	0	0	0	0	0	0	0	0	0	0	0	0	0	0.113757	0	0	0	inf
CG4259	FBgn0031389	2	6	2	1	8	1	0	2	6	4	2	5	4	5	16	9	9	4	10	6	1.52955	3.1432	1.05446	0.990009	3.53206	0.729026	0	2.002	3.51555	4.04005	2.81607	0.167717	0.139612	0.157645	0.503436	0.274073	0.315789	0.123036	0.318685	0.202049	1.6793	2.37639	0.154991	0.289511	10.8348	8.20829	0.757585
GlyP	FBgn0004507	1011	1582	1421	895	1677	935	1142	585	1040	608	417	31469	28882	33443	24571	24074	22918	30948	27868	23287	247.969	265.79	240.273	284.168	237.456	218.609	219.762	187.803	195.428	196.944	188.305	338.535	323.298	338.164	247.948	235.117	257.895	305.292	284.826	251.497	259.55	206.33	333.332	263.763	0.778653	0.782255	1.00463
tho2	FBgn0031390	767	879	776	504	879	394	592	371	776	346	339	8373	8003	9335	8276	7887	7803	9503	8671	8167	96.811	75.9986	67.5238	82.3504	64.0506	47.4062	58.6262	61.2919	75.0412	57.6765	78.7789	46.3537	46.1011	48.5758	42.9775	39.6398	45.1868	48.2422	45.6065	45.3905	80.6709	63.2674	47.0102	44.5072	1.71603	1.42151	0.82837
CG11723	FBgn0031391	12	21	39	29	42	31	27	21	25	18	12	2717	2638	3026	2165	2077	2096	2497	2237	1982	7.0856	8.49379	15.8754	22.1666	14.3169	17.4488	12.5083	16.2299	11.3095	14.0366	13.0454	70.3654	71.0886	73.6614	52.595	48.834	56.7816	59.2995	55.0414	51.5314	13.4054	14.1279	71.7051	54.0138	0.186951	0.261561	1.39909
TBCD	FBgn0027509	323	378	417	252	444	204	297	195	315	169	110	4019	3888	4648	3490	3437	3174	4042	3793	3352	56.2546	45.0956	50.0677	56.8149	44.642	33.8685	40.5838	44.4519	42.0315	38.8719	35.2719	30.7007	30.9038	33.3732	25.0076	23.8356	25.362	28.3132	27.5275	25.7059	52.0582	39.9602	31.6592	25.9586	1.64433	1.53938	0.936175
AIF	FBgn0031392	339	342	253	188	381	186	250	224	289	188	154	8243	7966	9234	7927	7716	7812	10031	8870	7508	94.9447	65.6121	48.8491	68.1608	61.6028	49.6585	54.9353	82.1143	62.0122	69.538	79.4095	101.258	101.822	106.619	91.3421	86.0505	100.382	112.993	103.52	92.5908	69.3917	65.6101	103.233	97.813	0.672184	0.670771	0.997898
CG15382	FBgn0031393	0	0	0	0	0	0	0	1	0	0	0	17	17	26	20	30	13	26	20	21	0	0	0	0	0	0	0	1.7169	0	0	0	0.978067	1.01771	1.40603	1.07936	1.56696	0.782365	1.37169	1.09321	1.21294	0	0.245272	1.13394	1.18442	0	0.207082	inf
aop	FBgn0000097	107	121	188	49	138	94	69	55	100	57	40	4437	4378	4918	4041	4237	3714	4273	3815	3866	30.254	23.4353	36.6456	17.935	22.5259	25.3359	15.3069	20.3545	21.6624	21.2847	20.8228	55.0253	56.4942	57.3275	47.0088	47.7032	48.1794	48.5924	44.9491	48.1319	27.0675	21.0419	56.2823	47.4275	0.480923	0.443664	0.922527
CG10874	FBgn0031395	28	38	47	34	75	27	47	47	54	39	30	827	713	874	665	743	749	823	875	663	26.4982	24.6337	30.6635	41.6527	40.9755	24.3575	34.8977	58.2178	39.1526	48.7435	52.271	34.3272	30.7948	34.0993	25.8923	27.9987	32.5208	31.3253	34.506	27.6277	30.862	42.6594	33.0738	29.9785	0.933127	1.423	1.52498
CG34172	FBgn0085201	0	1	0	0	2	0	1	0	0	0	1	3	1	4	2	0	2	4	0	4	0	2.25346	0	0	3.79837	0	2.58109	0	0	0	6.05679	0.43287	0.150138	0.542498	0.270697	0	0.301865	0.529248	0	0.579422	0.563364	1.77661	0.375169	0.280205	1.50163	6.34037	4.22233
CG31668	FBgn0051668	0	0	1	0	0	0	0	0	0	0	0	2	4	2	2	2	0	0	0	0	0	0	0.241758	0	0	0	0	0	0	0	0	0.0307623	0.0640184	0.0289148	0.028856	0.0279277	0	0	0	0	0.0604395	0	0.0412318	0.00946396	1.46584	0	0
CG33124	FBgn0053124	0	1	0	0	0	0	0	0	0	1	0	0	0	0	0	0	1	0	0	0	0	0.241032	0	0	0	0	0	0	0	0.464709	0	0	0	0	0	0	0.0161439	0	0	0	0.0602579	0.066387	0	0.00269065	inf	24.6732	0
CG15385	FBgn0031397	1	1	7	1	2	1	1	0	4	0	0	57	57	52	129	128	102	73	109	104	0.352473	0.241442	1.70094	0.45628	0.406968	0.335997	0.276545	0	1.08017	0	0	0.8812	0.916916	0.755622	1.87071	1.79649	1.64948	1.03487	1.60096	1.6141	0.687783	0.299955	0.851246	1.59443	0.807973	0.188126	0.232837
Uch	FBgn0010288	1147	1909	1695	1165	2222	1141	1610	945	1877	1018	935	10766	9706	11267	9179	8318	8271	10209	10103	8085	1056.53	1204.52	1076.35	1389.16	1181.6	1001.88	1163.55	1139.34	1324.62	1238.4	1585.67	434.959	408.028	427.862	347.862	305.091	349.542	378.217	387.792	327.924	1181.64	1233.58	423.617	349.404	2.78941	3.53052	1.26569
CG34174	FBgn0085203	20	13	51	12	52	32	35	14	26	28	18	472	446	518	374	379	372	421	412	359	19.0141	8.46596	33.4258	14.7684	28.54	29.0005	26.1068	17.421	18.9377	35.1559	31.5064	19.6817	19.3513	20.3026	14.6288	14.3475	16.2259	16.0978	16.3219	15.0284	18.9186	26.6669	19.7785	15.4417	0.95652	1.72694	1.80544
daed	FBgn0031398	68	109	115	33	134	68	106	55	90	52	26	3314	3043	3548	2670	2418	2581	3179	2935	2499	50.5135	55.4641	58.8927	31.7335	57.4656	48.1523	61.7795	53.4762	51.2212	51.0147	35.5592	107.975	103.164	108.657	81.602	71.5229	87.9644	94.9787	90.852	81.7405	49.151	51.2384	106.599	84.7768	0.461083	0.604392	1.31081
CG15386	FBgn0040715	21	20	26	10	24	9	20	7	15	6	12	0	0	0	0	0	0	0	0	0	55.7991	36.402	47.6263	34.3965	36.8149	22.7961	41.6945	24.3448	30.5357	21.0549	58.7043	0	0	0	0	0	0	0	0	0	43.556	33.7064	0	0	inf	inf
CG42371	FBgn0259717	52	80	73	45	160	87	112	48	136	59	57	0	0	0	0	0	0	0	0	0	122.468	129.062	118.525	137.195	217.543	195.321	206.956	147.966	245.396	183.512	247.158	0	0	0	0	0	0	0	0	0	126.812	206.265	0	0	inf	inf
mio	FBgn0031399	52	64	61	39	78	38	76	41	44	24	22	2067	1937	2221	2244	2308	2111	2328	2038	1805	12.4161	10.4677	10.041	12.0546	10.7518	8.6492	14.2376	12.8135	8.04904	7.56812	9.67133	21.647	21.1077	21.8629	22.0443	21.9437	23.1255	22.3565	20.2775	18.9772	11.2449	10.2487	21.5392	21.4541	0.522065	0.477701	0.915022
papi	FBgn0031401	37	51	35	38	80	47	45	28	48	33	27	2258	2394	2705	3017	3157	2726	2662	2500	2442	13.2901	12.5483	8.66683	17.6692	16.589	16.0929	12.6818	13.1639	13.2092	15.6543	17.8555	35.5734	39.2446	40.0562	44.5855	45.1535	44.9235	38.4567	37.4192	38.6229	13.0436	15.0352	38.2914	41.5269	0.34064	0.36206	1.06288
CG15387	FBgn0031403	110	161	127	91	202	68	131	69	214	91	95	1961	1669	2010	1503	1422	1432	1655	1705	1210	194.854	195.357	155.091	208.672	206.573	114.825	182.066	159.98	290.428	212.888	309.828	152.359	134.928	146.787	109.539	100.301	116.381	117.91	125.855	94.3789	188.493	210.941	144.692	110.727	1.30273	1.90505	1.46236
sau	FBgn0267378	214	227	213	103	273	148	208	168	238	135	79	5296	4922	5536	5023	5201	4733	5301	5356	4780	150.347	109.243	103.163	93.675	110.726	99.1179	114.653	154.486	128.105	125.259	102.185	163.193	157.816	160.344	145.189	145.498	152.559	149.788	156.801	147.87	114.107	119.219	160.451	149.618	0.711164	0.796823	1.12045
Sec24CD	FBgn0262126	440	624	583	402	665	476	487	245	473	282	172	6894	6897	7574	6556	6711	5995	7862	6487	6452	76.3749	74.1942	69.7642	90.3296	66.6384	78.7617	66.3235	55.6627	62.9025	64.6459	54.9677	52.486	54.6371	54.2	46.8197	46.3848	47.7428	54.8869	46.9213	49.3135	77.6657	64.2718	53.7744	48.6782	1.44429	1.32034	0.914181
Tengl3	FBgn0051679	0	0	0	0	0	0	0	0	0	0	0	1	0	0	0	1	0	1	1	0	0	0	0	0	0	0	0	0	0	0	0	0.0268943	0	0	0	0.0244161	0	0.0246617	0.0255514	0	0	0	0.00896476	0.0124382	0	0
Tengl2	FBgn0052463	0	0	0	0	0	0	0	0	0	0	0	0	2	0	1	0	0	0	1	0	0	0	0	0	0	0	0	0	0	0	0	0	0.0593023	0	0.0267303	0	0	0	0.0270732	0	0	0	0.0197674	0.00896725	0	0
Tengl1	FBgn0051682	0	0	0	0	0	0	0	0	0	0	0	4	1	2	2	0	4	3	6	7	0	0	0	0	0	0	0	0	0	0	0	0.113628	0.0295585	0.0534021	0.0532935	0	0.118859	0.0781468	0.161932	0.199629	0	0	0.0655297	0.101977	0	0
CG4267	FBgn0264979	19	45	43	32	42	38	26	13	33	13	11	3438	3066	3592	1547	1484	1654	1958	1838	1571	10.5009	17.0361	16.3834	22.8943	13.4006	20.02	11.2742	9.40404	13.9731	9.48874	11.193	83.3396	77.3344	81.8434	35.1765	32.6585	41.9399	43.5232	42.3297	38.2314	16.7037	12.6791	80.8391	38.9765	0.206629	0.325301	1.57433
Ser12	FBgn0011832	0	0	0	0	0	0	0	0	0	0	0	0	0	0	0	0	0	0	0	0	0	0	0	0	0	0	0	0	0	0	0	0	0	0	0	0	0	0	0	0	0	0	0	0
CG17239	FBgn0042186	0	0	0	0	0	0	0	0	0	0	0	0	0	0	0	0	0	0	0	0	0	0	0	0	0	0	0	0	0	0	0	0	0	0	0	0	0	0	0	0	0	0	0	0
CG17234	FBgn0042187	0	0	0	0	0	0	0	0	0	0	0	0	0	0	0	0	0	0	0	0	0	0	0	0	0	0	0	0	0	0	0	0	0	0	0	0	0	0	0	0	0	0	0	0
Send1	FBgn0031406	0	0	0	0	0	0	0	0	1	0	0	0	0	0	0	0	0	0	0	0	0	0	0	0	0	0	0	0	0.620256	0	0	0	0	0	0	0	0	0	0	0	0	0.088608	0	0		inf
CG4270	FBgn0031407	0	0	0	0	0	0	0	0	0	0	0	0	0	0	0	0	0	0	0	0	0	0	0	0	0	0	0	0	0	0	0	0	0	0	0	0	0	0	0	0	0	0	0	0
CG34049	FBgn0054049	0	0	0	0	0	0	0	0	0	0	0	0	0	0	0	0	0	0	0	0	0	0	0	0	0	0	0	0	0	0	0	0	0	0	0	0	0	0	0	0	0	0	0	0
CG17242	FBgn0250841	0	0	0	0	0	0	0	0	0	0	0	0	0	0	0	0	0	0	0	0	0	0	0	0	0	0	0	0	0	0	0	0	0	0	0	0	0	0	0	0	0	0	0	0
CG4271	FBgn0031409	0	0	0	0	0	0	0	0	0	0	0	0	1	0	0	1	0	1	0	0	0	0	0	0	0	0	0	0	0	0	0	0	0.0389247	0	0	0.0339615	0	0.0343031	0	0	0	0	0.0129749	0.0113774	0	0
CG31681	FBgn0051681	0	0	0	1	0	0	0	0	0	1	0	0	0	0	0	0	0	0	1	0	0	0	0	1.01242	0	0	0	0	0	1.03288	0	0	0	0	0	0	0	0	0.03259	0	0.253106	0.147554	0	0.00543167	inf	27.1656	0
CG42658	FBgn0261523	0	0	0	0	0	0	0	0	0	0	0	0	0	0	0	0	2	0	0	1	0	0	0	0	0	0	0	0	0	0	0	0	0	0	0	0	0.144072	0	0	0.0691356	0	0	0	0.0355346		0
CG17237	FBgn0031410	0	0	0	0	0	0	0	0	0	0	0	0	0	0	0	0	0	0	0	0	0	0	0	0	0	0	0	0	0	0	0	0	0	0	0	0	0	0	0	0	0	0	0	0
robl22E	FBgn0028570	0	0	0	0	0	0	0	0	0	0	0	0	0	0	0	0	1	0	0	0	0	0	0	0	0	0	0	0	0	0	0	0	0	0	0	0	0.097028	0	0	0	0	0	0	0.0161713		0
CG31949	FBgn0051949	0	0	1	0	0	0	0	0	0	0	0	1	0	0	1	0	0	0	0	0	0	0	0.798206	0	0	0	0	0	0	0	0	0.0507836	0	0	0.0476366	0	0	0	0	0	0.199552	0	0.0169279	0.00793943	11.7883	0	0
CG16995	FBgn0031412	3	3	0	3	7	0	8	0	2	1	3	6	3	6	8	17	8	2	4	12	4.22967	2.8973	0	5.47535	5.69755	0	8.84944	0	2.16035	1.862	7.78731	0.371031	0.193035	0.348748	0.464052	0.954387	0.517483	0.11341	0.235003	0.744971	3.15058	3.76523	0.304272	0.504884	10.3545	7.45762	0.720229
CG9967	FBgn0031413	13	11	5	3	17	7	15	8	8	19	2	994	897	1050	777	767	795	1012	884	826	9.01104	5.22289	2.38928	2.6919	6.80276	4.62529	8.15761	7.25807	4.24844	17.3932	2.55236	30.2198	28.3761	30.0052	22.1587	21.1698	25.2825	28.213	25.5336	25.2107	4.82878	7.2911	29.5337	24.5947	0.1635	0.29645	1.81315
eys	FBgn0031414	0	4	0	0	2	0	0	2	1	0	0	4	2	2	4	4	3	6	5	7	0	0.26085	0	0	0.109921	0	0	0.249215	0.0729378	0	0	0.0167024	0.00868968	0.00784964	0.0156673	0.0151633	0.0131035	0.0229738	0.0198355	0.0293437	0.0652125	0.0617247	0.0110806	0.0193478	5.88531	3.19026	0.542073
Rab5	FBgn0014010	364	505	473	278	668	334	486	304	513	315	181	10420	9427	10826	9896	9867	9150	11026	10760	9643	342.911	325.88	307.19	339.024	363.296	299.941	359.217	374.846	370.259	391.908	313.935	430.548	405.306	420.459	383.558	370.131	395.477	417.768	422.396	400.004	328.751	353.343	418.771	398.223	0.785038	0.887301	1.13026
Axud1	FBgn0261647	41	49	57	18	57	42	33	28	41	24	19	1746	1997	2378	1974	2146	1726	2063	1891	1934	9.96179	8.15524	9.5476	5.6615	7.99527	9.72775	6.29083	8.90454	7.63213	7.7012	8.49939	18.6068	22.1443	23.82	19.7329	20.7622	19.2404	20.16	19.1458	20.6911	8.33153	8.1073	21.5237	19.9554	0.387087	0.406271	1.04956
CG3597	FBgn0031417	0	0	0	0	3	0	1	5	0	0	0	4	12	8	13	15	5	6	21	2	0	0	0	0	1.06829	0	0.483953	4.03676	0	0	0	0.108218	0.337811	0.203437	0.329912	0.368422	0.141499	0.148851	0.539772	0.0543208	0	0.798429	0.216488	0.263796	0	3.02669	inf
CG3609	FBgn0031418	299	479	406	269	500	238	294	276	365	239	147	3003	2817	3202	3025	3306	2750	3017	3318	3197	184.431	202.388	172.645	214.794	178.048	139.943	142.282	222.829	172.49	194.695	166.94	81.2443	79.3012	81.4255	76.7679	81.2001	77.8246	74.8472	85.284	86.8318	193.565	173.89	80.657	80.4593	2.39985	2.16121	0.900562
CG15390	FBgn0031419	31	37	36	24	53	39	54	37	38	11	28	67	74	63	57	58	44	57	70	42	23.2785	19.0319	18.6364	23.3298	22.976	27.9169	31.8147	36.366	21.8618	10.9089	38.7108	2.2067	2.53603	1.95034	1.761	1.73425	1.51589	1.72149	2.19038	1.38872	21.0691	27.2221	2.23102	1.71862	9.44372	15.8395	1.67725
Atxn7	FBgn0031420	10	23	33	16	31	12	24	14	13	10	3	2428	2337	2777	2100	2270	2096	2284	2017	1821	2.13224	3.35932	4.85083	4.41633	3.81595	2.43909	4.01502	3.90719	2.12368	2.81598	1.17771	22.707	22.7418	24.4111	18.4224	19.2731	20.5045	19.5871	17.9213	17.097	3.68968	2.89923	23.2866	18.8009	0.158446	0.154207	0.973244
Eogt	FBgn0264672	12	9	13	0	16	7	1	2	5	5	3	1341	1256	1354	1312	1242	1207	1379	1169	1094	4.7736	2.45242	3.56512	0	3.67443	2.65444	0.312108	1.04135	1.52385	2.62681	2.19719	23.3974	22.8026	22.2054	21.4729	19.6733	22.0289	22.0631	19.3779	19.1626	2.69778	2.00431	22.8018	20.6298	0.118314	0.0971561	0.821169
PIG-Wa	FBgn0031422	13	15	4	12	33	14	24	11	22	6	3	398	424	507	425	362	326	398	389	335	5.85717	4.62938	1.24243	6.99893	8.58348	6.01288	8.48392	6.4869	7.59409	3.57018	2.48855	7.86506	8.71846	9.41735	7.87816	6.49447	6.73881	7.21215	7.30336	6.64603	4.68198	6.17429	8.66696	7.0455	0.54021	0.876345	1.62223
CG3557	FBgn0031423	0	0	0	0	0	0	0	0	0	0	0	0	1	1	0	0	0	0	0	0	0	0	0	0	0	0	0	0	0	0	0	0	0.0363797	0.0328628	0	0	0	0	0	0	0	0	0.0230808	0	0
CG43750	FBgn0264081	0	0	0	0	0	0	0	0	0	0	0	0	0	0	0	0	0	0	0	0	0	0	0	0	0	0	0	0	0	0	0	0	0	0	0	0	0	0	0	0	0	0	0	0
VGlut	FBgn0031424	0	0	0	0	0	0	1	0	0	0	0	0	0	0	0	0	0	0	0	0	0	0	0	0	0	0	0.256885	0	0	0	0	0	0	0	0	0	0	0	0	0	0	0.0366979	0	0		inf
CG18641	FBgn0031426	2	0	0	1	1	1	0	0	2	1	1	0	1	0	0	1	1	0	1	0	1.12029	0	0	0.725114	0.323374	0.533962	0	0	0.858301	0.739766	1.03129	0	0.0255641	0	0	0.0223044	0.0256993	0	0.0233415	0	0.461351	0.498099	0.00852136	0.0118909	54.1406	41.8892	0.773712
CG31948	FBgn0051948	0	0	0	0	0	0	0	0	0	0	0	0	0	0	0	0	0	0	0	0	0	0	0	0	0	0	0	0	0	0	0	0	0	0	0	0	0	0	0	0	0	0	0	0
CG34448	FBgn0085477	0	0	0	0	0	0	0	0	0	0	0	0	0	0	0	0	0	0	0	0	0	0	0	0	0	0	0	0	0	0	0	0	0	0	0	0	0	0	0	0	0	0	0	0
CG34447	FBgn0085476	0	0	0	0	0	0	0	0	0	0	0	0	0	0	0	0	0	0	0	0	0	0	0	0	0	0	0	0	0	0	0	0	0	0	0	0	0	0	0	0	0	0	0	0
CG9886	FBgn0031428	9	11	9	4	23	7	8	7	11	11	5	186	140	168	202	205	177	214	176	168	3.8223	3.20009	2.63506	2.19912	5.63917	2.83394	2.66571	3.89117	3.57918	6.16977	3.90961	3.46473	2.71356	2.94149	3.5296	3.46679	3.44887	3.65539	3.11475	3.1417	2.96414	4.09837	3.03993	3.39285	0.97507	1.20794	1.23883
CG44139	FBgn0264988	0	0	0	0	0	0	0	0	0	0	0	0	0	0	0	0	0	0	0	0	0	0	0	0	0	0	0	0	0	0	0	0	0	0	0	0	0	0	0	0	0	0	0	0
dpp	FBgn0000490	1	10	20	4	5	9	2	2	4	5	4	49	50	43	96	113	89	86	71	123	0.351874	2.41032	4.85158	1.82202	1.01569	3.01884	0.552151	0.921122	1.07834	2.32354	2.59136	0.756236	0.802947	0.62378	1.38979	1.58327	1.43681	1.21709	1.04106	1.90575	2.35895	1.64301	0.727654	1.42896	3.24185	1.14979	0.354671
Slh	FBgn0264978	187	223	202	143	314	161	187	109	188	99	51	2055	1986	2211	1778	1816	1625	2072	1996	1897	60.557	49.4669	45.0962	59.9466	58.7026	49.7002	47.5121	46.2007	46.6433	42.3401	30.407	29.1883	29.3516	29.518	23.6889	23.4169	24.1433	26.9867	26.9346	27.0497	53.7666	45.9294	29.3526	25.37	1.83175	1.81038	0.988335
oaf	FBgn0011818	123	184	141	82	184	69	126	84	118	66	35	6512	6127	7295	5750	6002	5429	6960	6349	5717	76.5532	78.4446	60.4983	66.066	66.1121	40.9371	61.5275	68.4286	56.2664	54.2495	40.1058	177.765	174.035	187.18	147.237	148.746	155.024	174.223	164.661	156.675	70.3905	55.3753	179.66	157.761	0.391799	0.351007	0.895887
CG3528	FBgn0031430	0	0	0	0	0	0	0	0	0	0	0	0	0	0	0	0	0	0	0	0	0	0	0	0	0	0	0	0	0	0	0	0	0	0	0	0	0	0	0	0	0	0	0	0
CG3515	FBgn0031431	0	0	0	0	0	0	0	0	0	0	0	0	0	0	0	0	0	0	1	0	0	0	0	0	0	0	0	0	0	0	0	0	0	0	0	0	0	0	0.021809	0	0	0	0	0.00363483		0
Cyp309a1	FBgn0031432	0	0	0	0	0	0	0	0	0	0	0	4	1	0	4	6	0	0	3	0	0	0	0	0	0	0	0	0	0	0	0	0.0717181	0.0186562	0	0.0672738	0.0976644	0	0	0.0511027	0	0	0	0.0301248	0.0360068	0	0
Cyp309a2	FBgn0041337	0	0	0	4	0	0	0	0	0	0	1	11	5	2	10	2	7	3	9	2	0	0	0	1.99104	0	0	0	0	0	0	0.707937	0.185516	0.0877432	0.0317044	0.158199	0.0306221	0.12349	0.0463951	0.144206	0.0338623	0.497759	0.101134	0.101654	0.0894626	4.89658	1.13046	0.230867
Rad1	FBgn0026778	19	25	2	15	34	6	30	9	18	9	12	0	0	0	0	0	0	0	0	0	14.3194	12.9062	1.03912	14.6341	14.7929	4.31053	17.7391	8.87794	10.3932	8.9579	16.6507	0	0	0	0	0	0	0	0	0	10.7247	11.6746	0	0	inf	inf
Sws1	FBgn0085343	36	32	47	31	81	25	30	16	33	38	28	0	0	0	0	0	0	0	0	0	41.4508	25.2387	37.3073	46.2059	53.8418	27.4397	27.1014	24.1129	29.1107	57.784	59.3566	0	0	0	0	0	0	0	0	0	37.5507	39.821	0	0	inf	inf
insv	FBgn0031434	11	31	33	13	35	12	36	8	16	19	9	4438	4177	4795	3180	3037	3119	3745	3517	2738	6.04719	11.6737	12.5066	9.25146	11.108	6.28857	15.5276	5.7564	6.73891	13.7946	9.10929	107.01	104.799	108.674	71.925	66.4808	78.6678	82.8038	80.5678	66.2777	9.86976	9.76047	106.827	74.4538	0.0923898	0.131094	1.41893
Elba2	FBgn0031435	38	51	44	14	66	29	40	35	43	29	10	3961	3695	4360	2864	2938	2876	3088	2856	2403	20.6169	18.9538	16.4573	9.8327	20.6723	14.9985	17.0271	24.8546	17.8738	20.7793	9.98895	94.258	91.492	97.5218	63.9298	63.4719	71.5894	67.3835	64.5692	57.4071	16.4652	18.0278	94.4239	64.7252	0.174375	0.278528	1.59729
ND-B17.2	FBgn0031436	238	325	416	203	466	239	332	233	314	182	139	1859	1926	2011	1868	1985	1700	2165	1929	1829	344.94	322.654	415.648	380.863	389.904	330.198	377.524	442	348.662	348.363	370.904	118.174	127.395	120.158	111.387	114.556	113.041	126.201	116.5	116.722	366.026	372.508	121.909	116.401	3.00245	3.20021	1.06586
Arpc5	FBgn0031437	103	114	164	55	155	112	120	70	137	65	38	2507	2411	2586	2455	2426	2158	2579	2458	2291	140.442	106.476	154.159	97.0795	122.01	145.575	128.375	124.927	143.116	117.049	95.3945	149.93	150.033	145.366	137.721	131.717	134.999	141.432	139.659	137.549	124.539	125.207	148.443	137.179	0.838969	0.912721	1.08791
Drp1	FBgn0026479	233	385	367	218	480	311	293	187	303	186	128	10417	9674	10708	9422	9205	8889	11071	9865	8888	65.6116	74.263	71.2453	79.467	78.0316	83.4824	64.734	68.9233	65.3696	69.1722	66.3614	128.659	124.326	124.311	109.159	103.214	114.841	125.386	115.758	110.205	72.6467	70.8678	125.765	113.094	0.577638	0.626628	1.08481
CG15394	FBgn0250835	16	22	15	6	26	19	23	18	16	13	8	22	34	31	71	95	56	40	37	76	20.7254	19.5206	13.3949	10.061	19.4429	23.461	23.375	30.5179	15.8786	22.2392	19.0789	1.24991	2.00998	1.65547	3.78384	4.90001	3.32806	2.08391	1.99716	4.3348	15.9255	21.9991	1.63845	3.40463	9.71982	6.46151	0.664777
CG15395	FBgn0031440	0	0	0	0	0	0	0	0	0	0	0	0	0	0	0	0	0	0	0	0	0	0	0	0	0	0	0	0	0	0	0	0	0	0	0	0	0	0	0	0	0	0	0	0
CG43403	FBgn0263322	0	0	0	0	0	0	0	0	0	0	0	0	0	0	0	0	0	0	0	0	0	0	0	0	0	0	0	0	0	0	0	0	0	0	0	0	0	0	0	0	0	0	0	0
CG9962	FBgn0031441	0	0	0	0	0	0	0	0	0	0	0	0	0	0	0	0	0	0	0	0	0	0	0	0	0	0	0	0	0	0	0	0	0	0	0	0	0	0	0	0	0	0	0	0
CG43851	FBgn0264433	0	0	1	0	0	0	0	0	0	0	0	0	0	0	0	0	0	0	0	0	0	0	0.978623	0	0	0	0	0	0	0	0	0	0	0	0	0	0	0	0	0	0.244656	0	0	0	inf
CG33125	FBgn0053125	0	0	0	0	0	0	0	0	0	0	0	0	0	1	0	0	0	0	0	0	0	0	0	0	0	0	0	0	0	0	0	0	0	0.0115934	0	0	0	0	0	0	0	0	0.00386447	0	0
Prosbeta4R1	FBgn0031442	0	0	0	0	0	0	0	0	0	0	0	0	0	0	0	0	0	0	0	0	0	0	0	0	0	0	0	0	0	0	0	0	0	0	0	0	0	0	0	0	0	0	0	0
Or23a	FBgn0026395	0	0	0	0	0	0	0	0	0	0	0	0	0	0	0	0	0	0	0	0	0	0	0	0	0	0	0	0	0	0	0	0	0	0	0	0	0	0	0	0	0	0	0	0
Prosbeta4R2	FBgn0031443	0	0	0	0	0	0	0	0	0	0	0	0	0	0	0	0	0	0	0	0	0	0	0	0	0	0	0	0	0	0	0	0	0	0	0	0	0	0	0	0	0	0	0	0
Trf4	FBgn0031444	0	0	0	0	0	0	0	0	0	0	0	0	0	0	0	0	0	0	0	0	0	0	0	0	0	0	0	0	0	0	0	0	0	0	0	0	0	0	0	0	0	0	0	0
Gr23a	FBgn0041248	0	1	0	0	0	0	0	0	0	0	0	0	0	0	0	0	0	0	0	0	0	0.382662	0	0	0	0	0	0	0	0	0	0	0	0	0	0	0	0	0	0	0.0956656	0	0	0	inf
CG31690	FBgn0051690	1	0	0	1	1	0	0	0	0	0	0	13	8	7	27	22	17	11	16	19	0.240993	0	0	0.311968	0.139126	0	0	0	0	0	0	0.137411	0.087988	0.0695469	0.267707	0.211114	0.187964	0.106619	0.160676	0.201619	0.13824	0.0198752	0.0983153	0.189283	1.40609	0.105002	0.0746769
Trf5	FBgn0031446	2	0	0	0	0	0	3	0	0	0	0	3	0	1	0	0	1	2	0	0	1.3546	0	0	0	0	0	1.5942	0	0	0	0	0.0891203	0	0.0279227	0	0	0.0310743	0.0544814	0	0	0.33865	0.227743	0.0390143	0.0142593	8.68015	15.9715	1.84001
CG31689	FBgn0031449	58	74	36	43	109	49	60	38	86	33	28	9021	8368	9703	7341	7339	7435	8475	7366	6371	19.2332	16.809	8.22983	18.4585	20.8667	15.4892	15.6104	16.4932	21.8489	14.4521	17.0947	131.205	126.641	132.649	100.154	96.9058	113.116	113.031	101.785	93.0257	15.6826	17.4079	130.165	103.003	0.120483	0.169004	1.40272
Hrs	FBgn0031450	253	306	309	180	382	200	243	222	254	168	119	4789	4453	4820	4151	4045	3821	4819	4109	3933	68.903	57.0856	58.0152	63.4594	60.0601	51.9227	51.9236	79.1354	52.9981	60.4256	59.6686	57.2054	55.3478	54.1179	46.5117	43.8659	47.7437	52.7852	46.6318	47.1644	61.8658	59.4477	55.557	47.4504	1.11356	1.25284	1.12508
CG9961	FBgn0031451	0	0	0	0	0	2	1	0	2	0	0	29	38	26	32	35	32	25	22	25	0	0	0	0	0	3.83623	1.57872	0	3.08322	0	0	2.5594	3.48962	2.15682	2.64915	2.8043	2.95417	2.02322	1.84466	2.21502	0	1.21402	2.73528	2.41509	0	0.502684	inf
Cwc25	FBgn0031452	80	112	119	47	155	105	117	33	104	46	47	3427	2884	3529	2675	2583	2705	2987	3150	2519	31.763	30.4605	32.572	24.1566	35.5278	39.7403	36.4467	17.1493	31.6354	24.1203	34.3566	59.6788	52.2585	57.7643	43.6965	40.8364	49.2742	47.6985	52.116	44.0386	29.738	31.2824	56.5672	46.2767	0.525712	0.675985	1.28585
Pgk	FBgn0250906	851	1173	1210	796	1379	795	961	646	806	522	399	13936	13362	14756	12546	13192	11732	15883	15131	13249	423.974	400.308	415.585	513.367	396.623	377.56	375.641	421.252	307.647	343.458	365.985	304.524	303.816	303.077	257.161	261.704	268.165	318.258	314.127	290.647	438.309	369.738	303.806	285.01	1.44273	1.29728	0.899186
Bacc	FBgn0031453	369	559	437	183	610	324	447	244	376	251	154	12927	12038	13418	12776	13681	12376	13063	13083	12997	499.847	518.693	408.092	320.899	477.03	418.375	475.072	432.614	390.218	449.033	384.072	768.039	744.209	749.333	712.028	737.937	769.152	711.691	738.493	775.224	436.883	432.345	753.86	740.754	0.579527	0.583655	1.00712
Snapin	FBgn0031455	5	21	15	4	24	6	9	2	5	5	9	0	0	0	0	0	0	0	0	0	7.67607	22.0839	15.8754	7.9494	21.2708	8.78071	10.8406	4.01882	5.88095	10.1375	25.4385	0	0	0	0	0	0	0	0	0	13.3962	12.3383	0	0	inf	inf
HemK2	FBgn0031454	6	1	11	0	15	3	4	0	1	1	1	0	0	0	0	0	0	0	0	0	5.52677	0.630968	6.98519	0	7.97657	2.63421	2.89082	0	0.705714	1.2165	1.6959	0	0	0	0	0	0	0	0	0	3.28573	2.44567	0	0	inf	inf
Tnpo-SR	FBgn0031456	36	63	83	22	77	53	55	17	61	42	27	1316	1307	1528	1125	1217	1064	1386	1269	1136	7.99693	9.58624	12.7106	6.32629	9.87453	11.2229	9.5857	4.94276	10.3815	12.3215	11.0425	12.8219	13.2503	13.9933	10.2817	10.7647	10.8438	12.3829	11.7466	11.1115	9.15501	9.9102	13.3552	11.1885	0.685504	0.885746	1.29211
Snx21	FBgn0031457	38	33	59	32	67	44	61	36	65	32	13	1351	1307	1451	1289	1382	1193	1571	1282	1367	24.5347	14.5948	26.2612	26.7457	24.9734	27.0807	30.9007	30.4228	32.1528	27.2861	15.4533	38.2584	38.5126	38.6225	34.2406	35.5301	35.3394	40.7954	34.4916	38.8632	23.0341	26.8957	38.4645	36.5434	0.59884	0.735993	1.22903
aph-1	FBgn0031458	92	103	161	69	144	80	100	87	97	81	44	2530	2399	2591	2008	1922	1830	2385	2019	1801	79.7797	61.1827	96.249	77.4568	72.0895	66.1309	68.037	98.747	64.4444	92.7648	70.2487	96.2275	94.9433	92.6292	71.6407	66.3664	72.8076	83.1822	72.9574	68.7688	78.6671	76.066	94.6	72.6205	0.831576	1.04745	1.25959
Taf10b	FBgn0026324	95	107	140	72	179	95	137	103	127	91	49	1045	895	1085	833	798	788	874	856	742	133.94	103.337	136.075	131.408	145.694	127.679	151.547	190.074	137.182	169.442	127.193	64.6213	57.5888	63.0653	48.3194	44.8001	50.9721	49.5603	50.2906	46.064	126.19	149.83	61.7585	48.3344	2.04328	3.09986	1.5171
Taf10	FBgn0028398	87	175	176	99	212	91	168	111	173	149	96	1139	1002	1083	912	863	809	915	893	807	107.328	147.883	149.683	158.101	150.985	107.015	162.608	179.232	163.511	242.758	218.045	61.6299	56.4145	55.0805	46.2892	42.393	45.7891	45.3996	45.9064	43.8369	140.749	174.879	57.7083	44.9357	2.43897	3.89177	1.59566
colt	FBgn0019830	70	97	96	61	116	50	67	47	64	28	14	3409	3161	3553	3005	2893	2791	3403	3160	2843	47.2566	44.8562	44.6788	53.3089	45.2092	32.1769	35.4878	41.53	33.1019	24.9641	17.401	100.94	97.3908	98.8861	83.4641	77.7684	86.446	92.3982	88.8954	84.5111	47.5251	32.8387	99.0725	85.5805	0.479701	0.383717	0.799909
HINT1	FBgn0031459	213	356	376	116	448	266	366	154	246	164	92	4987	4663	5054	4789	4707	4212	5090	4479	4262	292.351	334.705	355.778	206.105	354.984	348.03	394.137	276.66	258.684	297.278	232.485	300.22	292.093	285.981	270.434	257.253	265.237	280.983	256.174	257.58	297.235	308.894	292.764	264.61	1.01527	1.16735	1.1498
CG15399	FBgn0031460	0	0	1	0	0	0	0	0	0	0	0	1	0	1	0	6	2	6	2	4	0	0	0.587979	0	0	0	0	0	0	0	0	0.0374085	0	0.0351619	0	0.203769	0.0782613	0.205819	0.0710811	0.15022	0.146995	0	0.0241901	0.118192	6.07664	0	0
Syt1	FBgn0004242	0	1	0	0	0	1	0	0	0	0	0	0	0	0	0	0	1	1	0	0	0	0.300143	0	0	0	0.417687	0	0	0	0	0	0	0	0	0	0	0.0201031	0.017623	0	0	0.0750358	0.0596696	0	0.00628767	inf	9.48994	0
daw	FBgn0031461	7	16	29	9	19	31	32	9	13	11	4	6	8	9	20	16	7	9	12	9	2.47151	3.86965	7.05875	4.11351	3.87278	10.4336	8.86451	4.15917	3.51655	5.12921	2.60019	0.0929159	0.128909	0.131003	0.290526	0.224944	0.113392	0.127804	0.176552	0.13992	4.37836	5.51086	0.11761	0.178857	37.2279	30.8116	0.827649
CG2964	FBgn0031462	0	0	0	1	0	0	0	0	0	0	1	0	0	0	0	0	0	0	0	0	0	0	0	0.48341	0	0	0	0	0	0	0.687528	0	0	0	0	0	0	0	0	0	0.120852	0.0982183	0	0	inf	inf
G6P	FBgn0031463	0	0	0	0	0	0	0	0	1	0	0	0	1	1	2	1	0	0	2	1	0	0	0	0	0	0	0	0	0.452381	0	0	0	0.0269479	0.0243428	0.0485866	0.0235118	0	0	0.04921	0.0259997	0	0.0646258	0.0170969	0.0245514	0	2.63227	inf
Duox	FBgn0283531	173	207	121	117	267	131	189	70	145	39	40	15287	14316	16956	13706	13765	13026	14421	12728	12004	23.3127	19.1075	11.2408	20.4098	20.7712	16.8278	19.9824	12.3465	14.97	6.94072	9.92401	90.353	88.0435	94.1988	75.9886	73.8606	80.5338	78.159	71.4718	71.2271	18.5177	14.5375	90.8651	75.2068	0.203793	0.193301	0.948515
CG3123	FBgn0031465	0	0	0	0	0	0	0	0	0	0	0	9	5	6	8	14	7	7	4	9	0	0	0	0	0	0	0	0	0	0	0	0.128838	0.074478	0.0807339	0.107426	0.181948	0.104821	0.0918891	0.0544023	0.129343	0	0	0.0946835	0.111638	0	0
CG3119	FBgn0031466	0	0	0	0	0	0	0	0	0	0	0	0	0	0	0	1	0	0	0	1	0	0	0	0	0	0	0	0	0	0	0	0	0	0	0	0.0231816	0	0	0	0.0256345	0	0	0	0.00813602		0
Cpr23B	FBgn0031467	0	0	0	0	0	0	0	0	0	0	0	0	0	0	0	0	0	0	0	0	0	0	0	0	0	0	0	0	0	0	0	0	0	0	0	0	0	0	0	0	0	0	0	0
CG2975	FBgn0031468	0	0	0	0	0	0	0	0	1	0	0	0	1	0	1	0	3	1	1	1	0	0	0	0	0	0	0	0	0.411362	0	0	0	0.0245044	0	0.0220906	0	0.0739022	0.021595	0.022374	0.0236422	0	0.0587659	0.00816815	0.0272673	0	2.15518	inf
CG18558	FBgn0031469	0	0	0	0	0	0	0	0	0	0	2	0	0	1	0	0	0	0	0	0	0	0	0	0	0	0	0	0	0	0	1.29568	0	0	0.0145065	0	0	0	0	0	0	0	0.185097	0.0048355	0	0	inf	inf
CG18557	FBgn0031470	0	0	0	0	0	0	0	0	0	0	0	1	0	1	0	0	0	0	1	4	0	0	0	0	0	0	0	0	0	0	0	0.0264252	0	0.0248382	0	0	0	0	0.0251057	0.106115	0	0	0.0170878	0.0218701	0	0
CG3117	FBgn0031471	0	0	0	0	0	0	0	0	0	0	0	0	0	0	0	0	0	0	0	0	0	0	0	0	0	0	0	0	0	0	0	0	0	0	0	0	0	0	0	0	0	0	0	0
CG2983	FBgn0031472	0	0	0	0	0	0	0	0	0	0	0	0	0	0	0	0	0	0	0	0	0	0	0	0	0	0	0	0	0	0	0	0	0	0	0	0	0	0	0	0	0	0	0	0
CG3104	FBgn0031473	0	2	10	1	3	0	0	0	2	0	1	45	44	47	72	99	55	145	129	135	0	0.881787	4.43723	0.833206	1.11474	0	0	0	0.986246	0	1.18502	1.27038	1.29249	1.24715	1.90665	2.5373	1.62416	3.75363	3.45991	3.82607	1.53806	0.46943	1.27001	2.85129	1.21106	0.164638	0.135945
RpS21	FBgn0015521	330	1003	940	224	857	477	544	297	448	310	190	18074	17791	18769	25730	27571	22663	22951	25334	23452	834.07	1736.51	1637.88	732.896	1250.47	1149.26	1078.77	982.528	867.512	1034.77	884.144	2003.63	2052.19	1955.72	2675.59	2774.8	2628.01	2333.07	2668.21	2610.01	1235.34	1035.35	2003.85	2614.95	0.616484	0.395935	0.642248
CG2991	FBgn0031474	55	63	67	20	71	27	35	18	45	39	7	1969	1955	2406	1826	1947	1640	1789	1726	1619	20.2468	15.8863	17.0034	9.53081	15.0889	9.47475	10.1089	8.67294	12.6916	18.9606	4.74431	31.7917	32.8451	36.5145	27.6558	28.5398	27.6987	26.4875	26.4767	26.243	15.6668	11.3917	33.7171	27.1836	0.464655	0.419066	0.901886
CG31694	FBgn0051694	306	408	574	195	490	273	395	239	403	311	114	6245	6153	7164	6226	6453	5633	6194	5868	5803	148.872	135.969	192.518	122.81	137.624	126.609	150.775	152.192	150.213	199.824	102.112	133.26	136.618	143.689	124.622	125.01	125.734	121.2	118.963	124.314	150.042	145.621	137.856	123.307	1.0884	1.18097	1.08505
CG8813	FBgn0031476	0	0	0	0	0	0	0	0	0	0	0	3	2	4	12	22	10	9	15	15	0	0	0	0	0	0	0	0	0	0	0	0.0956871	0.0663769	0.119921	0.35903	0.637046	0.33364	0.263231	0.454545	0.48031	0	0	0.0939948	0.4213	0	0
CG8814	FBgn0031478	50	56	42	35	62	40	40	14	58	34	19	3806	3560	4076	3257	3092	3011	3750	3384	2883	31.8852	24.4621	18.4644	28.893	22.8253	24.3158	20.0133	11.6855	28.3371	28.6346	22.3076	106.454	103.609	107.159	85.4532	78.5144	88.0949	96.1806	89.9244	80.9537	25.9262	22.5885	105.741	86.5202	0.245186	0.261077	1.06481
Prx6005	FBgn0031479	130	136	176	94	246	132	188	76	156	90	61	765	775	871	744	739	657	776	772	710	120.821	86.5812	112.765	113.092	131.989	116.945	137.087	92.4509	111.079	110.467	104.378	31.1841	32.8722	33.3727	28.4487	27.3484	28.0146	29.0066	29.8981	29.0555	108.315	114.914	32.4763	28.6286	3.33519	4.01394	1.20351
Sbat	FBgn0051950	84	92	75	53	77	35	73	45	63	38	18	324	278	312	167	216	184	211	164	166	142.699	107.058	87.8354	116.553	75.5159	56.6788	97.2985	100.059	81.9958	85.255	56.2984	24.1414	21.5535	21.8511	11.6721	14.6112	14.3411	14.4166	11.6095	12.4172	113.536	79.0144	22.5153	13.178	5.04263	5.99595	1.18905
betaggt-II	FBgn0028970	32	51	77	29	56	30	26	13	23	21	23	639	662	693	773	827	646	875	846	812	19.0578	20.8056	31.614	22.3577	19.2538	17.0316	12.1489	10.1337	10.4945	16.5172	25.2192	16.6916	17.9933	17.015	18.9406	19.6119	17.6513	20.9589	20.9953	21.2938	23.4588	15.8284	17.2333	19.9086	1.36125	0.795052	0.584062
NTPase	FBgn0024947	44	50	79	23	56	27	29	23	63	29	24	3466	3352	3817	3250	3161	2983	3198	3017	2690	33.5264	26.097	41.4979	22.6865	24.6335	19.6113	17.3369	22.9383	36.7775	29.1827	33.6686	115.834	116.565	119.903	101.885	95.9066	104.282	98.0053	95.7937	90.2524	30.9519	26.307	117.434	97.6874	0.263569	0.269298	1.02174
lilli	FBgn0041111	63	84	38	47	98	45	69	68	54	41	23	6226	6254	7117	5653	6096	5598	6596	5325	5149	8.08482	7.38408	3.36186	7.80789	7.26041	5.50494	6.94735	11.4219	5.30924	6.94876	5.43424	35.044	36.6283	37.6533	29.847	31.1505	32.9597	34.0446	28.4759	29.0955	6.65966	6.97526	36.4419	30.9289	0.182748	0.225526	1.23408
Rbp9	FBgn0010263	5	14	8	1	13	3	6	4	7	5	2	206	212	246	384	493	354	302	345	424	2.35516	4.51715	2.5978	0.609755	3.53507	1.34704	2.21739	2.46609	2.52613	3.11038	1.73445	4.2559	4.55738	4.77706	7.4417	9.24671	7.65022	5.72129	6.77169	8.79404	2.51997	2.41951	4.53011	7.60428	0.55627	0.318177	0.571983
Ts	FBgn0024920	422	630	482	329	905	451	594	348	650	319	270	3489	3173	3723	3461	3123	3297	3777	3512	2651	271.618	277.763	213.875	274.125	336.279	276.715	299.967	293.174	320.53	271.163	319.957	98.4967	93.2065	98.7906	91.6515	80.0404	97.3613	97.7757	94.1953	75.1327	259.345	302.541	96.8313	89.3595	2.67832	3.38566	1.2641
Rrp1	FBgn0004584	160	223	168	92	297	157	192	109	198	129	93	6032	5512	6707	4577	4527	4700	5571	5196	4571	48.7656	46.5571	35.2995	36.2984	52.2582	45.6145	45.913	43.483	46.2346	51.9251	52.1864	80.636	76.6712	84.2748	57.3939	54.9408	65.7222	68.2911	65.9919	61.3448	41.7301	48.2307	80.5274	62.2808	0.518211	0.774407	1.49439
gammaTub23C	FBgn0260639	47	46	40	11	48	25	46	20	46	21	20	2244	2158	2594	1560	1523	1495	1742	1612	1441	20.4641	13.7196	12.0066	6.20003	12.0654	10.3764	15.7143	11.3979	15.3448	12.0756	16.0327	42.8541	42.8821	46.563	27.9455	26.405	29.8647	30.5057	29.2475	27.6269	13.0976	13.2867	44.0998	28.5992	0.296999	0.464584	1.56426
CG9641	FBgn0031483	142	207	183	115	291	122	201	93	179	134	96	9330	8450	9875	7436	6777	7479	7612	7147	5522	66.2839	66.1877	58.8893	69.4901	78.4183	54.2862	73.6133	56.8202	64.0149	82.6072	82.5034	191.019	180.014	190.035	142.807	125.964	160.171	142.908	139.018	113.498	65.2127	70.3233	187.022	137.394	0.34869	0.511835	1.46788
CG3165	FBgn0031484	13	22	19	11	33	6	17	9	18	7	3	2791	2693	3105	2351	2176	2213	2416	2326	1886	7.65426	8.87298	7.71221	8.38414	11.217	3.3676	7.85325	6.93589	8.11972	5.44317	3.25209	72.0765	72.3645	75.3698	56.9513	51.0163	59.7808	57.2129	57.0687	48.8961	8.1559	6.59839	73.2703	55.1544	0.111312	0.119635	1.07477
CG9643	FBgn0031485	73	132	129	51	144	82	124	57	94	71	28	725	678	745	734	725	627	701	657	604	68.7706	85.1806	83.779	62.195	78.3154	73.6382	91.652	70.2837	67.8448	88.3348	48.5645	29.9566	29.15	28.9342	28.449	27.1962	27.0999	26.5604	25.7913	25.0547	74.9813	74.0905	29.3469	26.6919	2.555	2.77576	1.08641
Chd1	FBgn0250786	234	346	289	144	336	133	181	148	228	108	105	14219	13253	15765	13324	13564	13100	15342	13439	12342	25.7691	26.1003	21.9405	20.5282	21.3613	13.9619	15.6387	21.3326	19.2365	15.7073	21.2889	68.6794	66.608	71.5736	60.3683	59.4787	66.1873	67.952	61.6706	59.8469	23.5845	18.361	68.9537	62.584	0.342034	0.293382	0.857757
Bem46	FBgn0025109	8	8	1	2	9	8	18	1	4	11	2	1477	1357	1527	1328	1257	1274	1516	1341	1120	4.89095	3.35027	0.421472	1.58285	3.17651	4.66232	8.63407	0.800208	1.87358	8.88156	2.2512	39.6057	37.8627	38.4873	33.4035	30.6005	35.7349	37.2769	34.1633	30.1504	2.56138	4.32564	38.6519	33.5549	0.0662679	0.128912	1.94532
okr	FBgn0002989	26	43	67	22	51	33	26	10	31	15	8	2417	2194	2617	1985	1895	1996	2461	2090	1874	6.86446	7.77658	12.1948	7.51902	7.77334	8.30532	5.38576	3.45567	6.27051	5.23019	3.88869	27.9888	26.4362	28.4848	21.5618	19.922	24.1777	26.1325	22.9936	21.7859	8.5887	5.7585	27.6366	22.7622	0.310773	0.252985	0.814049
CG3558	FBgn0025681	43	65	40	36	57	37	23	17	32	15	8	5379	5265	6260	5215	5410	5030	6298	5359	4978	8.59394	8.89865	5.51124	9.31391	6.57663	7.04912	3.60655	4.44706	4.89984	3.95921	2.94371	47.1519	48.0233	51.5791	42.8814	43.0538	46.1225	50.6248	44.6309	43.8078	8.07944	4.78316	48.9181	45.1869	0.165162	0.105853	0.640901
Ccdc85	FBgn0031488	7	7	5	2	11	5	4	3	3	6	4	192	229	248	534	550	411	301	334	454	2.38615	1.6345	1.17499	0.882541	2.16469	1.62472	1.06979	1.33851	0.783482	2.70112	2.51038	2.87061	3.56257	3.48519	7.48913	7.46538	6.42779	4.1267	4.74432	6.8144	1.51954	1.74181	3.30613	6.17795	0.459615	0.28194	0.613427
CG17224	FBgn0031489	3	10	27	2	5	3	2	7	10	2	2	141	98	102	424	347	273	183	204	328	2.06565	4.71654	12.8164	1.78267	1.98752	1.9691	1.08045	6.30861	5.27527	1.81869	2.5354	4.25823	3.07958	2.89542	12.0114	9.51384	8.62421	5.06786	5.85321	9.94449	5.34531	2.99644	3.41108	8.5025	1.56704	0.352418	0.224894
CG17264	FBgn0031490	6	0	4	1	2	0	3	0	1	0	0	26	14	21	133	86	76	43	40	75	1.76386	0	0.810661	0.380557	0.339428	0	0.691951	0	0.225228	0	0	0.335244	0.187833	0.254512	1.60863	1.00671	1.02506	0.508416	0.490006	0.97084	0.73877	0.179515	0.259196	0.934942	2.85023	0.192007	0.0673653
alpha4GT1	FBgn0031491	7	15	9	5	21	5	23	6	5	6	1	1805	1614	1911	1495	1550	1379	1415	1309	1288	3.92102	5.75545	3.47543	3.62557	6.79086	2.66981	10.1081	4.39898	2.14575	4.4386	1.03129	44.3458	41.2604	44.1303	34.4535	34.5719	35.4394	31.8783	30.554	31.768	4.19437	4.51191	43.2455	33.1108	0.0969897	0.136267	1.40496
CG3542	FBgn0031492	214	294	301	152	342	171	239	139	259	144	101	3884	3557	4297	3377	3155	3217	4090	3751	3185	54.9595	51.7206	53.2919	50.5334	50.7061	41.8634	48.1579	46.7244	50.9609	48.8411	47.7564	43.7504	41.691	45.4957	35.6822	32.2641	37.9054	42.2464	40.1425	36.0173	52.6263	47.8586	43.6457	37.3763	1.20576	1.28045	1.06194
Sf3b2	FBgn0031493	282	389	313	200	500	256	320	211	379	207	169	6977	6135	7343	6257	6095	6278	7432	6872	5701	77.9274	73.6339	59.6281	71.5446	79.7657	67.4359	69.3796	76.3174	80.2397	75.5449	85.9822	84.5638	77.3723	83.6548	71.1375	67.0665	79.5945	82.6008	79.1321	69.369	70.6835	76.3808	81.8636	74.8167	0.863431	1.0209	1.18238
CG17219	FBgn0031494	88	61	119	35	125	59	124	41	99	49	46	437	439	493	518	461	567	430	465	379	59.2154	28.117	55.2032	30.4878	48.5586	37.8454	65.4657	36.1107	51.0382	43.5453	56.9889	12.8976	13.4817	13.6765	14.3408	12.3522	17.5047	11.6374	13.0387	11.2296	43.2558	48.5076	13.3519	13.3506	3.23967	3.63337	1.12153
GABPI	FBgn0031495	82	71	73	52	111	55	59	33	65	42	24	1483	1512	1557	1334	1365	1183	1573	1420	1263	49.4035	29.3015	30.3202	40.5558	38.6075	31.5876	27.8892	26.023	30.0031	33.4185	26.6217	39.1886	41.5743	38.6731	33.0667	32.7467	32.7001	38.1162	35.6501	33.5058	37.3953	30.593	39.812	34.2976	0.939297	0.891985	0.949631
CG17258	FBgn0031496	0	0	0	2	1	0	0	0	0	0	0	3	5	4	9	7	8	6	5	8	0	0	0	0.613941	0.136898	0	0	0	0	0	0	0.0312023	0.0541116	0.0391045	0.0878061	0.0660967	0.0870366	0.0572242	0.0494071	0.0835322	0.153485	0.0195568	0.0414728	0.0718505	3.70087	0.272187	0.073547
SerRS	FBgn0031497	899	1149	1049	625	1175	816	988	741	932	581	461	5167	4927	5563	4507	4609	4379	5397	5004	4455	371.158	324.942	298.566	334.029	280.054	321.143	320.034	400.421	294.797	316.788	350.413	93.5646	92.8348	94.6856	76.5557	75.7698	82.9458	89.6166	86.0883	80.9878	332.174	326.236	93.695	81.994	3.54527	3.97878	1.12228
CG17260	FBgn0031498	58	61	43	30	72	48	50	44	52	49	18	991	1032	1319	865	880	875	1065	1029	862	32.9335	23.7261	16.8323	22.0514	23.6019	25.9813	22.2751	32.7011	22.6215	36.7451	18.8175	24.6807	26.7435	30.8767	20.2077	19.8968	22.7949	24.3218	24.3474	21.5521	23.8858	26.1062	27.4336	22.1868	0.870677	1.17666	1.35143
cnir	FBgn0243513	3	8	2	4	8	6	8	1	7	4	6	1266	1153	1388	964	927	878	1089	1026	988	3.9352	7.18824	1.80859	6.79221	6.05815	7.50251	8.23334	1.7169	7.0348	6.92946	14.4903	72.8372	69.0247	75.0604	52.0252	48.419	52.8397	57.4527	56.0817	57.0657	4.93106	7.42364	72.3074	53.9807	0.0681958	0.137524	2.01661
CG17221	FBgn0031500	103	87	65	43	112	38	56	62	72	48	32	843	783	878	698	622	669	785	714	619	58.8076	34.0253	25.5844	31.7812	36.9163	20.6818	25.0856	46.3327	31.4947	36.1935	33.6377	21.1105	20.4027	20.6665	16.3962	14.1409	17.5244	18.0261	16.9872	15.5618	37.5496	32.9061	20.7265	16.4394	1.81167	2.00165	1.10487
CG17261	FBgn0031501	0	2	0	0	2	0	3	0	2	0	0	57	43	37	54	64	57	48	72	47	0	2.0427	0	0	1.72156	0	3.50953	0	2.28468	0	0	3.72766	2.92608	2.27439	3.31263	3.79978	3.89927	2.8785	4.47351	3.08573	0.510675	1.07368	2.97604	3.5749	0.171595	0.300339	1.75027
FASN2	FBgn0042627	10	10	29	10	13	1	3	33	22	5	18	98	59	18	166	55	87	55	237	112	0.859974	0.589078	1.71929	1.11325	0.645407	0.0819776	0.202417	3.71449	1.4495	0.56787	2.84996	0.369646	0.231562	0.0638166	0.587334	0.188338	0.343262	0.190233	0.849302	0.424108	1.0704	1.3588	0.221675	0.430429	4.82868	3.15685	0.653771
FASN1	FBgn0283427	1391	1623	1710	779	2010	1270	1619	893	1226	798	1061	3300	4177	3672	8776	9453	6344	5502	5381	6512	118.2	94.4705	100.173	85.6908	98.6033	102.874	107.939	99.3212	79.816	89.5545	165.992	12.2993	16.1989	12.8638	30.6816	31.9853	24.7329	18.8039	19.0538	24.3656	99.6337	106.3	13.7873	24.9372	7.22648	4.2627	0.589873
toc	FBgn0015600	240	306	255	143	218	96	119	89	135	91	66	11376	11854	14055	12727	13438	11707	14063	11807	11692	59.145	51.6553	43.3224	45.6193	31.0147	22.5521	23.0088	28.7076	25.4888	29.617	29.9455	122.962	133.322	142.795	129.04	131.866	132.365	139.387	121.248	126.873	49.9355	27.1906	133.026	130.13	0.375381	0.20895	0.556636
PpD6	FBgn0005779	0	0	0	0	0	0	0	0	0	1	0	0	0	0	0	0	0	1	0	0	0	0	0	0	0	0	0	0	0	0.812206	0	0	0	0	0	0	0	0.0247349	0	0	0	0.116029	0	0.00412248		28.1455
CG15403	FBgn0031504	0	0	0	0	0	0	0	0	1	0	0	0	0	0	0	0	1	0	0	0	0	0	0	0	0	0	0	0	0.789978	0	0	0	0	0	0	0	0.0473072	0	0	0	0	0.112854	0	0.00788453		14.3133
ND-B14.5B	FBgn0031505	147	243	256	89	259	189	204	96	148	126	76	1680	1594	1735	1693	1812	1639	1848	1862	1681	260.396	294.856	312.624	204.086	264.863	319.145	283.522	222.581	200.857	294.768	247.863	130.527	128.865	126.704	123.386	127.81	133.204	131.661	137.444	131.116	267.99	261.943	128.699	130.77	2.08231	2.00308	0.961952
Mad	FBgn0011648	171	227	230	117	242	137	182	113	188	128	57	8377	8200	9512	7944	7743	7424	9768	8402	8020	67.3772	61.2674	62.4756	59.6772	55.0474	51.4573	56.2637	58.2767	56.7523	66.6071	41.3497	144.77	147.455	154.513	128.78	121.483	134.207	154.796	137.952	139.144	62.6994	55.1077	148.913	136.06	0.421047	0.405024	0.961945
gkt	FBgn0260817	207	188	236	125	221	98	169	125	181	97	95	2367	2164	2576	1769	1576	1610	2171	1855	1505	73.8409	45.9379	58.0369	57.7221	45.5117	33.3244	47.2992	58.3628	49.4668	45.6974	62.3923	37.0339	35.23	37.8833	25.9624	22.3858	26.3495	31.1475	27.5739	23.6394	58.8844	48.8649	36.7157	26.1764	1.60379	1.86675	1.16396
Hydr2	FBgn0014906	242	306	340	188	394	207	233	192	300	198	120	6417	6178	7102	5884	5915	5458	6601	6297	5647	125.703	108.877	121.751	126.413	118.149	102.497	94.9568	130.536	119.388	135.828	114.76	146.196	146.456	152.085	125.746	122.342	130.072	137.904	136.299	129.158	120.686	116.588	148.246	130.253	0.814097	0.895085	1.09948
CG44002	FBgn0264744	24	36	38	28	52	18	34	23	49	19	28	553	524	648	496	446	387	532	586	444	14.376	14.7712	15.6919	21.7115	17.9819	10.278	15.9789	18.0324	22.487	15.0305	30.8791	14.5287	14.3248	16.0021	12.2236	10.6378	10.6355	12.8167	14.6269	11.7107	16.6377	18.6668	14.9518	12.1085	1.11275	1.54163	1.38542
CG31698	FBgn0051698	0	0	0	0	0	0	0	0	0	0	0	0	1	2	0	0	1	1	0	0	0	0	0	0	0	0	0	0	0	0	0	0	0.0622284	0.112425	0	0	0.0625575	0.0548398	0	0	0	0	0.058218	0.0195662	0	0
CG15404	FBgn0031512	0	0	0	0	0	0	0	0	0	0	0	0	0	0	0	0	2	0	0	0	0	0	0	0	0	0	0	0	0	0	0	0	0	0	0	0	0.154614	0	0	0	0	0	0	0.025769		0
CG34393	FBgn0085422	0	4	26	8	1	0	17	0	0	5	8	0	0	0	0	0	0	0	0	0	0	0.820623	5.36828	3.10165	0.172902	0	3.99471	0	0	1.9777	4.41131	0	0	0	0	0	0	0	0	0	2.32264	1.50809	0	0	inf	inf
CG3347	FBgn0031513	1	0	0	0	0	0	0	0	0	0	0	0	0	0	0	0	0	0	0	0	0.384515	0	0	0	0	0	0	0	0	0	0	0	0	0	0	0	0	0	0	0	0.0961289	0	0	0	inf
OtopLb	FBgn0031514	0	0	1	0	0	0	0	0	0	0	0	0	0	0	0	0	0	0	0	0	0	0	0.220492	0	0	0	0	0	0	0	0	0	0	0	0	0	0	0	0	0	0.055123	0	0	0	inf
CG9664	FBgn0031515	0	1	0	0	1	0	0	0	1	0	0	8	4	5	17	12	17	9	13	14	0	0.232734	0	0	0.196145	0	0	0	0.260304	0	0	0.119217	0.0620243	0.0700356	0.237636	0.162347	0.264998	0.122985	0.184054	0.209447	0.0581835	0.0652071	0.0837589	0.196911	0.694655	0.33115	0.476711
CG9663	FBgn0031516	12	16	16	19	23	13	12	12	12	8	4	419	416	462	430	417	358	392	349	269	3.07422	2.80777	2.82579	6.30106	3.40163	3.17473	2.41199	4.02379	2.35529	2.70669	1.88667	4.70806	4.86381	4.87946	4.53225	4.25383	4.20783	4.03903	3.7257	3.03444	3.75221	2.85154	4.81711	3.96551	0.778933	0.719084	0.923166
CG3277	FBgn0031518	1	0	0	0	0	0	0	1	0	0	0	3	5	1	4	3	0	10	6	5	0.262347	0	0	0	0	0	0	0.34338	0	0	0	0.03452	0.0598653	0.0108156	0.0431744	0.0313392	0	0.105515	0.0655926	0.0577588	0.0655867	0.0490543	0.035067	0.0505633	1.87033	0.970157	0.51871
CG15406	FBgn0031517	0	0	3	0	0	0	1	1	0	0	0	0	0	0	0	2	0	1	0	5	0	0	0.911993	0	0	0	0.345975	0.577171	0	0	0	0	0	0	0	0.0351176	0	0.0177354	0	0.097084	0.227998	0.131878	0	0.0249895	inf	5.27734	0
Fign	FBgn0031519	75	94	93	71	107	58	74	54	88	55	41	1358	1185	1347	982	937	962	1143	1045	1051	29.6642	25.4675	25.3583	36.3526	24.432	21.868	22.9638	27.9553	26.6663	28.7295	29.8563	23.5584	21.3904	21.9642	15.9799	14.7571	17.4569	18.1825	17.2233	18.304	29.2106	26.0673	22.3043	16.984	1.30964	1.53482	1.17194
CG8837	FBgn0031520	0	0	0	0	0	0	2	0	0	1	0	0	0	0	0	2	2	0	2	3	0	0	0	0	0	0	0.66917	0	0	0.563197	0	0	0	0	0	0.0339615	0.0391306	0	0.0355406	0.0563327	0	0.176052	0	0.0274942		6.40325
CG33281	FBgn0053281	1	0	0	0	0	0	0	1	0	0	0	0	0	0	0	1	0	0	2	1	0.44285	0	0	0	0	0	0	0.579638	0	0	0	0	0	0	0	0.0176339	0	0	0.0369075	0.0194998	0.110713	0.0828054	0	0.0123402	inf	6.71022	0
CG33282	FBgn0053282	0	0	0	0	0	0	1	0	0	0	0	0	0	0	0	0	0	0	0	0	0	0	0	0	0	0	0.35273	0	0	0	0	0	0	0	0	0	0	0	0	0	0	0.05039	0	0		inf
CG3285	FBgn0031522	0	0	0	0	0	0	4	0	0	0	0	0	0	0	0	0	0	0	0	0	0	0	0	0	0	0	1.39279	0	0	0	0	0	0	0	0	0	0	0	0	0	0	0.19897	0	0		inf
CG15408	FBgn0031523	1	0	0	0	0	0	0	1	0	0	0	0	0	0	0	0	0	0	0	1	0.443798	0	0	0	0	0	0	0.580879	0	0	0	0	0	0	0	0	0	0	0	0.0195415	0.11095	0.0829827	0	0.00325692	inf	25.4789	0
E23	FBgn0020445	25	30	12	22	33	12	14	15	20	4	6	5268	5510	6163	4697	5330	4372	5345	4613	4675	5.08973	4.18372	1.68423	5.79807	3.87859	2.32887	2.23626	3.99711	3.11956	1.0755	2.24899	47.0408	51.196	51.7277	39.3429	43.2088	40.8372	43.7663	39.1351	41.9092	4.18894	2.69784	49.9881	41.3666	0.0837986	0.0652178	0.778269
CG8838	FBgn0031526	0	3	4	0	1	2	0	4	0	1	0	18	25	20	23	30	32	18	21	23	0	1.90135	2.55141	0	0.534145	1.76398	0	4.84411	0	1.22194	0	0.730468	1.05566	0.762887	0.875535	1.10526	1.35839	0.66983	0.809659	0.937034	1.11319	1.19488	0.849672	0.959286	1.31014	1.2456	0.950734
GramD1B	FBgn0085423	153	243	237	128	200	87	115	82	131	91	61	5656	5852	6543	5815	6016	5670	7118	6058	5671	39.3911	42.8549	42.065	42.6601	29.7263	21.3519	23.2298	27.6325	25.8396	30.9415	28.9146	63.869	68.7607	69.4479	61.5953	61.6744	66.9746	73.7058	64.9926	64.2894	41.7428	26.8052	67.3592	65.5387	0.619704	0.408998	0.659989
CG15412	FBgn0031528	0	1	0	0	3	0	3	3	0	0	0	11	15	4	19	33	20	21	12	21	0	0.295151	0	0	0.746249	0	1.01419	1.69192	0	0	0	0.207886	0.29497	0.0710548	0.336823	0.56619	0.395374	0.363927	0.21546	0.398428	0.0737878	0.493193	0.191304	0.379367	0.385711	1.30004	3.37051
CG9662	FBgn0031529	99	123	109	57	177	71	123	106	130	85	34	2197	2071	2405	1825	1752	1682	2279	2061	1501	136.788	116.414	103.825	101.951	141.185	93.5146	133.339	191.698	137.614	155.104	86.491	133.142	130.593	136.994	103.745	96.3909	106.625	126.646	118.664	91.3198	114.744	134.135	133.577	107.232	0.859016	1.25089	1.45619
Ptpa	FBgn0016698	205	211	278	144	285	165	183	174	193	107	129	1344	1258	1521	1252	1193	1207	1431	1390	1110	106.484	75.0757	99.5497	96.8273	85.4632	81.7002	74.5798	118.298	76.8061	73.4019	123.367	30.6199	29.8222	32.5713	26.7563	24.6752	28.7646	29.8955	30.0866	25.3878	94.4841	90.5167	31.0044	27.5943	3.04744	3.28027	1.0764
Sfp23F	FBgn0259949	0	0	0	0	0	0	0	0	0	0	0	0	0	0	0	0	0	0	0	0	0	0	0	0	0	0	0	0	0	0	0	0	0	0	0	0	0	0	0	0	0	0	0	0
CG42460	FBgn0259950	0	0	0	0	0	0	0	0	0	0	0	0	0	0	0	0	0	0	0	0	0	0	0	0	0	0	0	0	0	0	0	0	0	0	0	0	0	0	0	0	0	0	0	0
CG34175	FBgn0085204	0	0	0	0	0	0	0	0	0	0	0	0	0	0	0	0	0	0	0	0	0	0	0	0	0	0	0	0	0	0	0	0	0	0	0	0	0	0	0	0	0	0	0	0
Pgant2	FBgn0031530	17	15	1	4	18	8	16	8	16	2	4	41	49	36	59	75	56	49	63	66	5.55728	3.35886	0.225361	1.6927	3.39696	2.49295	4.10368	3.42297	4.00721	0.86345	2.40743	0.587857	0.731036	0.485167	0.793518	0.976259	0.839889	0.644238	0.858187	0.950014	2.70855	2.95638	0.601353	0.843684	4.50409	3.50413	0.777989
CG8840	FBgn0031531	0	0	0	0	0	0	0	0	0	0	0	0	0	0	0	0	0	0	0	0	0	0	0	0	0	0	0	0	0	0	0	0	0	0	0	0	0	0	0	0	0	0	0	0
CG31952	FBgn0051952	0	0	0	0	0	0	0	0	0	0	0	0	0	0	0	0	0	0	0	0	0	0	0	0	0	0	0	0	0	0	0	0	0	0	0	0	0	0	0	0	0	0	0	0
CG2772	FBgn0031533	0	0	0	0	0	0	0	0	0	0	0	1	4	1	1	2	4	4	0	2	0	0	0	0	0	0	0	0	0	0	0	0.0217992	0.0907311	0.02049	0.0204483	0.039581	0.091211	0.0799583	0	0.0437693	0	0	0.0443401	0.045828	0	0
Snx1	FBgn0031534	167	261	317	118	271	190	199	174	225	131	103	2493	2380	2731	2433	2506	2275	2301	2307	2168	75.7361	81.08	99.1086	69.2746	70.9513	82.139	70.8076	103.285	78.1767	78.4606	86.0012	49.5887	49.2598	51.0604	45.3962	45.2541	47.3357	41.9701	43.5976	43.2931	81.2998	81.403	49.9696	44.4745	1.62698	1.83033	1.12498
CG12795	FBgn0031535	51	99	91	59	110	48	85	32	92	42	40	5328	4635	5452	3480	3208	3214	4101	3710	2917	41.614	55.3339	51.1889	62.3199	51.8163	37.3353	54.4162	34.1758	57.5129	45.2597	60.091	190.681	172.603	183.4	116.826	104.23	120.319	134.585	126.145	104.804	52.6142	48.6582	182.228	117.818	0.288727	0.412993	1.43039
Cog3	FBgn0031536	34	57	69	37	92	60	81	24	48	32	30	1784	1792	2042	1360	1407	1325	1683	1574	1391	7.77774	8.93174	10.8815	10.9568	12.1497	13.0838	14.5378	7.18597	8.41248	9.66759	12.635	17.8996	18.7086	19.2578	12.7998	12.8162	13.9063	15.4844	15.004	14.0112	9.63694	11.0961	18.622	14.0037	0.517503	0.79237	1.53114
Sec5	FBgn0266670	181	202	208	114	214	140	128	95	166	91	106	1697	1677	1947	1483	1518	1402	1811	1630	1623	41.9139	32.0419	33.2054	34.1736	28.6087	30.9042	23.2557	28.7941	29.4507	27.8301	45.1925	17.236	17.7232	18.5875	14.129	13.9972	14.8953	16.8669	15.7288	16.549	35.3337	30.5766	17.8489	15.361	1.9796	1.99053	1.00552
CG3246	FBgn0031538	0	5	16	9	3	4	13	1	8	2	4	7	11	6	17	12	6	3	26	7	0	1.59157	5.1257	5.41397	0.804811	1.77189	4.73971	0.60823	2.84817	1.22741	3.42222	0.142672	0.233287	0.114946	0.325018	0.222044	0.12792	0.0560694	0.503465	0.143232	3.03281	2.20321	0.163635	0.229625	18.534	9.59481	0.517688
msl-2	FBgn0005616	0	1	0	1	2	0	0	5	1	3	1	163	186	205	291	322	258	226	224	266	0	0.183421	0	0.346631	0.309169	0	0	1.75239	0.205149	1.06091	0.492995	1.91436	2.27302	2.26304	3.20587	3.43327	3.16958	2.43393	2.49941	3.13629	0.132513	0.545802	2.15014	2.97972	0.0616299	0.183172	2.97212
ND-PDSW	FBgn0021967	210	245	209	93	290	201	268	114	178	118	76	3171	2952	3189	3119	3018	2824	3329	3037	2778	272.021	217.388	186.636	155.945	216.863	248.192	272.369	193.28	176.649	201.864	181.25	180.158	174.513	170.299	166.222	155.665	167.829	173.434	163.929	158.448	207.997	212.924	174.99	164.255	1.18862	1.2963	1.09059
Pif1	FBgn0031540	124	169	166	97	254	94	142	79	165	99	80	4987	4831	5852	3921	4051	3756	4889	4576	3820	38.704	36.1333	35.7197	39.1933	45.7692	27.9687	34.7747	32.2746	39.4573	40.8097	45.9733	68.2729	68.8178	75.3034	50.3527	50.3486	53.7874	61.375	59.518	52.5014	37.4376	38.1468	70.798	54.6472	0.528794	0.698055	1.32009
CG31776	FBgn0051776	0	0	0	0	0	0	0	0	0	0	0	1	0	0	0	1	0	1	0	0	0	0	0	0	0	0	0	0	0	0	0	0.0144061	0	0	0	0.0130787	0	0.0132102	0	0	0	0	0.00480204	0.00438148	0	0
Pgant4	FBgn0051956	0	0	0	0	1	0	0	0	0	0	0	0	0	0	1	1	1	0	0	0	0	0	0	0	0.185502	0	0	0	0	0	0	0	0	0	0.0132201	0.0127948	0.0147422	0	0	0	0	0.0265002	0	0.00679285		3.90119
Thor	FBgn0261560	294	366	401	204	377	315	340	296	333	198	122	1981	1946	2312	2758	3207	2574	2033	2131	2349	516.378	440.341	485.546	463.827	382.267	527.401	468.533	680.475	448.098	459.282	394.513	152.609	155.989	167.411	199.299	224.29	207.42	143.613	155.967	181.667	476.523	480.081	158.669	185.376	3.00324	2.58977	0.862324
CG15414	FBgn0031542	0	0	0	0	0	0	0	0	0	1	1	3	0	1	9	15	13	4	3	8	0	0	0	0	0	0	0	0	0	0.85269	1.18872	0.0849558	0	0.0266179	0.239073	0.385638	0.385089	0.103871	0.0807136	0.227437	0	0.29163	0.0371912	0.23697	0	1.23066	inf
tim	FBgn0014396	139	170	186	68	164	116	154	159	177	121	75	2276	2743	2726	5402	6225	4858	4036	4097	5369	20.5921	17.2513	18.9961	13.0407	14.026	16.3815	17.8997	30.8306	20.0894	23.6736	20.4563	14.7887	18.5456	16.6489	32.9254	36.721	33.0189	24.0477	25.2918	35.0228	17.47	20.4796	16.6611	31.1713	1.04855	0.657002	0.62658
CG31954	FBgn0051954	0	0	0	0	0	0	0	0	0	0	0	3	1	1	4	2	1	1	4	5	0	0	0	0	0	0	0	0	0	0	0	0.0980964	0.0340241	0.030735	0.12269	0.0593715	0.0342041	0.0299844	0.124264	0.164135	0	0	0.0542852	0.0891082	0	0
LeuRS	FBgn0284253	1241	1320	1290	755	1668	994	1055	679	1236	582	539	9390	9443	10913	10045	10139	9272	10308	9459	9065	217.415	158.409	155.802	171.226	168.701	166.002	145.014	155.7	165.899	134.659	173.855	72.1535	75.5018	78.8202	72.4034	70.73	74.5267	72.6322	69.0544	69.9292	175.713	158.547	75.4919	71.546	2.32758	2.21602	0.952072
CG17593	FBgn0031544	255	386	312	153	398	205	268	130	317	146	123	6533	5918	6843	5820	5352	5635	6658	6193	5255	110.796	114.884	93.4554	86.056	99.8325	84.9078	91.3607	73.9311	105.524	83.7781	98.3943	124.5	117.351	122.576	104.04	92.5957	112.331	116.35	112.128	100.538	101.298	91.1041	121.476	106.33	0.833891	0.856803	1.02748
CG3213	FBgn0031545	2	11	13	4	8	2	0	2	2	2	1	2	1	2	0	0	0	0	0	0	0.612271	2.30671	2.74361	1.58518	1.41387	0.583651	0	0.80139	0.469086	0.808607	0.563631	0.0268546	0.0139715	0.0252418	0	0	0	0	0	0	1.81195	0.66289	0.0220226	0	82.2766	inf	inf
CG8851	FBgn0031546	0	0	0	0	0	0	0	0	0	0	0	0	1	0	0	0	0	0	0	0	0	0	0	0	0	0	0	0	0	0	0	0	0.0130645	0	0	0	0	0	0	0	0	0	0.00435484	0	0
Sr-CIV	FBgn0031547	0	0	4	0	0	0	0	0	0	0	0	2	1	3	4	2	5	1	0	1	0	0	1.40422	0	0	0	0	0	0	0	0	0.0446696	0.0232401	0.0629804	0.083803	0.0405535	0.116815	0.0204807	0	0.0224223	0.351054	0	0.04363	0.0473458	8.04615	0	0
CG8852	FBgn0031548	5	1	0	1	3	6	0	0	4	1	0	27	20	23	40	41	38	20	37	37	1.56065	0.213807	0	0.404055	0.540581	1.78524	0	0	0.95654	0.412219	0	0.369634	0.284901	0.295963	0.513672	0.509576	0.544175	0.251074	0.481243	0.508521	0.544627	0.527796	0.316833	0.468043	1.71897	1.12767	0.656011
Spindly	FBgn0031549	263	259	156	180	256	101	162	95	240	131	109	3061	2866	3243	2359	1991	2111	2692	2630	2326	69.703	47.02	28.5027	61.7553	39.1688	25.5168	33.6861	32.9548	48.7322	45.8523	53.1867	35.5822	34.6658	35.4339	25.7226	21.0115	25.6688	28.6951	29.0456	27.1443	51.7452	39.8711	35.2273	26.2146	1.4689	1.52095	1.03544
IFT57	FBgn0031550	0	0	0	0	0	0	0	0	0	0	0	0	0	0	0	0	0	0	0	0	0	0	0	0	0	0	0	0	0	0	0	0	0	0	0	0	0	0	0	0	0	0	0	0
drm	FBgn0024244	0	0	0	0	1	0	0	0	0	0	0	3	0	0	2	9	2	0	0	5	0	0	0	0	1.45913	0	0	0	0	0	0	0.332571	0	0	0.207974	0.905778	0.231921	0	0	0.556457	0	0.208447	0.110857	0.317022	0	0.657516	inf
CG43815	FBgn0264363	0	0	0	0	0	0	0	0	0	0	0	0	0	0	0	0	0	0	0	0	0	0	0	0	0	0	0	0	0	0	0	0	0	0	0	0	0	0	0	0	0	0	0	0
sob	FBgn0004892	0	0	1	0	0	1	1	0	0	0	0	1	1	0	4	11	1	1	1	2	0	0	0.246768	0	0	0.341219	0.280843	0	0	0	0	0.0156999	0.0163363	0	0.0589081	0.156786	0.0164227	0.0143966	0.014916	0.0315229	0.0616921	0.0888661	0.0106787	0.0488254	5.77709	1.82008	0.315051
odd	FBgn0002985	1	0	0	0	0	0	0	0	0	0	0	1	1	1	0	0	1	0	0	2	0.527363	0	0	0	0	0	0	0	0	0	0	0.0231305	0.024068	0.0217413	0	0	0.0241953	0	0	0.0464422	0.131841	0	0.0229799	0.0117729	5.73722	0	0
Ugt36A1	FBgn0015663	7	11	24	7	13	6	2	2	12	9	1	199	187	192	160	152	132	283	248	197	2.69661	2.90269	6.37378	3.49079	2.89114	2.20334	0.604492	1.00844	3.54169	4.57885	0.709253	3.36239	3.28769	3.04928	2.5359	2.3316	2.333	4.38474	3.98107	3.34164	3.86597	2.2196	3.23312	3.15133	1.19574	0.704338	0.58904
CG15418	FBgn0031554	5	10	4	5	4	4	10	0	6	1	3	1	0	0	1	0	2	1	0	0	10.5742	14.4865	5.83179	13.6884	4.88361	8.06392	16.5927	0	9.72157	2.793	11.681	0.0927579	0	0	0.0870097	0	0.194056	0.0850577	0	0	11.1452	7.67653	0.0309193	0.0610206	360.462	125.802	0.349004
for	FBgn0000721	233	345	262	154	375	164	249	124	227	148	63	25841	24004	28492	23103	23112	22528	27913	24211	21246	102.31	103.769	79.3099	87.5361	95.0597	68.6458	85.7828	71.266	76.3651	85.8254	50.931	497.673	481.032	515.774	417.369	404.1	453.841	492.952	442.998	410.781	93.2311	76.268	498.159	437.007	0.187151	0.174524	0.932528
Drgx	FBgn0085369	0	0	0	0	0	0	0	0	0	0	0	0	0	0	1	0	3	0	0	0	0	0	0	0	0	0	0	0	0	0	0	0	0	0	0.0145016	0	0.048514	0	0	0	0	0	0	0.0105026		0
Sfp24Ba	FBgn0259951	0	0	0	0	0	0	0	0	0	0	0	0	0	0	0	0	0	0	0	0	0	0	0	0	0	0	0	0	0	0	0	0	0	0	0	0	0	0	0	0	0	0	0	0
Sfp24Bd	FBgn0259953	0	0	0	0	0	0	0	0	0	0	0	0	0	0	0	0	0	0	0	0	0	0	0	0	0	0	0	0	0	0	0	0	0	0	0	0	0	0	0	0	0	0	0	0
Sfp24Bb	FBgn0259952	0	0	0	0	0	0	0	0	0	0	0	0	0	0	0	0	0	0	0	0	0	0	0	0	0	0	0	0	0	0	0	0	0	0	0	0	0	0	0	0	0	0	0	0
Sfp24Bc	FBgn0261054	0	0	0	0	0	0	0	0	0	0	0	0	0	0	0	0	0	0	0	0	0	0	0	0	0	0	0	0	0	0	0	0	0	0	0	0	0	0	0	0	0	0	0	0
CG16704	FBgn0031558	3	2	0	4	6	1	2	0	4	1	10	6	5	3	9	3	8	0	13	2	7.77202	3.54919	0	13.4146	8.97364	2.46958	4.06521	0	7.93928	3.42142	47.6973	0.68177	0.59117	0.320413	0.959282	0.309474	0.950875	0	1.40341	0.228147	6.18396	10.6523	0.531117	0.641864	11.6433	16.5959	1.42536
CG3513	FBgn0031559	0	0	0	0	0	0	0	0	0	0	0	0	0	0	0	0	0	0	0	0	0	0	0	0	0	0	0	0	0	0	0	0	0	0	0	0	0	0	0	0	0	0	0	0
Acp24A4	FBgn0051779	0	0	0	0	0	0	0	0	0	0	0	0	0	0	0	1	0	0	0	0	0	0	0	0	0	0	0	0	0	0	0	0	0	0	0	0.104464	0	0	0	0	0	0	0	0.0174106		0
CG43165	FBgn0262721	0	0	0	0	0	0	0	0	0	0	0	0	0	0	0	0	0	0	1	0	0	0	0	0	0	0	0	0	0	0	0	0	0	0	0	0	0	0	0.0899621	0	0	0	0	0.0149937		0
CG16713	FBgn0031560	0	4	7	1	10	0	13	0	3	1	7	6	5	2	14	17	4	0	21	2	0	6.84182	12.05	3.23244	14.4155	0	25.4688	0	5.73924	3.29775	32.1813	0.657128	0.569802	0.205888	1.43828	1.6903	0.458253	0	2.1851	0.219901	5.53107	11.5861	0.477606	0.99864	11.5808	11.6019	1.00182
IM33	FBgn0031561	3	5	25	11	13	2	29	2	6	6	31	18	21	11	34	17	3	2	53	6	7.4911	8.55227	43.0358	35.5568	18.7401	4.76063	56.815	6.53664	11.4785	19.7865	142.517	1.97138	2.39317	1.13238	3.49297	1.6903	0.34369	0.200859	5.51478	0.659703	23.659	37.2335	1.83231	1.98372	12.9121	18.7696	1.45364
CG3604	FBgn0031562	0	0	0	0	0	0	0	0	0	0	0	0	0	0	0	0	0	0	0	0	0	0	0	0	0	0	0	0	0	0	0	0	0	0	0	0	0	0	0	0	0	0	0	0
CG10031	FBgn0031563	1	4	4	3	2	0	2	0	2	7	7	3	2	0	2	4	0	0	9	0	1.59426	4.36824	4.39627	6.19136	1.84075	0	2.50167	0	2.44286	14.7384	20.5465	0.209775	0.145519	0	0.131184	0.253927	0	0	0.597902	0	4.13753	6.01003	0.118431	0.163836	34.9361	36.6833	1.05001
CG42464	FBgn0259954	0	0	0	0	0	0	0	0	0	0	0	0	0	0	0	0	0	0	0	0	0	0	0	0	0	0	0	0	0	0	0	0	0	0	0	0	0	0	0	0	0	0	0	0
CG42465	FBgn0259955	0	0	0	0	0	0	0	0	0	0	0	0	0	0	0	0	0	0	0	0	0	0	0	0	0	0	0	0	0	0	0	0	0	0	0	0	0	0	0	0	0	0	0	0
Sfp24C1	FBgn0259956	0	0	0	0	0	0	0	0	0	0	0	0	0	0	0	0	0	1	0	0	0	0	0	0	0	0	0	0	0	0	0	0	0	0	0	0	0	0.102909	0	0	0	0	0	0.0171516		0
CG42467	FBgn0259957	0	0	0	0	0	0	0	0	0	0	0	0	0	0	0	0	0	0	0	0	0	0	0	0	0	0	0	0	0	0	0	0	0	0	0	0	0	0	0	0	0	0	0	0
CG43145	FBgn0262621	0	0	0	0	0	0	0	0	0	0	0	0	0	0	0	0	0	0	0	0	0	0	0	0	0	0	0	0	0	0	0	0	0	0	0	0	0	0	0	0	0	0	0	0
CG2816	FBgn0031564	0	0	0	0	0	0	0	0	0	0	0	2	0	0	0	1	0	1	0	1	0	0	0	0	0	0	0	0	0	0	0	0.213889	0	0	0	0.0970899	0	0.0980665	0	0.107363	0	0	0.0712962	0.05042	0	0
CG31778	FBgn0051778	0	0	0	0	3	0	0	0	0	0	3	3	6	0	4	1	2	4	8	2	0	0	0	0	3.48491	0	0	0	0	0	11.1139	0.264765	0.550993	0	0.331144	0.0801227	0.184636	0.323715	0.670785	0.177202	0	2.08555	0.271919	0.294601	0	7.07923	inf
CG31777	FBgn0051777	0	3	1	1	1	1	0	4	5	4	1	26	26	28	40	40	32	42	36	35	0	3.87185	1.2989	2.43902	1.08771	1.79605	0	9.86438	7.21753	9.95322	3.46889	2.14861	2.2357	2.17492	3.10071	3.00096	2.76618	3.18271	2.82644	2.90369	1.90244	4.76968	2.18641	2.96345	0.870122	1.6095	1.84975
cutlet	FBgn0015376	145	174	139	87	226	116	149	101	137	59	79	2987	2956	3239	2201	2058	1930	3161	2732	2509	30.2332	24.8515	19.9801	23.4823	27.2038	23.056	24.3749	27.5637	21.8849	16.2466	30.3266	27.3165	28.1287	27.8422	18.8811	17.0865	18.4627	26.5081	23.737	23.0351	24.6368	24.3795	27.7625	21.2851	0.887413	1.14538	1.2907
CG31955	FBgn0051955	12	3	3	16	19	8	12	1	13	3	1	32	21	23	74	73	51	50	78	91	16.1496	2.7656	2.78336	27.8745	14.7618	10.2632	12.6708	1.7615	13.404	5.33208	2.47778	1.88889	1.28982	1.2761	4.09737	3.91197	3.149	2.70638	4.37426	5.39257	12.3933	8.6673	1.48494	3.93859	8.34599	2.20061	0.263673
CG2818	FBgn0031566	83	127	113	56	91	50	65	41	89	55	24	3344	3101	3673	2266	2172	1775	3963	3573	3136	24.2967	25.466	22.8041	21.2209	15.3786	13.9524	14.9287	15.7092	19.9603	21.2631	12.9348	42.9348	41.4286	44.3268	27.2911	25.3174	23.839	46.6585	43.5843	40.422	23.4469	16.3039	42.8967	34.5187	0.54659	0.47232	0.864121
lectin-24A	FBgn0040104	0	1	0	0	1	0	0	0	1	0	0	0	0	0	1	2	1	0	0	2	0	0.501653	0	0	0.422786	0	0	0	0.56108	0	0	0	0	0	0.0301306	0.0583226	0.0335998	0	0	0.0644939	0.125413	0.140552	0	0.0310911	inf	4.52065	0
Shaw	FBgn0003386	1	0	0	0	0	0	0	0	1	0	0	17	20	18	37	46	28	29	26	49	0.342568	0	0	0	0	0	0	0	0.262456	0	0	0.255429	0.312685	0.254212	0.521483	0.627474	0.440074	0.39956	0.371149	0.739122	0.0856421	0.0374936	0.274108	0.516477	0.312439	0.072595	0.23235
CG10019	FBgn0031568	1	0	0	2	1	0	0	0	0	0	0	5	17	15	32	33	28	28	24	33	0.178667	0	0	0.462573	0.103145	0	0	0	0	0	0	0.0391822	0.138619	0.110487	0.235226	0.234773	0.229521	0.201205	0.178683	0.259616	0.16031	0.014735	0.0960961	0.223171	1.66823	0.0660258	0.0395784
CG43707	FBgn0263846	3	0	0	0	0	0	0	0	0	0	0	3	0	2	0	1	1	3	0	4	0.314497	0	0	0	0	0	0	0	0	0	0	0.013794	0	0.00864374	0	0.00417433	0.00480968	0.0126489	0	0.0184641	0.0786244	0	0.00747926	0.00668285	10.5123	0	0
CG43703	FBgn0263842	0	0	0	0	0	0	0	1	0	0	0	0	0	1	0	0	0	0	0	0	0	0	0	0	0	0	0	3.19142	0	0	0	0	0	0.100522	0	0	0	0	0	0	0	0.455917	0.0335072	0	0	inf	inf
bowl	FBgn0004893	33	47	45	28	62	27	62	24	33	24	17	190	226	188	482	442	383	355	309	426	9.18037	8.95635	8.63027	10.0835	9.95733	7.16011	13.5325	8.73891	7.03346	8.81762	8.70715	2.31832	2.86935	2.15615	5.51677	4.8962	4.88839	3.97202	3.58206	5.2183	9.21262	9.1353	2.44794	4.67896	3.76341	1.95242	0.518791
CG31960	FBgn0051960	0	0	0	0	0	0	0	0	0	0	0	0	0	0	0	0	0	0	0	0	0	0	0	0	0	0	0	0	0	0	0	0	0	0	0	0	0	0	0	0	0	0	0	0
bark	FBgn0031571	129	144	227	110	202	128	159	100	189	104	102	546	623	626	1469	1555	1233	967	968	1228	8.58015	6.56077	10.4087	9.47117	7.75642	8.11568	8.29741	8.70573	9.63109	9.1355	12.4907	1.59284	1.89114	1.71655	4.01993	4.11838	3.76261	2.58684	2.68293	3.59647	8.7552	9.16179	1.73351	3.46119	5.05057	2.647	0.5241
Reph	FBgn0021800	15	49	31	13	52	26	27	27	31	16	13	5198	4799	5628	5681	5889	5393	5589	5215	5100	8.83184	19.7626	12.5831	9.90852	17.6753	14.5929	12.4728	20.8077	13.984	12.4415	14.0924	134.236	128.956	136.612	137.618	138.068	145.684	132.352	127.951	132.222	12.7715	15.1524	133.268	135.649	0.0958331	0.111703	1.1656
CG3407	FBgn0031573	49	81	59	58	102	47	44	47	78	37	24	1938	1891	2292	1629	1661	1574	1952	1883	1406	14.2034	16.0831	11.79	21.7636	17.0687	12.9869	10.0067	17.8318	17.3221	14.1642	12.8082	24.6391	25.016	27.3897	19.4271	19.1715	20.9325	22.7569	22.7444	17.9455	15.96	14.5984	25.6816	20.4963	0.621458	0.712242	1.14608
slp1	FBgn0003430	0	0	0	0	0	0	0	0	0	0	0	0	0	0	1	0	0	0	0	0	0	0	0	0	0	0	0	0	0	0	0	0	0	0	0.0263992	0	0	0	0	0	0	0	0	0.00439987		0
slp2	FBgn0004567	1	0	0	0	1	0	0	0	0	0	0	0	0	0	0	0	1	3	3	0	0.458526	0	0	0	0.264709	0	0	0	0	0	0	0	0	0	0	0	0.021037	0.0553252	0.057321	0	0.114632	0.0378156	0	0.0222805	inf	1.69725	0
TTLL4B	FBgn0031574	16	10	13	10	32	8	5	9	10	12	0	324	317	355	378	374	371	440	346	328	3.37341	1.44423	1.88955	2.72932	3.89497	1.60786	0.827103	2.48366	1.61532	3.34137	0	2.99618	3.05027	3.0857	3.27893	3.13987	3.58875	3.73112	3.03986	3.04506	2.35913	1.96718	3.04405	3.30393	0.774997	0.595406	0.76827
Cep97	FBgn0031575	21	40	60	21	51	28	21	17	41	37	2	3234	2994	3452	2785	2795	2758	3098	2951	2681	5.39322	7.03681	10.623	6.98159	7.56143	6.85483	4.23144	5.71449	8.06717	12.5494	0.94567	36.4287	35.0922	36.549	29.427	28.5826	32.4971	31.9998	31.581	30.3179	7.50865	6.56064	36.0233	30.7342	0.208439	0.213464	1.02411
CG31957	FBgn0051957	66	62	58	43	139	50	98	48	77	35	36	2579	2365	2566	2085	1914	1933	1889	1880	1527	85.4922	55.0125	51.7936	72.1036	103.945	61.7394	99.5976	81.3811	76.4156	59.8748	85.8551	146.524	139.812	137.03	111.117	98.7222	114.878	98.4128	101.477	87.0952	66.1005	81.2583	141.122	101.95	0.468393	0.797038	1.70164
capu	FBgn0000256	113	113	139	74	135	76	68	50	81	41	48	2691	2487	2858	2532	2513	2486	2949	2489	2362	25.1015	17.1944	21.2864	21.2794	17.3125	16.0933	11.8514	14.5375	13.7852	12.0281	19.631	26.2186	25.2131	26.1733	23.1407	22.2282	25.3363	26.3471	23.0395	23.1033	21.2154	15.0342	25.8683	23.8658	0.82013	0.629945	0.768103
fred	FBgn0051774	1	3	25	1	2	1	1	0	0	1	0	2	2	2	7	6	11	6	7	10	0.156536	0.321679	2.69786	0.202638	0.180738	0.149219	0.122816	0	0	0.206732	0	0.0137315	0.0142881	0.0129069	0.0450821	0.0373987	0.0790002	0.0377749	0.0456605	0.0689267	0.844679	0.094215	0.0136422	0.0523072	61.9169	1.80119	0.0290904
CG31773	FBgn0051773	0	1	0	0	0	0	0	0	0	0	0	0	0	0	0	0	0	0	0	0	0	0.187046	0	0	0	0	0	0	0	0	0	0	0	0	0	0	0	0	0	0	0.0467614	0	0	0	inf
CG43797	FBgn0264341	0	0	0	0	1	0	0	0	0	0	0	0	0	0	0	1	0	1	0	0	0	0	0	0	0.513513	0	0	0	0	0	0	0	0	0	0	0.0354191	0	0.0357753	0	0	0	0.073359	0	0.0118657		6.18242
CG34176	FBgn0085205	0	0	0	0	0	0	0	0	0	0	0	0	0	0	0	0	0	0	1	0	0	0	0	0	0	0	0	0	0	0	0	0	0	0	0	0	0	0	0.102814	0	0	0	0	0.0171356		0
CG15422	FBgn0031579	0	0	0	0	0	0	0	1	1	0	1	0	6	1	1	4	1	3	4	4	0	0	0	0	0	0	0	2.58353	1.51224	0	3.63408	0	0.540498	0.0813746	0.0812091	0.314386	0.0905595	0.238162	0.329004	0.347653	0	1.10426	0.207291	0.233496	0	4.72927	inf
CG15423	FBgn0031580	0	1	0	0	0	0	0	0	0	0	0	0	0	0	0	0	0	0	0	4	0	1.31452	0	0	0	0	0	0	0	0	0	0	0	0	0	0	0	0	0	0.337996	0.328629	0	0	0.0563327	inf	0	0
CG43773	FBgn0264295	0	0	0	0	0	0	0	0	0	0	0	0	0	0	0	0	0	0	0	0	0	0	0	0	0	0	0	0	0	0	0	0	0	0	0	0	0	0	0	0	0	0	0	0
CG43774	FBgn0264296	0	0	0	0	0	0	0	1	0	0	0	0	0	0	0	0	0	0	0	0	0	0	0	0	0	0	0	2.82573	0	0	0	0	0	0	0	0	0	0	0	0	0	0.403676	0	0		inf
ed	FBgn0000547	389	451	479	272	539	372	360	227	461	257	153	8995	9190	10921	9285	9803	8960	11008	9414	8899	60.4814	48.0326	51.3421	54.7453	48.38	55.1347	43.9152	46.1953	54.9138	52.7715	43.797	61.3406	65.2105	70.002	59.3944	60.6907	63.9148	68.8364	60.9923	60.9237	53.6504	49.3011	65.5177	62.4587	0.818868	0.789339	0.963939
Sr-CIII	FBgn0020376	0	0	0	0	0	0	0	0	0	0	0	0	1	2	2	5	1	0	1	2	0	0	0	0	0	0	0	0	0	0	0	0	0.0294664	0.0532357	0.0531274	0.128546	0.0296223	0	0.0269045	0.0568591	0	0	0.0275674	0.0491765	0	0
Sr-CI	FBgn0014033	9	4	0	6	9	7	4	4	11	4	3	10	3	8	8	8	2	8	10	11	2.96077	0.901382	0	2.55517	1.70926	2.19518	1.03243	1.72235	2.77245	1.73786	1.81704	0.14429	0.0450415	0.1085	0.108279	0.104795	0.0301865	0.10585	0.137085	0.159341	1.60433	1.85523	0.099277	0.107589	16.1601	17.2436	1.06704
CG2955	FBgn0031585	0	0	0	0	0	0	0	0	0	0	0	0	0	0	0	0	0	1	0	1	0	0	0	0	0	0	0	0	0	0	0	0	0	0	0	0	0	0.0147273	0	0.0161235	0	0	0	0.0051418		0
Or24a	FBgn0026394	0	0	0	0	0	0	0	0	0	0	0	0	0	0	1	0	1	0	1	0	0	0	0	0	0	0	0	0	0	0	0	0	0	0	0.0213708	0	0.0238314	0	0.021645	0	0	0	0	0.0111412		0
TBCC	FBgn0051961	205	217	271	179	282	148	213	196	293	131	139	2153	1996	2305	2049	1910	1947	2317	2360	1936	119.346	86.5365	108.765	134.9	94.7778	82.1342	97.291	149.351	130.686	100.72	148.987	54.9757	53.0326	55.3222	49.0779	44.2768	52.0043	54.252	57.2523	49.6285	112.387	114.85	54.4435	51.082	2.06428	2.24834	1.08916
lectin-24Db	FBgn0040102	6	6	3	3	6	6	8	3	8	5	1	5	4	8	10	12	14	7	16	18	3.45423	2.36613	1.19066	2.23577	1.99414	3.29277	3.61352	2.26059	3.52857	3.80158	1.05994	0.126254	0.105097	0.189874	0.23686	0.275088	0.369785	0.162082	0.383838	0.456295	2.3117	2.79301	0.140408	0.313991	16.4641	8.8952	0.540278
Naprt	FBgn0031589	145	117	201	81	133	106	128	101	171	63	81	1471	1472	1710	1639	1824	1441	1462	1347	1628	44.9877	24.8656	42.992	32.5325	23.8222	31.3503	31.1585	41.0154	40.6472	25.8143	46.2692	20.0176	20.8431	21.8725	20.9217	22.5342	20.5121	18.2436	17.4149	22.2409	36.3445	34.2967	20.9111	20.3112	1.73805	1.68856	0.971527
ft	FBgn0001075	2	3	1	0	0	0	2	0	0	0	0	3	2	3	8	6	5	9	3	7	0.0805182	0.0827318	0.0277543	0	0	0	0.0631734	0	0	0	0	0.00529736	0.00367471	0.00497922	0.0132509	0.00961847	0.00923538	0.0145728	0.00503284	0.0124089	0.0477511	0.00902477	0.00465043	0.0106866	10.2681	0.844498	0.0822448
CG3702	FBgn0031590	197	254	220	136	296	201	250	109	204	140	115	8200	7890	9105	7609	7442	6510	8505	7866	6892	63.5966	56.1679	48.9616	56.8345	55.165	61.8548	63.321	46.0568	50.4552	59.6883	68.3512	116.106	116.245	121.178	101.062	95.6638	96.4205	110.428	105.816	97.9683	56.3902	57.8418	117.843	101.226	0.478519	0.571411	1.19412
RpL40	FBgn0003941	500	1251	1113	403	1354	777	1037	450	777	487	282	39780	41927	41978	52509	57165	42673	52502	50112	53346	803.309	1376.76	1232.75	838.154	1255.85	1189.99	1307.17	946.292	956.406	1033.32	834.147	2803.19	3074.23	2780.42	3470.87	3657.07	3145.48	3392.55	3354.92	3773.88	1062.74	1074.74	2885.94	3465.79	0.368247	0.310099	0.842094
CG15425	FBgn0265269	0	0	0	0	0	0	0	0	0	0	0	0	0	0	0	0	0	0	0	0	0	0	0	0	0	0	0	0	0	0	0	0	0	0	0	0	0	0	0	0	0	0	0	0
Art2	FBgn0031592	1	1	0	0	1	0	0	2	0	0	0	1	2	2	3	5	3	4	10	6	0.582174	0.398786	0	0	0.336091	0	0	1.52399	0	0	0	0.0255345	0.0531388	0.0480019	0.0718563	0.115908	0.0801299	0.0936591	0.242594	0.153807	0.24524	0.265726	0.0422251	0.126326	5.80792	2.1035	0.362177
tutl	FBgn0010473	2	20	18	14	8	9	4	3	1	2	2	189	275	288	526	528	417	358	304	396	1.09658	7.51152	6.80376	9.93675	2.53224	4.70395	1.72072	2.15294	0.420068	1.44822	2.01893	4.54514	6.88134	6.50997	11.8655	11.5275	10.4898	7.89462	6.94564	9.56046	6.33715	2.14244	5.97881	9.71393	1.05993	0.220553	0.208082
bdl	FBgn0028482	22	62	36	15	45	27	22	36	15	18	6	138	209	198	603	595	490	374	344	432	6.33276	12.225	7.14395	5.58942	7.47803	7.40873	4.96859	13.5635	3.30803	6.84284	3.17982	1.7423	2.74565	2.34969	7.14132	6.81989	6.47123	4.32991	4.12626	5.47554	7.82278	6.67851	2.27922	5.72736	3.43222	1.16607	0.339742
Atet	FBgn0020762	161	173	242	107	242	152	188	95	169	113	83	758	845	786	2606	2836	2038	1434	1458	1637	40.0575	29.4843	41.5086	34.4625	34.7598	36.0505	36.6991	30.9372	32.2146	37.1304	38.0204	8.27182	9.59497	8.06224	26.6762	28.0966	23.2639	14.3497	15.1162	17.9341	36.3782	35.116	8.64301	20.9061	4.20898	1.6797	0.399076
CG15429	FBgn0031596	0	1	3	0	0	0	0	0	1	0	0	0	1	0	0	0	0	0	0	0	0	1.26757	3.82711	0	0	0	0	0	1.41773	0	0	0	0.0844528	0	0	0	0	0	0	0	1.27367	0.202533	0.0281509	0	45.2444	inf	inf
Traf4	FBgn0026319	44	33	52	10	32	36	28	24	34	16	24	96	142	110	215	235	166	174	204	269	19.0778	9.80112	15.5433	5.61281	8.00994	14.8794	9.52518	13.6203	11.2944	9.16196	19.1587	1.82566	2.80991	1.96627	3.83534	4.05726	3.3022	3.03432	3.68581	5.1357	12.5088	12.2357	2.20061	3.84177	5.68421	3.18491	0.560308
CG17612	FBgn0031597	46	48	53	36	84	54	61	28	64	41	27	2257	1996	2418	2013	1815	1969	2330	2335	1886	15.4017	11.0088	12.2336	15.6034	16.2366	17.2352	16.0244	12.2707	16.4173	18.1297	16.644	33.145	30.5001	33.3767	27.7298	24.198	30.2467	31.3765	32.5782	27.8052	13.5619	16.1368	32.3406	28.9891	0.419345	0.556652	1.32743
Vps53	FBgn0031598	78	94	60	52	134	92	53	37	108	63	44	2479	2399	2815	2173	2087	2177	2469	2355	2012	18.2047	15.0281	9.65398	15.7108	18.0551	20.4686	9.70523	11.3029	19.3118	19.4189	18.907	25.377	25.5534	27.0859	20.8661	19.3956	23.3114	23.1765	22.9039	20.6771	14.6494	16.7385	26.0055	21.7218	0.563321	0.770586	1.36794
Psf2	FBgn0261976	79	71	72	61	127	56	106	50	107	46	47	886	815	967	659	625	592	801	725	661	80.2601	49.4103	50.4279	80.2247	74.4871	54.2338	84.4926	66.4878	83.2846	61.7197	87.9126	39.4803	37.7885	40.5018	27.5454	25.2838	27.594	32.7297	30.6929	29.5697	65.0807	73.2312	39.2569	28.9026	1.65782	2.53372	1.52835
Tps1	FBgn0027560	14	66	55	12	45	13	64	46	39	14	69	180	125	36	427	197	66	33	537	32	3.58217	11.5677	9.70166	3.9747	6.64714	3.17081	12.8481	15.4055	7.64523	4.73085	32.5048	2.02006	1.45968	0.379748	4.49507	2.00712	0.774787	0.339601	5.72559	0.360529	7.20657	11.8503	1.2865	2.28378	5.6017	5.18891	0.926309
CG3652	FBgn0031600	141	193	180	126	252	121	204	140	204	132	112	2363	2089	2416	1632	1656	1447	1993	1753	1616	129.879	121.777	114.303	150.244	134.006	106.247	147.432	168.79	143.966	160.579	189.941	95.468	87.8189	91.7472	61.8488	60.7395	61.1518	73.8354	67.2868	65.5442	129.051	150.137	91.678	65.0678	1.40765	2.3074	1.63918
l(2)k05819	FBgn0022153	39	85	75	55	56	49	22	14	42	7	16	8465	8492	9712	8915	9062	8766	10372	8806	8398	5.63268	8.40924	7.46754	10.283	4.66921	6.74616	2.49295	2.64654	4.64738	1.33519	4.25453	53.6231	55.9745	57.8276	52.9741	52.1153	58.0862	60.2491	52.9978	53.4071	7.94811	3.82742	55.8084	54.9716	0.142418	0.0696255	0.488882
CG33003	FBgn0053003	3	0	0	0	0	0	0	9	0	0	0	9	11	7	15	17	18	63	51	65	1.072	0	0	0	0	0	0	4.20937	0	0	0	0.141056	0.179389	0.103121	0.220525	0.241888	0.295099	0.905425	0.759404	1.02273	0.268001	0.601338	0.141189	0.574178	1.89817	1.0473	0.551743
Dim1	FBgn0031601	66	131	106	94	180	79	141	64	109	68	65	1171	963	1204	934	839	959	1129	1196	768	95.6556	130.054	105.91	176.36	150.607	109.145	160.334	121.408	121.032	130.157	173.445	74.4385	63.6975	71.9397	55.6935	48.4194	63.7684	65.8109	72.2314	49.0118	126.995	138.018	70.0252	59.1559	1.81356	2.33313	1.28649
CG15431	FBgn0031602	4	1	9	4	1	3	1	1	1	0	0	35	44	46	85	96	90	71	74	87	0.80722	0.138235	1.2521	1.04496	0.116503	0.577116	0.158333	0.264139	0.154611	0	0	0.309795	0.405242	0.382706	0.705736	0.771425	0.833288	0.576272	0.622289	0.77308	0.810629	0.181529	0.365914	0.713682	2.21535	0.254355	0.114815
CG43055	FBgn0262357	0	0	0	0	0	0	0	0	0	0	0	0	0	0	0	0	0	0	0	0	0	0	0	0	0	0	0	0	0	0	0	0	0	0	0	0	0	0	0	0	0	0	0	0
CG34177	FBgn0085206	0	0	0	0	0	0	0	0	0	0	0	0	0	0	0	0	0	0	0	0	0	0	0	0	0	0	0	0	0	0	0	0	0	0	0	0	0	0	0	0	0	0	0	0
CG34178	FBgn0085207	0	0	0	0	0	0	0	0	0	0	0	0	0	0	0	0	0	0	0	0	0	0	0	0	0	0	0	0	0	0	0	0	0	0	0	0	0	0	0	0	0	0	0	0
CG43056	FBgn0262358	0	0	0	0	0	0	0	0	0	0	0	0	0	0	0	0	0	0	0	0	0	0	0	0	0	0	0	0	0	0	0	0	0	0	0	0	0	0	0	0	0	0	0	0
Sfp24F	FBgn0259958	0	2	0	0	0	0	0	0	0	0	0	0	0	0	0	0	0	0	0	0	0	1.61327	0	0	0	0	0	0	0	0	0	0	0	0	0	0	0	0	0	0	0.403317	0	0	0	inf
CG15432	FBgn0031603	55	94	93	38	124	74	73	50	91	60	34	428	354	394	399	422	373	403	436	341	95.7896	112.143	111.662	85.6732	124.676	122.856	99.7514	113.979	121.424	138.007	109.022	32.6944	28.1377	28.2897	28.5904	29.2657	29.8047	28.2292	31.6425	26.1507	101.317	118.531	29.7073	28.9472	3.41051	4.09473	1.20062
morgue	FBgn0027609	34	48	37	34	73	31	20	27	29	22	10	1863	1760	1933	1620	1516	1622	1946	1677	1461	14.3224	13.8505	10.745	18.5405	17.7527	12.4483	6.6101	14.8868	9.35931	12.2392	7.75565	34.4211	33.836	33.5695	28.0766	25.4289	31.3479	32.9699	29.4373	27.0995	14.3646	11.5789	33.9422	29.06	0.423208	0.398447	0.941492
Elp3	FBgn0031604	225	237	280	116	297	217	205	161	262	174	120	2982	2987	3262	2923	3105	2909	3461	3163	2837	84.3257	60.8433	72.3438	56.2783	64.2597	77.5259	60.2798	78.9775	75.2293	86.1232	82.8017	49.0184	51.0907	50.4008	45.071	46.3372	50.0198	52.1695	49.3975	46.8176	68.4478	75.0282	50.17	48.3021	1.36432	1.55331	1.13853
MFS18	FBgn0025684	6	29	17	5	24	13	5	17	15	4	4	4541	4271	4953	3611	3670	3550	4414	3966	3291	2.82619	9.35696	5.52032	3.04878	6.52628	5.83718	1.84782	10.4809	5.41315	2.4883	3.46889	93.8157	91.814	96.182	69.9791	68.8345	76.7183	83.6218	77.845	68.2575	5.18806	5.15179	93.9373	74.2094	0.055229	0.0694223	1.25699
CG15439	FBgn0031606	66	169	149	95	152	86	94	50	89	71	48	4343	3957	4637	2990	2960	2812	3329	3019	2860	13.5567	23.7785	21.0991	25.2604	18.0244	16.8391	15.1488	13.4425	14.0059	19.2603	18.1524	39.1269	37.0943	39.2667	25.2682	24.2099	26.5001	27.5019	25.8406	25.8672	20.9237	16.4105	38.496	25.8647	0.54353	0.634475	1.16732
Secp43	FBgn0031607	137	162	164	102	265	126	198	108	187	109	71	601	628	641	627	623	497	582	517	549	84.2545	68.2456	69.5316	81.2042	94.0856	73.8674	95.5385	86.9353	88.1095	88.5305	80.3918	16.2114	17.6263	16.252	15.8647	15.2564	14.0233	14.3957	13.2493	14.8668	75.809	86.7798	16.6966	14.6094	4.54039	5.94002	1.30826
ND-B8	FBgn0040705	0	0	0	1	0	0	0	0	0	0	0	4	0	0	1	0	0	2	3	1	0	0	0	2.79471	0	0	0	0	0	0	0	0.378761	0	0	0.0888224	0	0	0.17366	0.269886	0.0950614	0.698678	0	0.126254	0.104572	5.53392	0	0
Gs1l	FBgn0019982	54	101	81	40	106	51	70	64	64	35	36	1883	1868	2024	1799	1774	1608	1992	1922	1794	48.2401	61.8049	49.8845	46.2573	54.667	43.4305	49.0629	74.8332	43.8029	41.293	59.2104	73.7801	76.1589	74.542	66.1206	63.1043	65.9054	71.5717	71.5478	70.5683	51.5467	52.3285	74.827	68.1364	0.688878	0.767997	1.11485
RpL27A	FBgn0285948	1929	4261	3391	1384	3517	2148	2716	1715	2554	1496	992	59542	65755	64954	97931	106422	80803	84680	79124	86046	2665.28	4032.83	3230.02	2475.44	2805.36	2829.15	2944.3	3101.52	2703.59	2729.84	2523.5	3608.35	4146.38	3699.93	5567.02	5855.09	5122.23	4705.76	4555.62	5234.98	3100.89	2805.32	3818.22	5173.45	0.81213	0.542254	0.667693
mRpL27	FBgn0053002	78	124	136	80	177	136	141	58	159	80	53	1164	1121	1252	1055	969	942	1065	1049	1026	116.301	126.647	139.795	154.413	152.358	193.302	164.948	113.192	181.632	157.533	145.494	76.1228	76.2821	76.9605	64.719	57.531	64.4406	63.8667	65.1766	67.3609	134.289	158.351	76.4552	63.8491	1.75644	2.48009	1.41199
CG15435	FBgn0031608	8	7	5	2	6	4	4	7	2	1	1	1310	1141	1432	1051	977	972	1197	1019	833	3.28974	1.97177	1.41745	1.06465	1.42439	1.56798	1.29054	3.76764	0.630102	0.543082	0.757099	23.6275	21.4135	24.2768	17.7814	15.9977	18.3383	19.7972	17.4612	15.0831	1.9359	1.42583	23.1059	17.4098	0.083784	0.0818983	0.977494
CG15443	FBgn0031609	198	228	326	131	296	173	262	182	249	132	109	1735	1687	1940	1462	1418	1339	1599	1525	1333	114.307	90.1633	129.745	97.9006	98.6517	95.2059	118.672	137.524	110.133	100.641	115.855	43.9321	44.448	46.1727	34.7254	32.5968	35.4658	37.1273	36.6865	33.8853	108.029	110.955	44.851	35.0812	2.40862	3.1628	1.31312
CG15436	FBgn0031610	11	26	28	8	28	9	16	6	29	10	12	1773	1704	1929	1445	1353	1323	1494	1472	1328	6.57001	10.6374	11.5291	6.18541	9.65463	5.12419	7.49779	4.69055	13.2703	7.888	13.1958	46.4468	46.4485	47.4986	35.5085	32.1782	36.2538	35.889	36.6361	34.9256	8.73048	8.76017	46.798	35.2319	0.186557	0.248644	1.3328
FIG4	FBgn0031611	48	69	75	45	69	44	33	34	66	49	23	547	582	647	728	801	606	712	656	752	11.5811	11.4037	12.4749	14.0549	9.61088	10.1198	6.24689	10.7371	12.2001	15.6135	10.2169	5.78857	6.40858	6.43561	7.22657	7.69542	6.70815	6.90918	6.5954	7.98914	12.3786	10.6779	6.21092	7.18731	1.99305	1.48566	0.74542
ine	FBgn0011603	0	1	0	4	2	0	1	0	1	0	0	22	13	16	20	60	31	20	33	27	0	0.215429	0	1.62848	0.363121	0	0.24675	0	0.240949	0	0	0.303469	0.186591	0.20745	0.258785	0.751379	0.447301	0.252979	0.432473	0.373899	0.460978	0.121546	0.232503	0.419469	1.98267	0.289761	0.146147
dpy	FBgn0053196	9	14	6	1	20	16	12	22	10	3	7	35	30	37	78	102	75	50	47	104	0.116588	0.12423	0.0535829	0.0167693	0.14957	0.197578	0.121964	0.37302	0.0992472	0.0513245	0.166951	0.0198862	0.0177362	0.01976	0.0415715	0.0526139	0.044575	0.0260506	0.0253709	0.059322	0.0777923	0.165665	0.0191275	0.041584	4.06705	3.98387	0.979547
HP6	FBgn0031613	1	0	0	0	1	2	3	1	1	1	2	1	3	0	1	6	3	2	0	1	1.93695	0	0	0	1.11821	3.69282	4.55911	2.53524	1.48398	2.55807	7.1323	0.0849558	0.265198	0	0.0796911	0.462765	0.2666	0.155807	0	0.0852887	0.484238	3.2971	0.116718	0.175025	4.14879	18.8379	4.54057
BG642163	FBgn0083938	0	0	0	0	0	0	0	0	0	0	0	0	0	0	0	0	0	0	0	0	0	0	0	0	0	0	0	0	0	0	0	0	0	0	0	0	0	0	0	0	0	0	0	0
CG15635	FBgn0031617	0	0	0	0	0	0	0	0	0	0	0	0	0	0	0	0	0	0	0	0	0	0	0	0	0	0	0	0	0	0	0	0	0	0	0	0	0	0	0	0	0	0	0	0
CG43798	FBgn0264342	0	0	0	0	0	0	0	0	0	0	0	0	0	0	0	0	0	0	0	0	0	0	0	0	0	0	0	0	0	0	0	0	0	0	0	0	0	0	0	0	0	0	0	0
CG3355	FBgn0031619	0	0	0	0	0	0	0	0	0	0	0	0	0	0	0	0	0	0	0	0	0	0	0	0	0	0	0	0	0	0	0	0	0	0	0	0	0	0	0	0	0	0	0	0
CG11929	FBgn0031620	0	2	1	0	3	0	0	0	3	0	0	1	0	1	0	0	0	1	1	1	0	0.308961	0.155472	0	0.390583	0	0	0	0.518343	0	0	0.00989148	0	0.00929743	0	0	0	0.00907035	0.00939756	0.00993024	0.116108	0.129846	0.0063963	0.00473303	18.1524	27.4341	1.51132
Bsg25A	FBgn0000227	0	0	0	0	0	0	0	0	0	0	0	1	0	0	0	0	0	0	0	0	0	0	0	0	0	0	0	0	0	0	0	0.0249733	0	0	0	0	0	0	0	0	0	0	0.00832442	0	0
Elba3	FBgn0031621	0	0	0	0	0	0	0	0	0	0	0	0	0	0	0	0	0	0	0	0	0	0	0	0	0	0	0	0	0	0	0	0	0	0	0	0	0	0	0	0	0	0	0	0
CG3251	FBgn0031622	0	1	0	0	0	0	0	0	0	0	0	0	1	0	1	0	0	0	0	0	0	0.286225	0	0	0	0	0	0	0	0	0	0	0.01907	0	0.0171914	0	0	0	0	0	0.0715563	0	0.00635666	0.00286524	11.2569	0	0
CG34351	FBgn0085380	0	0	0	0	0	0	0	0	0	0	0	0	0	0	0	1	0	0	0	0	0	0	0	0	0	0	0	0	0	0	0	0	0	0	0	0.0363553	0	0	0	0	0	0	0	0.00605921		0
Taf12L	FBgn0031623	7	1	4	2	10	11	18	6	2	3	0	45	45	48	34	39	53	15	18	19	10.4372	1.02135	4.11162	3.86032	8.60781	15.6347	21.0572	11.7095	2.28468	5.90749	0	2.94289	3.06217	2.95056	2.08573	2.31549	3.62564	0.899531	1.11838	1.24742	4.85763	9.31449	2.98521	1.88203	1.62723	4.94917	3.04146
CG15631	FBgn0031626	0	0	0	0	0	0	0	0	0	0	0	0	0	0	0	0	0	0	0	0	0	0	0	0	0	0	0	0	0	0	0	0	0	0	0	0	0	0	0	0	0	0	0	0
fipi	FBgn0031627	0	1	1	0	0	0	0	0	0	0	0	1	2	1	1	8	3	0	1	1	0	0.314784	0.316805	0	0	0	0	0	0	0	0	0.0201558	0.0419455	0.0189453	0.0189068	0.146388	0.0632511	0	0.0191494	0.0202348	0.157897	0	0.0270155	0.0446551	5.84468	0	0
CG42523	FBgn0260428	0	0	0	0	0	0	0	0	0	0	0	0	0	0	1	0	0	0	0	0	0	0	0	0	0	0	0	0	0	0	0	0	0	0	0.0460916	0	0	0	0	0	0	0	0	0.00768194		0
CG3294	FBgn0031628	8	10	7	3	20	5	10	19	10	11	6	137	138	147	181	164	181	205	166	190	5.26359	4.50691	3.17509	2.55517	7.59673	3.13597	5.16217	16.3623	5.04081	9.55825	7.26815	3.95355	4.14382	3.98736	4.89961	4.29661	5.46376	5.42479	4.55122	5.50451	3.87519	7.73206	4.02824	5.02342	0.962005	1.5392	1.59999
CG15629	FBgn0031630	10	12	8	3	9	4	10	3	7	1	5	31	43	29	34	42	49	42	31	38	6.35748	5.22581	3.50623	2.46895	3.30318	2.42412	4.98799	2.49635	3.40951	0.839612	5.85242	0.864412	1.24762	0.760079	0.889314	1.06322	1.42923	1.07392	0.821249	1.06375	4.38962	3.33046	0.957371	1.05678	4.58507	3.15151	0.687341
CG3225	FBgn0031631	65	67	58	38	87	52	68	42	82	34	49	516	499	613	411	428	382	450	337	306	19.8402	14.0086	12.2047	15.0149	15.3305	15.1302	16.2848	16.7796	19.1759	13.7058	27.5366	6.90807	6.95125	7.71381	5.16138	5.20196	5.34954	5.52437	4.28638	4.1127	15.2671	17.7062	7.19104	4.93939	2.12307	3.58469	1.68845
CG15628	FBgn0031632	0	1	1	0	0	0	0	0	0	0	0	21	20	23	39	34	29	31	32	23	0	0.388953	0.391449	0	0	0	0	0	0	0	0	0.523002	0.518286	0.53841	0.911099	0.768739	0.755489	0.70796	0.75716	0.575056	0.1951	0	0.526566	0.745917	0.370515	0	0
Fnta	FBgn0031633	148	234	206	112	339	175	191	115	228	102	61	3165	3031	3442	2806	2687	2625	2874	2548	2274	92.3903	100.062	88.6538	90.5083	122.171	104.139	93.5488	93.9641	109.046	84.0927	70.1092	86.6588	86.3535	88.5832	72.0682	66.7917	75.1821	72.1587	66.2815	62.5069	92.9035	96.7243	87.1985	69.1648	1.06543	1.39846	1.31258
Ir25a	FBgn0031634	0	1	0	1	2	0	0	0	1	1	1	9	3	9	18	14	9	45	54	56	0	0.152653	0	0.288486	0.257309	0	0	0	0.170737	0.294316	0.410299	0.0879704	0.030512	0.0826871	0.165038	0.124233	0.0920201	0.403338	0.501466	0.549516	0.110285	0.161809	0.0670565	0.305935	1.64466	0.528898	0.321586
tank	FBgn0031635	23	33	23	17	30	25	25	16	22	11	13	1433	1571	1685	1349	1576	1187	1293	1094	1248	9.57196	9.4075	6.59883	9.15857	7.20774	9.91797	8.16307	8.71551	7.01462	6.04588	9.96087	26.1573	29.8386	28.9101	23.0981	26.1168	22.6644	21.6426	18.9722	22.8697	8.68422	8.14653	28.302	22.5606	0.306841	0.361095	1.17681
CG12194	FBgn0031636	0	2	0	0	1	0	1	0	2	0	0	58	79	75	113	125	101	89	87	97	0	0.571299	0	0	0.240741	0	0.32718	0	0.638976	0	0	1.06084	1.5035	1.28939	1.93872	2.07561	1.93236	1.4927	1.5118	1.78111	0.142825	0.172414	1.28457	1.78872	0.111184	0.0963897	0.866934
mxt	FBgn0031637	42	85	84	42	69	72	87	37	57	72	55	4709	4370	5026	4049	4236	3975	4475	4048	4037	13.7732	19.0938	18.9902	17.8296	13.0629	22.5075	22.3844	15.8813	14.3209	31.1826	33.2069	67.7311	65.4028	67.9491	54.6292	55.3136	59.8058	59.0222	55.3164	58.2931	17.4217	21.7924	67.0277	57.0634	0.259918	0.381897	1.4693
CG11927	FBgn0031638	64	54	87	66	91	65	71	35	74	40	21	1573	1531	1777	1336	1303	1261	1753	1570	1353	27.0699	15.6454	25.3683	36.1373	22.2204	26.2077	23.5616	19.3765	23.9799	22.344	16.3533	29.1816	29.5536	30.9863	23.249	21.9453	24.4705	29.8212	27.6716	25.1986	26.0552	22.0062	29.9072	25.3927	0.871203	0.866635	0.994756
mRpS2	FBgn0031639	253	275	299	159	375	178	274	152	242	179	127	1557	1512	1746	1408	1525	1297	1594	1391	1316	197.869	147.325	161.211	160.975	169.314	132.705	168.131	155.597	145.004	184.886	182.869	53.4096	53.9682	56.2959	45.3055	47.4916	46.539	50.1398	45.3327	45.3195	166.845	162.644	54.5579	46.688	3.05813	3.48363	1.13914
Mon1	FBgn0031640	88	96	147	62	131	52	74	74	102	50	42	2354	2269	2499	1919	1902	1725	2275	2129	1751	34.477	25.7635	39.7036	31.4445	29.6294	19.4205	22.7467	37.9471	30.6165	25.8708	30.2954	40.4508	40.5705	40.3635	30.9324	29.6721	31.0068	35.848	34.7577	30.2069	32.8471	28.0752	40.4616	32.0706	0.81181	0.875418	1.07835
smog	FBgn0051660	0	1	0	1	0	0	0	0	0	0	0	7	4	5	10	8	10	6	3	10	0	0.15023	0	0.283907	0	0	0	0	0	0	0	0.0673353	0.0400369	0.0452081	0.0902323	0.0698636	0.100622	0.0529248	0.027417	0.0965703	0.108534	0	0.0508601	0.0729383	2.13398	0	0
Cf2	FBgn0000286	16	18	49	24	42	21	22	1	25	22	2	3697	3790	4287	3003	3147	2834	3541	2875	2957	6.86555	5.29072	14.495	13.3313	10.4042	8.58983	7.40659	0.561636	8.21872	12.4673	1.58003	69.5791	74.2205	75.8376	53.0154	53.7703	55.7925	61.1109	51.4069	55.8701	9.99563	7.03262	73.2124	55.161	0.136529	0.127492	0.933811
CG3008	FBgn0031643	101	112	143	61	117	92	80	25	102	43	40	2402	2197	2682	2118	2123	2031	2506	2355	2167	34.6567	26.3251	33.8273	27.0958	23.1769	30.0928	21.5375	11.2281	26.8148	19.4862	25.2701	36.1504	34.4053	37.9403	29.9008	29.0072	31.9739	34.5847	33.6732	32.7414	30.4762	22.5152	36.1653	31.9802	0.842692	0.704036	0.83546
CG15625	FBgn0031644	0	0	0	0	0	0	0	0	0	0	0	0	1	1	1	1	0	0	1	0	0	0	0	0	0	0	0	0	0	0	0	0	0.0270249	0.0244124	0.0243627	0.023579	0	0	0.0246753	0	0	0	0.0171458	0.0121028	0	0
CG3036	FBgn0031645	29	47	57	17	31	9	28	25	23	25	17	708	723	913	788	825	718	762	698	720	12.1667	13.507	16.486	9.23273	7.50831	3.59938	9.21667	13.7283	7.39285	13.8519	13.1312	13.0282	13.8434	15.7915	13.6017	13.7822	13.8204	12.8578	12.2028	13.3009	12.8481	9.77551	14.221	13.261	0.903461	0.737164	0.815933
snsl	FBgn0031646	4	2	0	0	2	4	0	0	0	0	0	18	24	28	40	52	41	51	44	47	3.23834	1.10912	0	0	0.934754	3.08697	0	0	0	0	0	0.63916	0.886754	0.934537	1.33234	1.67632	1.52289	1.66062	1.48437	1.67546	1.08687	0.574532	0.82015	1.55866	1.3252	0.368605	0.27815
hoe1	FBgn0041150	225	311	361	193	369	212	296	194	311	195	94	8479	8358	9570	7434	8295	7119	9408	8442	7776	55.0556	52.1275	60.8964	61.1339	52.1255	49.4498	56.8265	62.1328	58.3026	63.0155	42.3475	90.9993	93.3364	96.5399	74.8399	80.8213	79.9206	92.5878	86.0781	83.7815	57.3034	54.8858	93.6252	83.0049	0.612051	0.661235	1.08036
hoe2	FBgn0031649	0	0	0	0	0	0	0	0	0	0	1	0	1	1	9	4	6	5	3	3	0	0	0	0	0	0	0	0	0	0	0.450505	0	0.0111673	0.0100878	0.0906052	0.0389735	0.0673583	0.0492069	0.0305892	0.0323231	0	0.0643579	0.00708503	0.0515094	0	1.24944	inf
Sgs1	FBgn0003372	0	0	0	0	0	0	1	2	0	0	0	0	0	0	3	1	3	1	0	1	0	0	0	0	0	0	0.126347	0.421555	0	0	0	0	0	0	0.0198763	0.00641231	0.0221649	0.00647681	0	0.00709083	0	0.0782716	0	0.0103369		7.57209
CG14044	FBgn0031650	0	0	0	0	0	0	0	0	0	0	0	3	4	4	7	5	8	11	3	2	0	0	0	0	0	0	0	0	0	0	0	0.0719546	0.0998281	0.0901777	0.15749	0.108874	0.200712	0.241932	0.0683617	0.0481577	0	0	0.0873201	0.137588	0	0
mRpL24	FBgn0031651	195	263	229	161	404	226	317	123	299	148	120	1812	1669	1851	1722	1603	1500	1764	1850	1441	162.962	150.554	131.933	174.174	194.911	180.04	207.85	134.541	191.439	163.345	184.635	66.4176	63.6556	63.7725	59.2073	53.3427	57.5126	59.2907	64.4245	53.0259	154.906	179.537	64.6152	57.8006	2.39735	3.10615	1.29566
betaggt-I	FBgn0015000	44	57	35	23	67	48	48	33	55	19	23	2697	2465	2830	1977	1869	1957	2420	2277	1829	24.1888	21.4646	13.2646	16.368	21.2638	25.1543	20.7035	23.7452	23.165	13.7946	23.2793	65.0304	61.8454	64.1392	44.7156	40.913	49.3597	53.5074	52.1618	44.2739	18.8215	21.5865	63.6717	47.4886	0.295602	0.454562	1.53775
jet	FBgn0031652	3	2	4	3	7	0	4	2	4	0	0	551	497	570	476	495	471	547	522	507	1.98013	0.904253	1.82011	2.5633	2.66732	0	2.07144	1.72784	2.02275	0	0	15.9514	14.9713	15.5104	12.9262	13.0097	14.2631	14.521	14.3573	14.7351	1.81695	1.21276	15.4777	13.9687	0.117392	0.0868198	0.739575
Jon25Biii	FBgn0031653	0	0	0	0	1	1	1	0	1	0	0	0	1	0	0	0	0	0	1	0	0	0	0	0	0.461963	0.762803	0.627832	0	0.613072	0	0	0	0.0365201	0	0	0	0	0	0.033345	0	0	0.352239	0.0121734	0.0055575	0	63.3807	inf
Jon25Bii	FBgn0031654	0	0	0	0	0	0	0	0	0	0	0	0	0	0	0	0	0	0	0	0	0	0	0	0	0	0	0	0	0	0	0	0	0	0	0	0	0	0	0	0	0	0	0	0
Jon25Bi	FBgn0020906	1	0	0	0	0	0	0	0	0	0	0	0	0	0	2	2	0	2	1	0	0.776232	0	0	0	0	0	0	0	0	0	0	0	0	0	0.0638723	0.0618176	0	0.0624394	0.0323459	0	0.194058	0	0	0.0367459	inf	0	0
Marcal1	FBgn0031655	188	287	338	189	400	180	235	159	327	174	153	2439	2491	2829	2113	1890	1886	2522	2352	1962	51.5393	53.8952	63.8797	67.0731	63.3061	47.0395	50.5463	57.0529	68.6811	62.9976	77.2241	29.3269	31.1662	31.9735	23.8326	20.6316	23.7216	27.8076	26.8687	23.6839	59.0968	60.9782	30.8222	24.4243	1.91735	2.49662	1.30212
CG34124	FBgn0083960	0	1	0	0	1	1	1	0	0	0	0	2	0	2	6	3	5	3	4	7	0	0.0708422	0	0	0.0597048	0.0985858	0.0811419	0	0	0	0	0.00907213	0	0.00852728	0.0255298	0.0123543	0.0237244	0.0124785	0.0172382	0.0318769	0.0177105	0.0342047	0.00586647	0.0205337	3.01894	1.66578	0.551777
CG34125	FBgn0083961	92	120	162	89	175	111	158	83	112	82	68	1046	1062	1104	1161	1092	868	1053	987	1066	119.171	106.476	144.665	149.238	130.866	137.061	160.576	140.722	111.15	140.278	162.171	59.4276	62.7822	58.9559	61.8737	56.3243	51.5849	54.859	53.2755	60.8013	129.887	140.403	60.3886	56.4531	2.15086	2.48708	1.15632
eIF3i	FBgn0015834	378	382	422	169	577	364	339	230	293	204	123	13840	13298	15529	14985	14178	13653	16770	16303	14159	239.578	165.846	184.388	138.659	211.123	219.921	168.576	190.802	142.276	170.757	143.529	384.738	384.654	405.765	390.753	357.816	397.012	427.489	430.577	395.148	182.118	178.14	391.719	399.799	0.464919	0.445575	0.958391
Scox	FBgn0262467	99	135	130	52	102	103	95	55	82	75	27	3453	3206	3774	2925	2832	2867	3390	3246	2714	81.4211	76.0541	73.7074	55.3619	48.4292	80.7512	61.3008	59.2058	51.6683	81.4624	40.8834	124.558	120.336	127.962	98.9736	92.744	108.181	112.134	111.245	98.2844	71.6361	60.5287	124.285	103.594	0.576385	0.58429	1.01371
CG3756	FBgn0031657	119	202	170	93	178	143	158	137	183	77	75	1060	1022	1095	1206	1137	1029	1227	1251	1054	73.8419	85.8607	72.7228	74.7042	63.7648	84.5866	76.9225	111.27	86.9993	63.1016	85.6837	28.8494	28.9425	28.0121	30.7889	28.0936	29.2949	30.6223	32.3476	28.7985	76.7824	81.7612	28.6013	29.991	2.68457	2.72619	1.0155
l(2)05714	FBgn0010607	68	97	151	59	148	81	86	37	83	70	41	2575	2350	2753	2199	1894	2069	2357	2356	1881	53.9972	52.7619	82.6618	60.6485	67.8467	61.3136	53.5798	38.456	50.495	73.4098	59.9414	89.6837	85.1646	90.1248	71.842	59.887	75.3778	75.2764	77.9589	65.7694	62.5173	57.8632	88.3244	71.0186	0.707815	0.814761	1.15109
CG14043	FBgn0031659	40	93	56	54	96	73	41	34	55	17	28	3058	2889	3440	2673	2586	2633	3250	2951	2694	13.7939	21.9684	13.3132	24.1061	19.1119	23.9972	11.0931	15.3464	14.5311	7.74231	17.7773	46.253	45.4679	48.906	37.9244	35.5097	41.6581	45.0763	42.4058	40.9071	18.2954	15.6571	46.8756	40.5802	0.390297	0.38583	0.988555
mRpL28	FBgn0031660	134	184	146	88	242	188	162	135	157	85	47	1871	1970	2050	2055	1992	1741	1918	1798	1885	91.6568	86.2114	68.8459	77.9199	95.5609	122.582	86.9391	120.863	82.275	76.7843	59.1887	56.1317	61.4972	57.8082	57.8313	54.255	54.6361	52.765	51.2481	56.7733	81.1585	92.0276	58.479	54.5848	1.38782	1.68596	1.21482
Gmd	FBgn0031661	48	66	41	51	115	34	79	23	61	26	27	2873	2615	3061	2589	2554	2374	2864	2634	2341	25.1217	23.6613	14.793	34.5528	34.7464	16.9627	32.4395	15.7556	24.4594	17.9711	26.0167	65.9504	62.4609	66.046	55.7482	53.2254	57.0045	60.2862	57.4449	53.9488	24.5322	24.0502	64.8191	56.2763	0.378472	0.427359	1.12917
CG3792	FBgn0031662	148	150	135	101	205	128	147	54	132	74	61	2673	2457	2812	2261	2191	2029	2774	2472	2014	121.239	84.1706	76.2397	107.105	96.9484	99.9543	94.48	57.8996	82.8447	80.0585	92.001	96.0407	91.8579	94.9671	76.2033	71.4685	76.2579	91.3957	84.3837	72.6464	97.1886	86.3124	94.2886	78.7259	1.03076	1.09637	1.06365
CG8891	FBgn0031663	75	94	65	45	129	60	101	45	75	39	25	889	877	905	905	847	838	899	884	754	80.9585	69.505	48.3705	62.881	80.3888	61.7394	85.5388	63.579	62.0256	55.5981	49.6846	42.0898	43.2046	40.2741	40.1921	36.4062	41.5017	39.03	39.7632	35.8381	65.4288	65.5078	41.8562	38.7886	1.56318	1.68884	1.08039
CG8892	FBgn0031664	265	333	294	250	330	195	242	193	266	185	124	3223	3130	3593	2619	2457	2442	3260	2945	2469	110.508	95.1212	84.5199	134.956	79.4447	77.5158	79.1775	105.342	84.9838	101.885	95.2026	58.9496	59.569	61.7702	44.9338	40.7983	46.721	54.6765	51.1752	45.3357	106.276	89.0789	60.0963	47.2734	1.76843	1.88433	1.06554
CG34126	FBgn0083962	76	109	78	42	101	52	68	53	69	46	34	6625	6550	7426	6398	6672	5790	7457	6286	6417	10.4869	10.3026	7.41981	7.50218	8.04561	6.83984	7.36176	9.57212	7.29441	8.3827	8.63758	40.0952	41.248	42.2438	36.3219	36.6589	36.6549	41.3841	36.1439	38.9886	8.92786	8.01915	41.1957	37.692	0.216718	0.212754	0.981709
Rtnl1	FBgn0053113	595	842	1017	488	971	681	794	525	724	490	316	11073	11212	12985	11190	11619	10254	10511	9522	8602	548.071	531.275	645.813	581.896	516.35	597.966	573.827	632.964	510.937	596.087	535.905	447.363	471.338	493.103	424.074	426.166	433.345	389.405	365.491	348.893	576.764	566.291	470.601	397.896	1.22559	1.42321	1.16125
CG31917	FBgn0031668	19	18	17	9	52	16	33	12	17	9	10	0	0	0	0	0	0	0	0	0	25.9067	16.812	15.9799	15.8857	40.9324	20.7964	35.3031	21.4161	17.7589	16.2067	25.1038	0	0	0	0	0	0	0	0	0	18.6461	25.3596	0	0	inf	inf
Tfb5	FBgn0265968	41	24	70	41	72	30	54	36	51	39	13	0	0	0	0	0	0	0	0	0	114.83	46.0436	135.156	148.648	116.415	80.0943	118.66	131.969	109.433	144.254	67.034	0	0	0	0	0	0	0	0	0	111.169	109.694	0	0	inf	inf
SelT	FBgn0031670	232	165	195	120	268	154	223	182	199	145	88	4592	4309	4782	4541	4253	3931	4990	4629	4022	241.623	117.712	140.007	161.784	161.135	152.89	182.219	248.097	158.786	199.44	168.738	209.761	204.812	205.322	194.577	176.374	187.834	209.02	200.893	184.444	165.281	181.615	206.632	192.19	0.799884	0.944974	1.18139
vkg	FBgn0016075	1300	1628	1180	635	1553	774	1110	1154	1224	815	673	2513	3090	2750	7632	7491	6377	6326	5641	7000	138.81	119.074	86.861	87.7721	95.7311	78.7821	92.9909	161.281	100.131	114.929	132.304	11.7691	15.0579	12.1056	33.5279	31.8498	31.2402	27.1671	25.0993	32.9115	108.129	110.878	12.9775	30.2993	8.33204	3.65943	0.4392
Col4a1	FBgn0000299	1749	2262	1896	801	2106	1046	1445	1517	1643	1151	920	3250	4090	3529	9416	8881	7586	8063	7267	9390	203.644	180.411	152.19	120.732	141.562	116.098	132.005	231.189	146.564	176.991	197.22	16.5974	21.7338	16.9399	45.1066	41.1751	40.5244	37.7586	35.2587	48.1416	164.244	163.09	18.4237	41.3275	8.91484	3.94628	0.442664
SP555	FBgn0260470	0	0	0	0	0	0	0	0	0	0	0	0	0	0	0	0	0	0	0	0	0	0	0	0	0	0	0	0	0	0	0	0	0	0	0	0	0	0	0	0	0	0	0	0
CG14042	FBgn0260451	1	0	0	0	0	0	0	0	0	0	0	0	0	0	0	0	0	0	0	0	0.977612	0	0	0	0	0	0	0	0	0	0	0	0	0	0	0	0	0	0	0	0.244403	0	0	0	inf
CG31650	FBgn0031673	12	37	30	15	48	27	28	7	28	30	8	3899	3360	3926	3272	3017	3208	3788	3257	2738	7.31484	15.4494	12.607	11.8364	16.8916	15.6891	13.3913	5.58498	13.0765	24.1512	8.97831	104.244	93.4743	98.662	82.0594	73.2301	89.7178	92.869	82.7312	73.4903	11.8019	13.9661	98.7934	82.3496	0.119461	0.169595	1.41968
CG44000	FBgn0264742	81	58	42	51	74	46	52	37	71	41	24	0	0	0	0	0	0	0	0	0	123.438	60.5451	44.1244	100.61	65.1029	66.8238	62.1738	73.8015	82.8954	82.5166	67.3373	0	0	0	0	0	0	0	0	0	82.1793	71.5216	0	0	inf	inf
CG44001	FBgn0264743	53	45	19	23	66	14	20	9	35	23	8	0	0	0	0	0	0	0	0	0	60.3541	35.1019	14.9159	33.9051	43.389	15.1974	17.8691	13.4145	30.5357	34.5902	16.7727	0	0	0	0	0	0	0	0	0	36.0693	24.5384	0	0	inf	inf
CG33995	FBgn0053995	47	69	35	40	71	46	41	24	59	30	17	0	0	0	0	0	0	0	0	0	76.101	76.5295	39.0685	83.8414	66.3675	71.0003	52.0855	50.8632	73.1902	64.1516	50.6783	0	0	0	0	0	0	0	0	0	68.8851	61.191	0	0	inf	inf
CG9121	FBgn0031675	0	3	0	2	0	0	0	0	1	0	0	23	21	26	19	9	13	19	15	27	0	0.828605	0	1.04394	0	0	0	0	0.308921	0	0	0.406763	0.386445	0.432204	0.315199	0.144502	0.240494	0.308127	0.252034	0.479376	0.468136	0.0441316	0.408471	0.289955	1.14607	0.152202	0.132803
eIF3h	FBgn0022023	309	382	365	189	427	356	340	228	311	204	121	10342	10422	11086	12873	12881	12140	13405	12013	12700	188.913	159.975	153.837	149.579	150.708	207.473	163.088	182.447	145.671	164.713	136.197	277.32	290.793	279.417	323.798	313.576	340.52	329.615	306.043	341.884	163.076	164.328	282.51	325.906	0.57724	0.504219	0.873501
senju	FBgn0031676	72	60	50	38	84	49	71	34	79	36	28	2189	1976	2315	1924	1781	1648	1857	1862	1639	38.3606	21.8973	18.3649	26.2085	25.8367	24.8862	29.6792	23.71	32.2469	25.3308	27.4658	51.1532	48.0473	50.8487	42.1744	37.784	40.2838	39.7926	41.3391	38.4507	26.2078	27.0222	50.0164	39.9708	0.523985	0.67605	1.29021
CG14036	FBgn0031677	172	230	216	124	362	224	263	126	225	118	97	4838	4487	4771	3645	3442	3354	3720	3856	3128	379.23	347.368	328.318	353.918	460.774	470.796	454.957	363.618	380.072	343.598	393.756	467.859	451.503	433.671	330.646	302.187	339.28	329.879	354.274	303.679	352.208	409.653	451.011	326.658	0.780931	1.25407	1.60587
His3.3A	FBgn0014857	533	977	1013	515	936	598	804	406	708	473	380	4588	4450	4790	3598	3415	3308	4258	4026	3852	806.323	1012.43	1056.47	1008.54	817.453	862.368	954.286	803.911	820.585	945.011	1058.39	304.425	307.236	298.74	223.941	205.714	229.598	259.075	253.795	256.591	970.941	894.572	303.467	238.119	3.1995	3.75683	1.17419
Nepl3	FBgn0031678	81	103	95	50	113	63	70	48	135	47	36	1316	1211	1370	1035	998	906	1371	1337	1218	26.6469	23.2106	21.5452	21.293	21.4608	19.7566	18.0676	20.6682	34.0255	20.4199	21.8045	18.9886	18.1817	18.5805	14.0086	13.0732	13.6745	18.14	18.3283	17.6434	23.1739	22.3147	18.5836	15.8113	1.24701	1.41131	1.13176
Rpn11	FBgn0028694	790	1059	1054	570	1216	837	993	569	909	529	354	11974	11388	12667	9331	9084	8637	11578	10297	8730	529.872	486.55	487.36	494.908	470.85	535.155	522.557	499.524	467.107	468.59	437.148	352.255	348.595	350.263	257.492	242.612	265.783	312.331	287.795	257.829	499.673	485.847	350.371	270.64	1.42612	1.79518	1.25878
qtc	FBgn0028572	27	48	38	28	43	11	28	33	28	20	14	125	142	109	286	319	219	227	199	255	7.75049	9.4383	7.51994	10.4047	7.12588	3.01001	6.30614	12.3988	6.15789	7.58209	7.39902	1.5738	1.8603	1.28993	3.37771	3.64625	2.88423	2.62077	2.38038	3.22313	8.77835	7.13997	1.57468	3.02208	5.5747	2.3626	0.423808
RpL37A	FBgn0261608	563	844	1074	557	736	515	639	688	398	303	201	26482	26716	26741	34349	37425	29579	31702	32005	33401	1254.67	1288.4	1650.02	1606.87	946.896	1094.05	1117.28	2006.82	679.534	891.776	824.701	2588.48	2717.19	2456.82	3149.38	3321.02	3024.29	2841.47	2972.11	3277.57	1449.99	1080.15	2587.5	3097.64	0.560382	0.348701	0.622255
Pgant5	FBgn0031681	79	113	66	68	139	50	83	87	125	39	33	4224	4264	4822	3705	3684	3350	4131	3717	3212	25.9478	25.4237	14.9445	28.9126	26.3568	15.655	21.3891	37.4018	31.4551	16.9173	19.9557	60.8515	63.9175	65.2944	50.0671	48.1818	50.4822	54.5715	50.8738	46.4538	23.8072	24.1615	63.3545	50.105	0.375777	0.482218	1.28325
CG5828	FBgn0031682	47	55	35	28	87	51	50	17	49	26	12	2638	2575	2859	2492	2394	2289	2702	2553	2435	26.9086	21.5697	13.8143	20.7519	28.7553	27.8339	22.4597	12.7392	21.4931	19.659	12.649	66.2435	67.2823	67.4814	58.6994	54.5769	60.1257	62.2181	60.9078	61.3855	20.7611	20.7985	67.0024	59.6522	0.309856	0.348662	1.12524
CG4230	FBgn0031683	62	90	73	43	120	67	81	47	87	34	31	1214	1213	1351	1343	1273	1157	1290	1315	1212	39.6597	39.4355	32.1919	35.6067	44.3143	40.8547	40.6521	39.351	42.6369	28.723	36.509	34.0605	35.4118	35.6278	35.3447	32.4247	33.9556	33.1883	35.0519	34.1376	36.7234	39.0058	35.0333	34.0171	1.04824	1.14665	1.09388
ND-13A	FBgn0031684	238	339	313	152	380	237	250	185	302	123	117	1812	1679	1810	1798	1786	1470	1831	1657	1452	388.397	378.953	352.135	321.106	358.003	368.686	320.095	395.158	377.585	265.093	351.532	129.697	125.049	121.774	120.72	116.057	110.062	120.178	112.681	104.337	360.148	348.022	125.507	114.006	2.86955	3.05267	1.06381
Msp300	FBgn0261836	162	198	209	104	233	174	208	97	208	98	153	1542	1874	1867	4583	5308	3627	3547	3116	4924	4.21639	3.53003	3.75006	3.50401	3.50095	4.31703	4.24746	3.30444	4.14761	3.36857	7.33159	1.76029	2.226	2.0033	4.90758	5.50107	4.33106	3.71299	3.37949	5.64309	3.75012	4.31681	1.99653	4.57921	1.87832	0.942696	0.501883
Cyp28d2	FBgn0031688	0	1	0	0	0	0	0	0	0	0	0	2	4	1	9	3	2	1	4	3	0	0.282804	0	0	0	0	0	0	0	0	0	0.0362162	0.0753682	0.0170206	0.152874	0.0493186	0.0378835	0.0166049	0.0688156	0.0545372	0.0707011	0	0.0428683	0.0633389	1.64926	0	0
Cyp28d1	FBgn0031689	3	1	0	3	0	0	1	0	1	0	0	2	3	2	8	2	5	1	9	0	1.23611	0.282242	0	1.60015	0	0	0.323277	0	0.315677	0	0	0.0361442	0.0564138	0.0339735	0.135618	0.0328137	0.0945203	0.0165719	0.154527	0	0.779625	0.0912792	0.0421772	0.0723418	18.4845	1.26178	0.0682612
CG7742	FBgn0031690	0	0	0	0	0	0	0	0	0	0	0	0	0	0	0	0	3	0	1	2	0	0	0	0	0	0	0	0	0	0	0	0	0	0	0	0	0.064539	0	0.0195393	0.0412936	0	0	0	0.0208953		0
CG14034	FBgn0250847	0	0	0	0	0	0	0	1	0	0	0	0	0	0	0	1	0	0	0	0	0	0	0	0	0	0	0	0.800208	0	0	0	0	0	0	0	0.0243441	0	0	0	0	0	0.114315	0	0.00405735		28.1749
TpnC25D	FBgn0031692	0	0	0	0	0	0	0	0	0	0	0	2	1	0	1	0	0	0	0	2	0	0	0	0	0	0	0	0	0	0	0	0.126254	0.0656855	0	0.0592149	0	0	0	0	0.126749	0	0	0.0639798	0.0309939	0	0
tkv	FBgn0003716	124	233	249	102	237	120	142	163	193	106	74	3103	3330	3570	4176	4335	3631	3721	3363	3565	50.3911	64.8598	69.7585	53.6585	55.6014	46.4861	45.2753	86.7001	60.0895	56.8895	55.3662	55.3081	61.7598	59.8104	69.8207	70.1475	67.6985	60.8176	56.9492	63.7918	59.667	58.0583	58.9594	64.8709	1.012	0.894982	0.884369
Cyp4ac1	FBgn0031693	0	0	0	1	0	0	0	0	1	0	0	8	3	3	6	10	7	5	12	0	0	0	0	0.526063	0	0	0	0	0.311344	0	0	0.142592	0.0556395	0.0502608	0.100317	0.161817	0.130512	0.0817221	0.203208	0	0.131516	0.0444778	0.0828309	0.112929	1.58776	0.393855	0.248056
Cyp4ac2	FBgn0031694	0	0	0	0	0	0	0	0	0	0	0	4	0	0	2	1	5	1	2	2	0	0	0	0	0	0	0	0	0	0	0	0.0710177	0	0	0.0333084	0.0161184	0.0928588	0.0162806	0.0337358	0.035648	0	0	0.0236726	0.0379917	0	0
Cyp4ac3	FBgn0031695	0	6	0	0	6	2	0	1	2	0	0	9	10	10	19	27	27	17	17	19	0	1.67021	0	0	1.40763	0.774769	0	0.531903	0.622689	0	0	0.160417	0.185465	0.167536	0.317671	0.436905	0.503404	0.277855	0.287879	0.339984	0.417552	0.476713	0.171139	0.360616	2.43984	1.32194	0.541814
Bsg25D	FBgn0000228	35	71	66	44	87	44	50	24	57	37	22	3021	3348	3637	3455	3675	2879	2920	2745	2989	7.02215	9.7577	9.12876	11.4277	10.0769	8.4152	7.87069	6.30251	8.76164	9.80387	8.12654	26.5844	30.6561	30.083	28.5195	29.3596	26.5011	23.5626	22.9495	26.4059	9.33409	8.47962	29.1079	26.2164	0.320673	0.323448	1.00865
Bub1	FBgn0031696	45	77	57	26	58	44	41	32	47	21	16	5195	4947	5806	4278	4483	4249	5197	4393	3955	8.47857	9.93774	7.40373	6.34146	6.30874	7.90264	6.06086	7.8915	6.78448	5.22544	5.55023	42.9309	42.5384	45.0986	33.1621	33.6333	36.7297	39.3822	34.4905	32.8117	8.04037	6.53198	43.5226	35.0349	0.18474	0.186442	1.00921
vri	FBgn0016076	67	82	82	33	79	82	110	70	73	33	28	384	441	451	851	902	722	621	569	813	22.7267	19.053	19.1752	14.4904	15.4701	26.5146	29.2748	31.0784	18.9711	14.7832	17.4864	5.71303	6.82699	6.30687	11.8763	12.1831	11.2362	8.47208	8.0427	12.143	18.8613	21.9398	6.2823	10.6589	3.0023	2.05836	0.685594
CG14024	FBgn0031697	0	1	0	0	0	0	0	0	0	0	0	1	3	1	1	4	4	1	1	6	0	0.319029	0	0	0	0	0	0	0	0	0	0.0204276	0.0637666	0.0192008	0.0191617	0.0741811	0.0854719	0.0187318	0.0194075	0.123046	0.0797571	0	0.034465	0.0566666	2.31415	0	0
Ncoa6	FBgn0031698	69	141	135	46	154	80	74	53	113	62	34	6358	6973	7658	6016	6755	5231	6772	5438	5830	6.30812	8.82993	8.50845	5.44396	8.12787	6.97189	5.3079	6.34201	7.91477	7.48577	5.72283	25.4945	29.0938	28.863	22.6282	24.5905	21.941	24.9003	20.7166	23.4689	7.27261	6.839	27.8171	23.0409	0.261444	0.29682	1.13531
cype	FBgn0015031	395	542	655	259	738	542	650	300	475	329	174	2917	2761	3215	3044	3301	2784	3429	3475	2707	1049.55	986.494	1199.82	890.868	1132.06	1372.83	1355.07	1043.35	966.964	1154.51	851.212	339.953	334.814	352.18	332.77	349.256	339.389	366.448	384.761	316.715	1031.68	1125.14	342.316	348.223	3.01384	3.23109	1.07209
CG14022	FBgn0031700	0	1	0	0	1	0	0	0	1	2	0	1	2	6	3	3	3	2	0	7	0	1.39184	0	0	1.17302	0	0	0	1.55672	5.36693	0	0.0891203	0.185465	0.502608	0.250793	0.242725	0.279669	0.163444	0	0.626287	0.34796	1.15667	0.259064	0.260486	1.34314	4.44042	3.306
TotM	FBgn0031701	0	0	1	0	0	0	0	0	0	0	0	0	0	1	0	0	0	0	1	0	0	0	1.08242	0	0	0	0	0	0	0	0	0	0	0.0647298	0	0	0	0	0.065427	0	0.270604	0	0.0215766	0.0109045	12.5415	0	0
fusl	FBgn0031702	1	0	0	2	0	0	0	2	2	0	0	2	3	0	3	0	2	1	11	2	0.456506	0	0	1.1819	0	0	0	1.19502	0.699496	0	0	0.0400452	0.0625025	0	0.0563455	0	0.0418887	0.0183605	0.209251	0.0402022	0.409603	0.270646	0.0341826	0.061008	11.9828	4.43623	0.370217
CG12512	FBgn0031703	72	61	53	33	85	59	59	66	77	44	25	608	652	734	729	753	641	620	609	656	25.1217	14.5792	12.7485	14.9051	17.1214	19.6236	16.1513	30.1412	20.5833	20.2751	16.0597	9.30452	10.3823	10.5582	10.4649	10.4617	10.2611	8.70052	8.85445	10.0784	16.8386	19.9936	10.0817	9.80352	1.67022	2.03944	1.22106
nompC	FBgn0016920	3	1	0	0	0	0	0	0	0	0	0	1	2	3	3	3	3	3	7	0	0.358778	0.0819202	0	0	0	0	0	0	0	0	0	0.0052454	0.010916	0.0147911	0.014761	0.0142862	0.0164606	0.0144299	0.0348843	0	0.110174	0	0.0103175	0.0158037	10.6784	0	0
H15	FBgn0016660	1	5	0	1	9	5	4	1	7	0	6	47	46	45	105	114	84	75	68	101	0.313546	1.07389	0	0.405889	1.6291	1.49445	0.984014	0.410394	1.68154	0	3.46364	0.646358	0.658246	0.581687	1.35451	1.4233	1.20837	0.945801	0.888461	1.39443	0.44833	1.38045	0.628764	1.20248	0.713034	1.148	1.61003
mid	FBgn0261963	13	53	39	16	38	31	38	6	17	12	7	116	161	151	461	440	332	308	244	366	4.63735	12.9506	9.59084	7.38843	7.82555	10.5414	10.6353	2.80142	4.64605	5.65329	4.59733	1.81492	2.62109	2.22065	6.76579	6.24985	5.43357	4.4189	3.62697	5.74884	8.6418	6.67148	2.21889	5.37399	3.89466	1.24144	0.318754
CG14020	FBgn0031707	0	0	0	0	0	0	0	0	0	0	0	21	18	11	29	19	22	13	15	17	0	0	0	0	0	0	0	0	0	0	0	0.583779	0.520663	0.287424	0.756213	0.479511	0.639732	0.331387	0.396163	0.474435	0	0	0.463955	0.512907	0	0
CG7382	FBgn0031708	79	100	98	76	125	80	95	81	103	100	59	603	558	615	515	470	466	497	442	430	69.0846	59.902	59.0807	86.0347	63.1058	66.6889	65.1806	92.7127	69.0081	115.491	94.992	23.1284	22.2699	22.172	18.529	16.366	18.6965	17.4803	16.1066	16.5575	68.5255	81.0256	22.5234	17.2893	3.04241	4.68645	1.54037
cl	FBgn0000318	147	220	233	106	242	180	159	80	141	91	75	3355	3171	3410	2826	2771	2556	3520	3311	3073	239.892	245.928	262.132	223.929	227.992	280.015	203.581	170.879	176.29	196.125	225.341	240.141	236.17	229.419	189.741	180.064	191.373	231.036	225.157	220.818	242.97	211.46	235.243	206.365	1.03285	1.02469	0.992103
Vps52	FBgn0031710	131	150	183	131	199	104	123	57	148	97	67	1874	1752	2036	1945	1827	1649	1826	1945	1528	40.9506	32.1194	39.4372	53.011	35.9126	30.9907	30.1672	23.3219	35.4454	40.0456	38.5607	25.6941	24.995	26.2387	25.015	22.7414	23.65	22.9576	25.3359	21.0322	41.3795	33.492	25.6426	23.4554	1.6137	1.4279	0.884861
CG6907	FBgn0031711	486	645	687	360	727	429	542	374	613	350	286	3990	3853	4283	3319	3370	2960	3862	3540	3400	229.967	209.062	224.105	220.514	198.595	193.506	201.219	231.633	222.227	218.721	249.158	82.8086	83.2064	83.5511	64.6141	63.4964	64.26	73.4984	69.8007	70.8403	220.912	216.437	83.1887	67.7516	2.65555	3.19456	1.20298
Cap-D3	FBgn0051989	50	47	56	32	67	34	65	24	73	15	31	1108	1227	1353	901	982	770	1092	968	1017	8.17247	5.26221	6.31011	6.77078	6.32212	5.29751	8.3356	5.13446	9.14144	3.23794	9.3288	7.94323	9.15287	9.1171	6.05898	6.39124	5.77424	7.17866	6.59306	7.31943	6.62889	6.68541	8.73774	6.5526	0.758651	1.02027	1.34485
CG31648	FBgn0051648	32	36	67	17	66	16	42	14	23	19	11	813	798	892	883	763	780	841	821	711	27.4055	21.1192	39.5574	18.847	32.6314	13.0622	28.2213	15.6933	15.0912	21.4899	17.3445	30.5388	31.1903	31.494	31.1128	26.0197	30.648	28.9681	29.2994	26.812	26.7323	20.5048	31.0744	28.81	0.860267	0.711726	0.827331
CG31915	FBgn0051915	29	27	24	11	38	19	10	12	21	30	10	1154	1235	1328	1333	1324	1323	1436	1206	1081	9.80483	6.25306	5.59395	4.81438	7.41704	6.12358	2.65267	5.31035	5.43964	13.3954	6.22476	17.1128	19.0563	18.5104	18.5423	17.8246	20.5221	19.5269	16.9909	16.0931	6.61656	6.65192	18.2265	18.25	0.363018	0.364489	1.00405
Coq6	FBgn0031713	114	119	120	70	151	73	129	81	147	85	53	2028	1891	2060	1622	1593	1425	1899	1797	1651	49.4287	35.3434	35.8692	39.2897	37.7969	30.1722	43.8839	45.9684	48.8316	48.6729	42.3089	38.5671	37.4193	36.8229	28.9346	27.5031	28.3472	33.1159	32.4677	31.5206	39.9828	42.5192	37.6031	30.3148	1.06328	1.40259	1.31911
tomb	FBgn0031715	0	1	0	2	1	0	0	0	3	0	0	7	6	9	13	8	11	19	15	24	0	0.581835	0	2.19912	0.490363	0	0	0	1.95228	0	0	0.260786	0.232591	0.31516	0.454305	0.270578	0.428673	0.649088	0.530924	0.897629	0.695238	0.348949	0.269513	0.538533	2.57961	0.647963	0.251186
CG14015	FBgn0031716	0	0	0	0	0	0	0	1	0	0	0	7	5	4	6	5	9	13	17	19	0	0	0	0	0	0	0	0.560476	0	0	0	0.131471	0.097714	0.0706144	0.105706	0.0852546	0.176816	0.223892	0.303343	0.358248	0	0.080068	0.0999331	0.208876	0	0.383327	inf
Hel25E	FBgn0014189	1000	1178	1267	584	1377	935	1084	792	1057	698	537	12154	12478	13931	12344	12949	11357	13247	12765	11782	487.656	393.501	425.947	368.665	387.661	434.645	414.747	505.52	394.909	449.534	482.135	259.96	277.708	280.073	247.663	251.443	254.096	259.817	259.396	252.991	418.942	438.45	272.58	254.234	1.53695	1.72459	1.12209
Lam	FBgn0002525	337	543	516	331	593	392	399	209	394	213	194	15566	13873	16541	13669	13456	13802	16556	14732	12838	112.11	123.738	118.34	142.544	113.887	124.311	104.142	91.004	100.42	93.581	118.822	227.125	210.627	226.857	187.087	178.246	210.658	221.517	204.223	188.055	124.183	106.595	221.537	198.298	0.560552	0.537552	0.95897
Oscillin	FBgn0031717	31	52	54	27	41	35	36	11	63	23	35	78	72	65	142	162	117	152	165	173	23.4484	26.9428	28.1586	26.4376	17.9036	25.2365	21.3646	10.8904	36.5091	22.976	48.7417	2.58774	2.4855	2.02694	4.41908	4.8793	4.0603	4.62416	5.20073	5.76197	26.2468	26.2317	2.36673	4.82426	11.0899	5.43746	0.490306
CG14014	FBgn0031718	0	0	0	0	0	0	0	1	0	0	0	0	0	0	0	0	0	0	0	0	0	0	0	0	0	0	0	0.82453	0	0	0	0	0	0	0	0	0	0	0	0	0	0.11779	0	0		inf
CG18269	FBgn0031719	0	0	0	0	0	0	0	0	0	0	0	0	0	0	0	0	0	0	0	0	0	0	0	0	0	0	0	0	0	0	0	0	0	0	0	0	0	0	0	0	0	0	0	0
CG14013	FBgn0031720	0	0	0	0	0	0	0	0	0	0	0	0	0	0	0	0	0	0	0	0	0	0	0	0	0	0	0	0	0	0	0	0	0	0	0	0	0	0	0	0	0	0	0	0
CG14017	FBgn0031721	0	0	0	0	0	0	0	0	0	0	0	0	0	0	0	0	0	0	0	0	0	0	0	0	0	0	0	0	0	0	0	0	0	0	0	0	0	0	0	0	0	0	0	0
GluRIIA	FBgn0004620	0	1	0	0	4	2	2	0	0	3	0	6	12	10	24	39	29	22	25	25	0	0.156352	0	0	0.527086	0.435167	0.358168	0	0	0.90434	0	0.0600679	0.125005	0.0941006	0.225382	0.354464	0.303693	0.201965	0.237785	0.251264	0.039088	0.317823	0.0930578	0.262426	0.42004	1.2111	2.88329
GluRIIB	FBgn0020429	0	2	1	0	1	0	0	0	2	0	0	0	0	2	3	3	5	2	0	2	0	0.310651	0.156323	0	0.130906	0	0	0	0.347452	0	0	0	0	0.0186966	0.0279878	0.0270874	0.0520172	0.0182399	0	0.0199691	0.116744	0.0683369	0.00623219	0.0242169	18.7323	2.82187	0.150641
CG14011	FBgn0031722	1	0	0	0	0	0	0	0	0	0	0	0	0	0	0	0	0	0	0	0	0.532786	0	0	0	0	0	0	0	0	0	0	0	0	0	0	0	0	0	0	0	0.133197	0	0	0	inf
CG7251	FBgn0031723	1	0	0	0	0	0	0	0	0	0	0	0	0	0	0	0	0	0	0	0	0.643645	0	0	0	0	0	0	0	0	0	0	0	0	0	0	0	0	0	0	0	0.160911	0	0	0	inf
CG18266	FBgn0031724	0	0	0	0	0	0	0	0	0	0	0	0	0	0	0	0	0	0	0	0	0	0	0	0	0	0	0	0	0	0	0	0	0	0	0	0	0	0	0	0	0	0	0	0
DIP-eta	FBgn0031725	0	0	0	0	0	0	0	0	0	0	0	0	0	0	0	1	0	1	2	0	0	0	0	0	0	0	0	0	0	0	0	0	0	0	0	0.0182985	0	0.0184826	0.0382987	0	0	0	0	0.0125133		0
Cyp6a16	FBgn0031726	0	0	0	0	0	4	0	1	0	0	0	0	1	0	1	4	1	2	3	4	0	0	0	0	0	1.589	0	0.54545	0	0	0	0	0.0190189	0	0.0171453	0.0663751	0.0191195	0.0335214	0.052096	0.0733986	0	0.304922	0.00633962	0.0436093	0	6.99212	inf
DIP-theta	FBgn0051646	0	0	0	0	0	0	0	0	0	0	0	0	0	1	1	0	0	2	0	0	0	0	0	0	0	0	0	0	0	0	0	0	0	0.0140763	0.0140477	0	0	0.0274651	0	0	0	0	0.00469211	0.0069188	0	0
Hsp60C	FBgn0031728	1	0	0	1	0	0	2	0	0	0	1	1	0	3	1	2	6	3	2	4	0.359192	0	0	0.464978	0	0	0.563634	0	0	0	0.661314	0.0157544	0	0.0444246	0.0147781	0.0286053	0.0988778	0.0433396	0.0299354	0.0632644	0.206043	0.174993	0.0200597	0.0464668	10.2715	3.76597	0.366643
CG12511	FBgn0031729	0	0	0	0	0	0	0	0	0	0	0	1	0	0	0	0	0	0	0	0	0	0	0	0	0	0	0	0	0	0	0	0.0688657	0	0	0	0	0	0	0	0	0	0	0.0229552	0	0
CG7236	FBgn0031730	0	0	0	0	0	0	1	0	0	0	0	1	0	0	0	0	0	2	1	0	0	0	0	0	0	0	0.385328	0	0	0	0	0.0215409	0	0	0	0	0	0.0395055	0.0204653	0	0	0.0550468	0.00718031	0.00999513	0	5.50737	inf
CG14007	FBgn0031731	1	0	0	0	0	2	0	0	0	0	0	0	0	0	0	0	0	0	0	0	0.6773	0	0	0	0	1.29128	0	0	0	0	0	0	0	0	0	0	0	0	0	0	0.169325	0.184469	0	0	inf	inf
CG34011	FBgn0054011	0	0	0	0	0	0	0	0	0	0	0	0	0	1	0	0	0	0	0	0	0	0	0	0	0	0	0	0	0	0	0	0	0	0.030846	0	0	0	0	0	0	0	0	0.010282	0	0
CG11149	FBgn0031732	0	0	0	0	0	0	0	0	0	0	0	0	0	0	1	0	0	0	0	0	0	0	0	0	0	0	0	0	0	0	0	0	0	0	0.0179138	0	0	0	0	0	0	0	0	0.00298563		0
sip1	FBgn0024191	90	149	138	100	174	73	115	47	99	50	48	1447	1261	1478	1201	1159	1166	1485	1257	1169	22.2058	25.1824	23.473	31.9396	24.7843	17.1694	22.2619	15.1782	18.714	16.2925	21.8045	15.6591	14.1993	15.034	12.1915	11.3867	13.199	14.7362	12.9237	12.7002	25.7002	19.4578	14.9641	12.8562	1.71745	1.51349	0.881244
CG11030	FBgn0031736	83	95	80	62	133	65	73	50	104	76	39	2665	2550	2706	2672	2540	2358	3025	2773	2601	51.6579	40.5013	34.3253	49.9523	47.7875	38.5639	35.6469	40.7313	49.5907	62.4692	44.6893	72.7495	72.4316	69.4324	68.4205	62.9481	67.3322	75.7218	71.9178	71.2806	44.1092	45.6398	71.5378	69.6035	0.616586	0.655712	1.06346
CG14006	FBgn0031733	0	1	0	0	0	0	0	0	0	0	0	1	2	1	1	4	0	1	1	1	0	0.330157	0	0	0	0	0	0	0	0	0	0.0211402	0.043994	0.0198706	0.0198301	0.0767688	0	0.0193852	0.0200846	0.021223	0.0825394	0	0.0283349	0.0262153	2.91299	0	0
CG11147	FBgn0031734	31	58	21	26	96	31	47	41	105	14	18	71	34	38	52	77	48	52	35	32	9.02369	11.5648	4.21413	9.79719	16.1324	8.60189	10.734	15.6209	23.4164	5.38201	9.64664	0.906474	0.45168	0.456018	0.622755	0.892491	0.641039	0.608784	0.42454	0.410152	8.64995	12.7906	0.604724	0.59996	14.304	21.3191	1.49043
CG11029	FBgn0031735	1	1	0	0	0	0	0	0	0	0	0	9	12	9	27	23	19	20	11	18	0.46262	0.316892	0	0	0	0	0	0	0	0	0	0.182617	0.253358	0.17165	0.513901	0.423685	0.403273	0.372128	0.212053	0.366665	0.194878	0	0.202542	0.381951	0.962163	0	0
obst-E	FBgn0031737	0	4	0	0	0	6	6	3	2	0	0	3	2	3	8	2	5	6	6	6	0	2.27148	0	0	0	4.74158	3.9026	3.25524	1.27028	0	0	0.109083	0.0756697	0.102532	0.272862	0.0660211	0.190175	0.200056	0.207273	0.219021	0.567871	1.88139	0.0957617	0.192568	5.93004	9.76999	1.64754
CG9171	FBgn0031738	28	31	37	23	34	11	14	13	29	25	5	2450	2191	2729	2063	2294	2177	2354	2357	2065	10.6479	8.07523	9.70004	11.3224	7.46431	3.98757	4.1771	6.47067	8.44914	12.5557	3.50072	40.8645	38.0258	42.7844	32.2773	34.7368	37.9826	36.0039	37.3503	34.5779	9.9364	6.65788	40.5582	35.4881	0.244991	0.187609	0.765778
CG31913	FBgn0051913	0	0	0	0	0	0	0	0	0	0	0	0	0	0	3	1	0	0	2	0	0	0	0	0	0	0	0	0	0	0	0	0	0	0	0.11843	0.0382067	0	0	0.0799663	0	0	0	0	0.0394338		0
CG14005	FBgn0031739	8	30	4	11	12	4	15	1	5	9	4	3162	2826	3120	2637	2580	2604	3072	2841	2530	5.24693	13.4779	1.80859	9.33929	4.54361	2.50084	7.71875	0.858451	2.51243	7.79564	4.8301	90.9602	84.5896	84.3618	71.1569	67.3792	78.3569	81.0352	77.6452	73.0649	7.46819	4.39426	86.6372	74.7731	0.0862007	0.058768	0.681757
CG7239	FBgn0031740	32	61	45	37	58	26	36	18	46	12	6	1824	1855	1995	1511	1439	1425	1754	1624	1465	14.4177	18.8262	13.9773	21.58	15.0861	11.1668	12.7259	10.6149	15.8786	7.14035	4.9771	36.0449	38.1433	37.0564	28.0092	25.8164	29.4564	31.7842	30.4901	29.064	17.2003	11.0842	37.0815	29.1034	0.46385	0.380857	0.821078
CG11034	FBgn0031741	16	17	24	23	38	10	22	14	22	15	7	1530	1483	1756	970	959	1018	1067	1005	835	4.40966	3.20938	4.55997	8.20575	6.04607	2.62721	4.75716	5.05025	4.64532	5.45971	3.55192	18.4948	18.6533	19.9519	10.9989	10.5243	12.8722	11.8273	11.5419	10.1331	5.09619	4.59109	19.0334	11.3163	0.26775	0.405706	1.51524
CG43307	FBgn0262999	0	0	0	0	0	0	0	0	0	0	1	0	0	0	1	0	0	0	0	0	0	0	0	0	0	0	0	0	0	0	4.5426	0	0	0	0.101511	0	0	0	0	0	0	0.648942	0	0.0169186		38.3568
CG31644	FBgn0051644	0	1	0	0	0	0	0	0	0	0	0	0	0	0	0	0	0	0	0	0	0	1.65079	0	0	0	0	0	0	0	0	0	0	0	0	0	0	0	0	0	0	0.412697	0	0	0	inf
TrissinR	FBgn0085410	5	3	6	1	2	0	0	0	2	0	0	49	57	47	117	155	104	106	90	115	1.5583	0.640456	1.28913	0.403447	0.359845	0	0	0	0.477551	0	0	0.669809	0.810747	0.603885	1.50023	1.92355	1.48708	1.32869	1.16883	1.57816	0.972834	0.119628	0.694814	1.49776	1.40014	0.0798714	0.0570455
rau	FBgn0031745	28	41	25	8	34	10	19	17	20	11	12	141	199	174	467	488	334	295	278	370	13.4643	13.505	8.28764	4.9799	9.43863	4.5839	7.16835	10.6998	7.36824	6.98573	10.624	2.97385	4.36725	3.44945	9.23918	9.34406	7.36873	5.70538	5.57055	7.83429	10.0592	8.12408	3.59685	7.51037	2.79668	1.08172	0.386787
CG44574	FBgn0265785	0	0	0	0	0	0	0	0	0	0	0	0	0	0	0	0	0	0	0	2	0	0	0	0	0	0	0	0	0	0	0	0	0	0	0	0	0	0	0	0.128534	0	0	0	0.0214223		0
Sfp26Ac	FBgn0259959	0	2	0	0	0	0	0	0	0	0	0	0	0	0	0	0	1	0	0	0	0	3.34042	0	0	0	0	0	0	0	0	0	0	0	0	0	0	0.111868	0	0	0	0.835104	0	0	0.0186446	inf	0	0
CG43185	FBgn0262814	0	0	0	0	0	0	0	0	0	0	0	0	0	0	0	0	0	0	0	2	0	0	0	0	0	0	0	0	0	0	0	0	0	0	0	0	0	0	0	0.331851	0	0	0	0.0553084		0
CG9029	FBgn0031746	0	0	0	0	0	0	0	0	0	0	0	0	0	0	0	0	0	0	0	0	0	0	0	0	0	0	0	0	0	0	0	0	0	0	0	0	0	0	0	0	0	0	0	0
Acp26Ab	FBgn0002856	0	0	0	0	0	0	0	0	0	0	0	2	0	2	0	5	1	0	1	0	0	0	0	0	0	0	0	0	0	0	0	0.199786	0	0.187788	0	0.453442	0.104492	0	0.094905	0	0	0	0.129191	0.108806	0	0
Acp26Aa	FBgn0002855	0	2	5	0	2	0	2	1	1	0	0	1	0	1	4	1	2	0	3	3	0	1.07145	2.69583	0	0.903008	0	1.22723	1.02366	0.599191	0	0	0.0343029	0	0.0322428	0.128709	0.031142	0.0717641	0	0.0977701	0.103312	0.941821	0.536156	0.0221819	0.0721162	42.459	7.43462	0.175101
CG9021	FBgn0031747	0	1	0	0	0	0	0	0	0	0	0	0	0	2	1	0	1	0	1	1	0	0.447848	0	0	0	0	0	0	0	0	0	0	0	0.0539075	0.0268989	0	0.029996	0	0.027244	0.0287883	0.111962	0	0.0179692	0.0188212	6.23078	0	0
bchs	FBgn0043362	20	46	35	37	30	22	50	17	38	24	12	253	283	295	443	512	368	373	294	416	1.1877	1.87121	1.43288	2.84436	1.0285	1.2454	2.32963	1.32137	1.7289	1.88227	1.31202	0.658979	0.766996	0.722229	1.08236	1.2107	1.00264	0.890888	0.727533	1.08779	1.83404	1.54973	0.716068	1.00032	2.56126	1.54923	0.604871
CG14000	FBgn0031749	0	0	0	0	0	0	0	0	0	0	0	0	0	0	1	1	0	0	0	0	0	0	0	0	0	0	0	0	0	0	0	0	0	0	0.0213708	0.0206833	0	0	0	0	0	0	0	0.00700902		0
CG9016	FBgn0031751	0	0	0	0	0	0	0	0	0	0	0	1	1	0	0	0	2	1	2	0	0	0	0	0	0	0	0	0	0	0	0	0.105701	0.109985	0	0	0	0.221134	0.0969262	0.200846	0	0	0	0.0718953	0.0864842	0	0
dsf	FBgn0015381	0	0	0	0	0	0	0	0	0	0	0	0	0	0	0	0	0	0	0	0	0	0	0	0	0	0	0	0	0	0	0	0	0	0	0	0	0	0	0	0	0	0	0	0
Sfp26Ad	FBgn0261055	0	0	0	0	0	0	0	0	1	0	0	2	0	2	1	2	6	2	5	1	0	0	0	0	0	0	0	0	1.30152	0	0	0.149021	0	0.140071	0.0698931	0.135289	0.467643	0.13665	0.353949	0.0748024	0	0.185932	0.096364	0.206371	0	0.900957	inf
Gpdh1	FBgn0001128	343	439	354	213	541	288	410	248	415	181	167	7204	6832	7647	6464	6265	6108	7212	7116	6183	202.53	177.561	144.1	162.81	184.416	162.105	189.941	191.667	187.738	141.146	181.549	186.571	184.108	186.15	157.032	147.301	165.468	171.273	175.089	160.756	171.75	176.937	185.609	162.82	0.925331	1.08671	1.1744
CG9044	FBgn0031752	94	130	106	82	131	84	86	89	134	76	88	1906	2031	2352	2111	2383	1870	2038	1976	2068	15.0323	14.2406	11.6861	16.9753	12.0941	12.8052	10.7904	18.6289	16.4176	16.0511	25.9096	13.3689	14.823	15.5064	13.8892	15.1744	13.7202	13.1081	13.1678	14.562	14.4836	16.0996	14.5661	13.9369	0.994334	1.15517	1.16175
CG13999	FBgn0031753	0	0	0	0	0	0	0	0	0	0	0	1	1	1	1	1	1	0	2	1	0	0	0	0	0	0	0	0	0	0	0	0.0547607	0.0569802	0.0514719	0.0513672	0.0497147	0.0572816	0	0.104053	0.0549753	0	0	0.0544043	0.0528985	0	0
CG13998	FBgn0040949	0	6	4	2	4	16	0	0	3	0	0	6	6	5	10	12	6	3	7	8	0	8.6919	5.83179	5.47535	4.88361	32.2557	0	0	4.86078	0	0	0.556547	0.579105	0.435936	0.870097	1.01053	0.582168	0.255173	0.616883	0.744971	4.99976	6.00001	0.523863	0.67997	9.54403	8.82393	0.92455
Vm26Ab	FBgn0003980	909	2934	4581	1349	2036	2780	1818	911	1477	1540	359	962	1283	696	1567	2274	1242	1116	596	901	1114.76	2464.69	3872.95	2141.58	1441.45	3249.9	1749.24	1462.29	1387.73	2494.19	810.571	51.7446	71.8079	35.1885	79.0635	111.044	69.8808	55.0449	30.4572	48.6534	2398.49	1799.34	52.9137	65.6907	45.3284	27.3911	0.60428
Vm26Ac	FBgn0086266	23	235	204	86	100	91	81	30	102	39	23	77	83	20	108	150	18	29	19	4	26.1914	183.31	160.15	126.776	65.7409	98.783	72.3697	44.7149	88.9897	58.6529	48.2214	3.84588	4.31359	0.938938	5.05995	6.80163	0.940425	1.32821	0.901598	0.200569	124.107	68.2104	3.0328	2.53873	40.9215	26.8679	0.656573
Vm26Aa	FBgn0003979	2495	8397	8824	3985	6326	5208	3652	1663	4569	2799	914	2124	2466	963	2555	3794	1238	1485	460	813	3641.54	8395.09	8878.62	7529.19	5330.26	7245.94	4182.01	3176.92	5109.09	5395.24	2456.07	135.97	164.262	57.945	153.425	220.497	82.9002	87.1722	27.9769	52.249	7111.11	4699.36	119.392	104.037	59.5609	45.1703	0.758388
psd	FBgn0086265	124	528	674	233	370	428	336	128	310	220	64	163	228	60	289	383	110	103	76	102	67.2761	196.228	252.095	163.644	115.89	221.357	143.027	90.8969	128.857	157.636	63.9293	3.87883	5.64551	1.34204	6.45102	8.27425	2.73812	2.24757	1.71823	2.43676	169.811	131.656	3.62213	3.97766	46.8815	33.0989	0.706013
CG13992	FBgn0031756	311	446	415	193	476	338	423	263	383	228	160	247	302	226	545	682	492	444	345	509	97.6605	95.9358	89.8405	78.4552	86.292	101.178	104.217	108.097	92.1438	94.5556	92.5038	3.40196	4.32808	2.92579	7.0412	8.52773	7.08834	5.60762	4.51446	7.038	90.473	96.9982	3.55194	6.63622	25.4714	14.6165	0.573838
Ucp4C	FBgn0031757	0	0	0	0	2	0	0	0	0	0	0	1	2	2	1	4	2	2	2	2	0	0	0	0	0.712194	0	0	0	0	0	0	0.0270544	0.0563019	0.0508591	0.0253778	0.0982458	0.0565997	0.049617	0.0514069	0.0543208	0	0.101742	0.0447385	0.055928	0	1.81916	inf
Ucp4B	FBgn0031758	0	1	0	0	0	0	0	0	0	0	0	0	0	0	0	0	0	0	0	0	0	0.636627	0	0	0	0	0	0	0	0	0	0	0	0	0	0	0	0	0	0	0.159157	0	0	0	inf
chic	FBgn0000308	461	740	639	352	891	600	675	292	577	337	168	31396	27820	31545	28125	27139	26056	30478	28960	26336	752.315	827.213	718.895	743.613	839.424	933.383	864.257	623.708	721.412	726.311	504.765	2247.23	2071.98	2122.29	1888.35	1763.53	1950.87	2000.43	1969.36	1892.44	760.509	744.751	2147.17	1910.83	0.354192	0.389753	1.1004
eIF4A	FBgn0001942	3045	4305	4127	2203	4527	2814	3070	2235	3482	2125	1492	66925	66999	73000	89202	89961	77885	85056	80004	78296	1562.1	1512.8	1459.56	1462.99	1340.71	1376.12	1235.66	1500.72	1368.54	1439.71	1409.19	1505.86	1568.62	1543.9	1882.73	1837.66	1833.14	1754.94	1710.26	1768.62	1499.36	1381.52	1539.46	1797.89	0.973952	0.768412	0.788963
ifc	FBgn0001941	208	291	343	148	315	194	284	190	302	118	97	6811	6693	7562	7332	7348	6487	7020	6752	6196	133.878	128.3	152.197	123.314	117.047	119.03	143.419	160.066	148.923	100.305	114.947	192.279	196.606	200.659	194.16	188.324	191.563	181.728	181.095	175.603	134.422	129.105	196.515	185.412	0.684032	0.696316	1.01796
lid	FBgn0031759	224	334	262	139	318	159	222	132	248	109	79	14235	14846	17132	12169	13215	12222	15312	12700	12057	25.2446	25.7842	20.3558	20.2788	20.6896	17.0816	19.6297	19.4713	21.4132	16.2234	16.3919	70.3643	76.3589	79.5985	56.4244	59.3033	63.1952	69.4049	59.6421	59.8319	22.9158	18.7001	75.4406	61.3003	0.30376	0.305057	1.00427
Tsp26A	FBgn0031760	4	16	1	7	9	5	6	3	8	2	2	126	146	159	329	349	306	229	272	289	3.00368	8.23001	0.517677	6.80452	3.90158	3.57909	3.53496	2.94859	4.60248	1.98343	2.76506	4.14991	5.00352	4.92228	10.1644	10.4354	10.5423	6.91618	8.51119	9.55574	4.63897	3.33074	4.6919	9.3542	0.988718	0.356069	0.360132
Gal	FBgn0001089	5	6	0	4	6	4	1	3	7	6	12	4	1	4	13	8	7	7	10	2	1.54437	1.26946	0	1.59936	1.06988	1.17774	0.242337	1.21283	1.65648	2.44751	6.82405	0.0541894	0.0140964	0.0509349	0.165202	0.0983922	0.0991971	0.0869592	0.128709	0.0272009	1.1033	2.09012	0.0397403	0.100943	27.7627	20.7059	0.745817
CG9098	FBgn0031762	20	60	60	28	49	29	20	21	53	14	19	448	479	515	911	1078	915	715	778	928	5.49745	11.2972	11.3697	9.96311	7.77557	7.59869	4.31322	7.55528	11.1613	5.08221	9.61536	5.40112	6.00892	5.83599	10.3025	11.7989	11.5391	7.9045	8.91126	11.2319	9.53185	7.58595	5.74867	10.2813	1.6581	0.737836	0.44499
H2.0	FBgn0001170	0	0	0	0	1	0	0	0	1	0	0	1	5	1	10	3	7	0	5	2	0	0	0	0	0.285557	0	0	0	0.378963	0	0	0.0216952	0.112872	0.0203922	0.203507	0.0590881	0.158857	0	0.103059	0.0435603	0	0.0949315	0.0516533	0.0946787	0	1.00267	inf
CG13996	FBgn0031763	0	0	0	0	0	0	0	0	0	0	0	0	0	0	0	0	0	0	0	0	0	0	0	0	0	0	0	0	0	0	0	0	0	0	0	0	0	0	0	0	0	0	0	0
CG9107	FBgn0031764	81	179	147	50	158	67	100	73	123	76	43	1015	950	1016	1021	966	959	1100	1052	974	62.8748	95.1769	78.6637	50.242	70.8032	49.5765	60.902	74.1676	73.1484	77.911	61.4526	34.5566	33.6546	32.5133	32.6068	29.8579	34.1531	34.3417	34.0279	33.2907	71.7393	66.8516	33.5748	33.0463	2.1367	2.02297	0.946771
CG9109	FBgn0031765	0	0	0	0	0	0	0	0	0	0	0	1	0	0	1	0	1	0	0	0	0	0	0	0	0	0	0	0	0	0	0	0.0169595	0	0	0.0159085	0	0.0177402	0	0	0	0	0	0.00565315	0.00560812	0	0
mtm	FBgn0025742	106	160	149	88	195	104	128	67	122	75	55	2928	2727	3063	2722	2783	2611	3127	2759	2585	35.4337	36.6368	34.337	38.0802	37.6314	33.1401	33.5708	29.3147	31.2449	33.1105	33.8497	42.9295	41.6031	42.2118	37.4361	37.0437	40.0441	42.0413	38.4318	38.0491	36.1219	33.1231	42.2481	38.841	0.854995	0.852788	0.997419
CG9117	FBgn0031766	15	23	26	11	30	28	18	21	16	8	13	467	409	454	336	332	381	374	383	302	13.5756	14.2588	16.2221	12.8874	15.6745	24.1565	12.7814	24.8763	11.0942	9.56204	21.6616	18.5378	16.8935	16.9394	12.5112	11.9645	15.8202	13.6137	14.4442	12.035	14.236	17.1152	17.4569	13.3981	0.815491	1.27743	1.56646
CG31643	FBgn0051643	63	75	111	64	95	41	75	42	60	36	34	1057	1076	1241	1007	1054	864	1040	875	856	14.5078	11.8306	17.6217	19.0786	12.6296	9.00023	13.5507	12.6593	10.5857	10.9485	14.4152	10.676	11.3084	11.7817	9.54071	9.66476	9.1284	9.63231	8.39646	8.67974	15.7597	11.9699	11.2554	9.17373	1.40019	1.3048	0.931873
Pfas	FBgn0000052	263	329	302	170	388	181	199	184	258	139	161	7643	7620	8266	8220	8521	7383	8996	8305	8502	40.2271	34.4704	31.8446	33.6603	34.261	26.3907	23.8812	36.8367	30.2337	28.0784	45.3388	51.2745	53.1922	52.1236	51.7281	51.8972	51.8104	55.3414	52.9336	57.2608	35.0506	32.1458	52.1968	53.4952	0.671509	0.600909	0.894864
slmo	FBgn0029161	68	110	55	32	99	54	78	41	56	34	39	77	83	97	79	77	66	70	83	122	65.2466	72.2984	36.3812	39.747	54.8389	49.3915	58.7197	51.4911	41.1666	43.0845	68.896	3.24051	3.6346	3.83704	3.11865	2.94191	2.90545	2.70137	3.3186	5.15444	53.4183	52.5126	3.57072	3.35674	14.9601	15.6439	1.04571
CG34179	FBgn0085208	25	32	13	8	31	25	59	18	24	8	13	0	0	0	0	0	0	0	0	0	28.1595	24.69	10.0947	11.6649	20.1582	26.8432	52.1407	26.5373	20.7112	11.9006	26.9593	0	0	0	0	0	0	0	0	0	18.6523	26.4644	0	0	inf	inf
IPIP	FBgn0031768	30	31	18	44	45	37	27	16	47	33	11	1553	1250	1569	1340	1238	1270	1510	1417	1238	20.9347	14.8182	8.65933	39.747	18.1286	24.6126	14.7826	14.6139	25.1277	30.4126	14.1325	47.5326	39.8094	45.1383	38.4718	34.3999	40.6603	42.3799	41.2044	38.0399	21.0398	20.2586	44.1601	39.1927	0.476444	0.516898	1.08491
CG9135	FBgn0031769	766	1121	820	688	1376	811	864	559	1040	602	461	20357	18364	21668	16989	15977	16113	21149	19174	15859	325.321	326.118	240.083	378.248	337.37	328.332	287.897	310.738	338.396	337.655	360.466	379.202	355.942	379.383	296.853	270.19	313.964	361.252	339.331	296.573	317.443	328.693	371.509	313.027	0.854468	1.05005	1.22889
CG13995	FBgn0031770	0	0	0	0	0	0	0	0	0	0	0	4	10	6	9	3	2	6	6	4	0	0	0	0	0	0	0	0	0	0	0	0.0665954	0.173236	0.0938938	0.140554	0.0453442	0.0348306	0.0916006	0.094905	0.0668564	0	0	0.111242	0.0790152	0	0
CG34180	FBgn0085209	0	0	0	0	0	0	0	0	0	0	0	1	3	5	1	3	3	4	3	1	0	0	0	0	0	0	0	0	0	0	0	0.118055	0.368521	0.554827	0.11074	0.321532	0.370471	0.433021	0.336482	0.118518	0	0	0.347135	0.281794	0	0
ND-51	FBgn0031771	430	579	522	284	783	473	492	355	527	321	248	4087	3742	4541	4340	4314	4059	4771	4530	3960	187.619	173.051	157.016	160.411	197.231	196.734	168.428	202.739	176.168	184.973	199.224	78.2146	74.5147	81.6839	77.9094	74.9514	81.2547	83.7251	82.3636	76.0811	169.524	189.357	78.1377	79.3809	2.16956	2.38542	1.0995
CG13994	FBgn0031772	82	100	107	32	119	61	62	60	90	63	33	671	616	706	564	430	511	550	548	422	103.627	86.5657	93.2198	52.3497	86.8181	73.4849	61.4739	99.2453	87.1384	105.146	76.7809	37.1925	35.5278	36.7823	29.3244	21.638	29.6279	27.9549	28.8581	23.4825	83.9405	84.2982	36.5009	26.8143	2.29968	3.14378	1.36705
Fbw5	FBgn0031773	39	57	25	27	56	46	40	34	43	30	27	1515	1540	1679	1300	1329	1193	1501	1361	1186	12.3027	12.3168	5.43679	11.0257	10.1984	13.8326	9.90005	14.0383	10.3924	12.4983	15.6813	20.9616	22.1711	21.8355	16.8722	16.6937	17.2663	19.0439	17.8905	16.4738	10.2705	12.3631	21.6561	17.3734	0.474256	0.711608	1.50047
CG9147	FBgn0031774	25	19	19	20	28	21	26	23	20	15	3	699	678	702	571	511	523	576	566	538	13.2177	6.88109	6.92525	13.6884	8.54632	10.5839	10.7852	15.9164	8.10131	10.4737	2.92024	16.2094	16.3597	15.3013	12.4206	10.7579	12.6864	12.2483	12.4698	12.5248	10.1781	9.61816	15.9568	12.1847	0.637853	0.789366	1.23754
CG9150	FBgn0031775	1	1	0	0	0	0	0	0	0	0	0	5	2	8	7	5	4	3	2	6	0.822436	0.563364	0	0	0	0	0	0	0	0	0	0.180363	0.0750691	0.271249	0.23686	0.163743	0.150932	0.099234	0.0685425	0.217283	0.34645	0	0.17556	0.156099	1.9734	0	0
Pfdn1	FBgn0031776	217	321	353	156	451	241	309	156	325	167	130	2745	2508	2843	2410	2268	2276	2557	2610	2214	354.127	358.832	397.136	329.556	424.894	374.909	395.638	333.214	406.341	359.923	390.592	196.479	186.791	191.272	161.811	147.378	170.409	167.829	177.487	159.092	359.913	383.644	191.514	164.001	1.8793	2.33928	1.24476
CG9154	FBgn0031777	49	70	50	38	75	53	55	29	72	32	32	225	237	229	270	286	242	223	247	277	45.3368	44.3649	31.8926	45.5139	40.0609	46.7455	39.9262	35.1198	51.0382	39.1019	54.5111	9.13085	10.0077	8.73506	10.278	10.5369	10.2728	8.29844	9.52313	11.2851	41.777	43.7862	9.29119	10.0324	4.49642	4.36448	0.970658
Kr-h2	FBgn0266449	293	405	388	192	470	323	403	240	372	193	147	5439	5120	5974	5016	5075	4413	5405	4843	4734	219.225	207.57	200.134	185.964	203.014	230.375	236.575	235.036	213.243	190.71	202.498	178.491	174.833	184.274	154.409	151.199	151.488	162.651	150.996	155.964	203.223	215.921	179.199	154.451	1.13406	1.39799	1.23273
Kr-h1	FBgn0266450	52	61	85	33	86	51	90	41	71	39	25	9	17	14	23	38	35	43	20	37	13.6076	10.9344	15.3342	11.1788	12.9921	12.7221	18.4782	14.043	14.2346	13.4783	12.0448	0.103299	0.203028	0.151036	0.247626	0.39596	0.42021	0.452567	0.21809	0.426336	12.7638	13.999	0.152454	0.360132	83.7219	38.872	0.464298
CG45075	FBgn0266445	0	0	0	0	0	0	0	0	0	0	0	0	0	0	0	0	0	0	0	0	0	0	0	0	0	0	0	0	0	0	0	0	0	0	0	0	0	0	0	0	0	0	0	0
CG9175	FBgn0031779	16	58	56	28	71	42	34	17	48	32	8	2122	1879	2074	1736	1739	1606	2327	1941	1693	7.43512	18.4622	17.94	16.8435	19.0472	18.6049	12.3962	10.3399	17.089	19.6386	6.84445	43.2501	39.8496	39.7331	33.1901	32.1779	34.24	43.4912	37.5856	34.6416	15.1702	14.8515	40.9443	35.8877	0.370508	0.413831	1.11693
stai	FBgn0266521	1534	2044	1811	1460	2947	1535	1968	1094	2456	1380	1269	17951	16410	20130	15847	15578	14965	16196	17025	14450	1232.28	1124.74	1002.92	1518.24	1366.68	1175.44	1240.36	1150.27	1511.54	1464.05	1876.83	632.478	601.618	666.657	523.747	498.293	551.544	523.272	569.899	511.121	1219.54	1397.88	633.585	529.646	1.92483	2.63928	1.37117
CG31642	FBgn0051642	3	2	9	0	1	2	4	0	1	2	3	18	18	17	43	33	24	34	26	33	1.11427	0.508845	2.3045	0	0.214424	0.708122	1.16565	0	0.284562	0.981052	2.05149	0.293235	0.30512	0.260311	0.657095	0.48806	0.408978	0.507907	0.402411	0.539703	0.981903	0.772187	0.286222	0.500692	3.43057	1.54224	0.449558
Arpc4	FBgn0284255	231	299	360	147	419	210	286	211	257	170	133	1288	1222	1284	1334	1320	1179	1402	1364	1234	283.288	251.174	304.357	233.367	296.643	245.496	275.183	338.687	241.467	275.333	300.295	69.2797	68.3938	64.9167	67.3074	64.4585	66.3362	69.1514	69.7041	66.6352	268.046	281.872	67.5301	67.2655	3.96929	4.19044	1.05572
WDR79	FBgn0031782	63	98	73	47	131	56	65	26	77	52	29	1724	1607	1859	1403	1327	1384	1718	1557	1351	25.8554	27.5502	20.6538	24.9698	31.0375	21.9083	20.9298	13.9664	24.2109	28.1844	21.9124	31.0329	30.0993	31.4533	23.6897	21.6857	26.0596	28.3577	26.6273	24.414	24.7573	23.1642	30.8618	25.139	0.802197	0.921446	1.14865
B9d2	FBgn0261683	0	0	0	0	0	0	0	0	0	0	0	0	0	0	0	0	0	0	0	0	0	0	0	0	0	0	0	0	0	0	0	0	0	0	0	0	0	0	0	0	0	0	0	0
tctn	FBgn0261697	0	1	0	0	0	0	0	0	0	0	0	0	0	0	0	0	0	0	0	0	0	0.215756	0	0	0	0	0	0	0	0	0	0	0	0	0	0	0	0	0	0	0.0539391	0	0	0	inf
CG9222	FBgn0031784	0	0	0	0	0	0	0	2	0	0	0	0	0	1	1	0	2	1	0	0	0	0	0	0	0	0	0	1.60515	0	0	0	0	0	0.0252791	0.0252277	0	0.0562648	0.0246617	0	0	0	0.229307	0.00842637	0.0176924	0	12.9608	inf
CG13991	FBgn0031785	0	0	0	0	1	0	0	0	0	1	0	0	1	0	1	1	0	0	0	0	0	0	0	0	0.0676745	0	0	0	0	0.154815	0	0	0.00534995	0	0.00482294	0.00466778	0	0	0	0	0	0.0317843	0.00178332	0.00158179	0	20.0939	inf
Muc26B	FBgn0040950	0	0	0	0	0	1	0	0	0	0	0	0	0	0	0	0	0	0	0	0	0	0	0	0	0	0.418572	0	0	0	0	0	0	0	0	0	0	0	0	0	0	0	0.059796	0	0		inf
CG31639	FBgn0051639	0	0	0	0	0	0	0	0	0	0	0	0	0	0	0	0	0	0	0	0	0	0	0	0	0	0	0	0	0	0	0	0	0	0	0	0	0	0	0	0	0	0	0	0
CG13989	FBgn0031786	0	0	0	0	0	0	0	0	0	0	0	0	0	0	0	0	0	0	0	0	0	0	0	0	0	0	0	0	0	0	0	0	0	0	0	0	0	0	0	0	0	0	0	0
smal	FBgn0085409	0	1	15	2	4	4	3	0	1	1	0	18	17	19	33	50	30	6	8	15	0	0.183658	2.77255	0.694159	0.619138	1.02233	0.63108	0	0.205415	0.354093	0	0.211675	0.208018	0.210016	0.364023	0.533806	0.369033	0.0647011	0.0893802	0.177087	0.912593	0.40458	0.209903	0.266338	4.34768	1.51905	0.349392
Ugt37B1	FBgn0026755	0	0	0	1	0	3	0	0	0	2	0	0	0	0	0	0	0	0	0	0	0	0	0	0.498685	0	1.10167	0	0	0	1.01752	0	0	0	0	0	0	0	0	0	0	0.124671	0.302742	0	0	inf	inf
Ddr	FBgn0053531	1	1	0	0	0	0	0	0	0	1	0	2	2	1	0	2	4	0	3	4	0.543973	0.372619	0	0	0	0	0	0	0	0.718408	0	0.047718	0.049652	0.0224261	0	0.043321	0.0998294	0	0.0680028	0.0958099	0.229148	0.10263	0.039932	0.0511605	5.73845	2.00603	0.349578
AANATL2	FBgn0031791	0	0	0	0	0	0	0	0	0	0	0	1	0	0	0	0	0	0	0	0	0	0	0	0	0	0	0	0	0	0	0	0.0418906	0	0	0	0	0	0	0	0	0	0	0.0139635	0	0
CG13983	FBgn0031792	0	0	0	0	0	0	0	0	0	0	0	0	0	0	1	0	0	0	0	0	0	0	0	0	0	0	0	0	0	0	0	0	0	0	0.0335707	0	0	0	0	0	0	0	0	0.00559511		0
CG43922	FBgn0264543	0	0	0	0	0	0	0	0	0	0	0	0	0	0	0	0	0	0	0	0	0	0	0	0	0	0	0	0	0	0	0	0	0	0	0	0	0	0	0	0	0	0	0	0
CG13984	FBgn0260452	0	0	0	0	0	0	0	0	0	0	0	0	0	0	0	0	0	0	0	0	0	0	0	0	0	0	0	0	0	0	0	0	0	0	0	0	0	0	0	0	0	0	0	0
PDZ-GEF	FBgn0265778	103	131	144	59	137	61	88	74	84	49	57	9491	9163	10582	8747	9100	8200	10320	8582	8401	15.0015	13.0694	14.4586	11.1239	11.5192	8.4691	10.0559	14.1068	9.37315	9.42513	15.2846	60.6295	60.9067	63.5391	52.4141	52.7752	54.7939	60.4525	52.0852	53.8768	13.4133	11.1763	61.6918	54.3996	0.217425	0.205448	0.944912
Pez	FBgn0031799	109	147	183	102	146	75	111	75	122	66	51	6124	5938	6877	5622	5782	5306	6744	5635	5380	18.0293	16.6554	20.8674	21.8402	13.9415	11.8256	14.4051	16.2373	15.4604	14.4175	15.5311	44.4284	44.8251	46.895	38.259	38.082	40.2661	44.8649	38.8395	39.1838	19.3481	14.5455	45.3828	39.9159	0.42633	0.364403	0.854744
Cpr	FBgn0015623	209	228	274	105	257	134	154	179	211	111	99	14340	13475	15784	11701	11547	11472	14137	12713	11488	63.7001	47.6009	57.5718	41.4275	45.2201	38.9321	36.826	71.4079	49.2702	44.6797	55.5533	191.698	187.436	198.329	146.726	140.137	160.418	173.296	161.462	154.174	52.5751	48.8413	192.487	156.036	0.273135	0.313014	1.14601
CG9497	FBgn0031800	0	1	0	0	0	0	0	3	1	0	1	6	14	6	14	9	18	12	6	7	0	0.339636	0	0	0	0	0	1.94692	0.37987	0	0.912866	0.130482	0.316799	0.122646	0.285592	0.177688	0.409468	0.239301	0.123967	0.152826	0.0849089	0.462808	0.189976	0.231474	0.446946	1.9994	4.47346
CG9498	FBgn0031801	9	3	16	0	6	1	7	5	9	3	1	5	3	5	21	22	12	9	6	17	4.3889	1.00213	5.37897	0	1.68916	0.464861	2.67826	3.19142	3.36252	1.9321	0.897831	0.106944	0.0667674	0.100522	0.421332	0.427196	0.268482	0.17652	0.121925	0.365036	2.6925	2.03088	0.0914111	0.296748	29.4548	6.84377	0.232348
ppk7	FBgn0031802	0	0	0	0	0	0	0	0	0	0	0	0	0	0	0	0	0	0	0	0	0	0	0	0	0	0	0	0	0	0	0	0	0	0	0	0	0	0	0	0	0	0	0	0
ppk14	FBgn0031803	0	1	0	0	0	0	0	0	0	0	0	0	0	0	0	0	0	0	0	0	0	0.281124	0	0	0	0	0	0	0	0	0	0	0	0	0	0	0	0	0	0	0.070281	0	0	0	inf
CG9500	FBgn0031804	0	0	0	0	0	0	0	0	0	0	0	0	0	0	0	0	0	0	0	0	0	0	0	0	0	0	0	0	0	0	0	0	0	0	0	0	0	0	0	0	0	0	0	0
Nepl4	FBgn0031805	31	27	20	16	42	27	19	13	23	11	5	22	40	28	136	127	136	71	58	66	9.839	5.87003	4.37608	6.57378	7.69562	8.16889	4.73133	5.40048	5.59275	4.61079	2.92173	0.306257	0.5794	0.366373	1.7759	1.60503	1.98038	0.906327	0.767089	0.922372	6.66472	5.5888	0.417343	1.32618	15.9694	4.2142	0.263892
slam	FBgn0043854	25	55	69	20	71	25	64	22	36	16	18	2339	2513	3002	2024	2081	1905	2174	1889	1797	4.41341	6.65096	8.39748	4.57057	7.23598	4.20711	8.86451	5.08343	4.86906	3.73034	5.85043	18.1109	20.2468	21.8485	14.7006	14.6284	15.4294	15.4359	13.8962	13.9687	6.00811	5.69155	20.0687	14.6765	0.299377	0.3878	1.29536
DIP-epsilon	FBgn0259714	0	0	0	0	0	0	0	0	0	0	0	7	14	10	21	22	24	9	10	18	0	0	0	0	0	0	0	0	0	0	0	0.135966	0.282953	0.182571	0.38262	0.387945	0.487628	0.160301	0.184538	0.350996	0	0	0.200497	0.325671	0	0
Nepl5	FBgn0031808	0	0	0	0	0	0	1	0	0	0	0	0	1	0	3	1	1	0	0	0	0	0	0	0	0	0	0.237384	0	0	0	0	0	0.0138083	0	0.0373443	0.0120477	0.0138814	0	0	0	0	0.0339121	0.00460278	0.0105456	0	3.21577	inf
Nepl6	FBgn0259716	2	0	0	0	0	0	8	0	3	0	0	3	1	1	4	6	4	1	9	0	0.631871	0	0	0	0	0	1.98303	0	0.726154	0	0	0.0415714	0.0144188	0.0130249	0.0519936	0.0754815	0.0579802	0.0127068	0.118487	0	0.157968	0.387026	0.023005	0.0527748	6.86667	7.33354	1.06799
CG42369	FBgn0259715	4	3	3	0	0	6	8	3	4	3	5	29	28	7	30	32	17	8	41	7	2.06223	1.05946	1.06626	0	0	2.94875	3.23599	2.02441	1.57996	2.04264	4.746	0.655766	0.658816	0.148782	0.63634	0.656927	0.402111	0.165884	0.880823	0.158909	1.04699	2.36825	0.487788	0.483499	2.1464	4.89814	2.28203
CG13982	FBgn0031811	4	1	0	1	2	0	0	0	1	0	0	61	60	44	93	112	80	70	67	55	2.51217	0.430205	0	0.813007	0.725142	0	0	0	0.481168	0	0	1.68032	1.71977	1.13924	2.40305	2.8009	2.30515	1.76817	1.75344	1.52098	0.938845	0.17233	1.51311	2.09195	0.620473	0.0823778	0.132766
Tig	FBgn0011722	8	7	0	5	10	7	16	3	9	1	8	16	19	35	36	51	33	27	45	45	0.757437	0.453985	0	0.612819	0.54659	0.631778	1.18855	0.371773	0.652842	0.12504	1.39453	0.0664433	0.0820994	0.136616	0.140233	0.192273	0.143348	0.102815	0.177541	0.187604	0.456061	0.701586	0.0950528	0.157302	4.79797	4.46011	0.929583
Fic	FBgn0263278	2	12	16	7	12	6	5	0	5	1	7	2707	2466	3009	2018	1833	1918	2086	1877	1665	0.840786	3.4556	4.63704	3.80942	2.91234	2.40445	1.64917	0	1.6104	0.5552	5.41794	49.9135	47.3127	52.1499	34.9034	30.6838	36.9935	35.2701	32.8812	30.8207	3.18571	2.0785	49.7921	33.5921	0.0639804	0.0618747	0.967088
CG9527	FBgn0031813	43	47	16	23	70	36	50	19	56	29	15	681	656	730	990	992	821	885	898	795	12.659	9.47796	3.24725	8.76523	11.8969	10.1028	11.5489	7.32122	12.6307	11.2751	8.13021	8.79329	8.8138	8.8599	11.991	11.6287	11.089	10.4788	11.0163	10.3055	8.53735	10.4151	8.82233	11.0849	0.967698	0.939578	0.97094
retm	FBgn0031814	28	51	54	26	64	26	44	17	30	17	22	1832	1731	2179	1719	1721	1557	1836	1746	1508	8.79259	10.9702	11.6901	10.5691	11.6023	7.7829	10.8406	6.98727	7.21753	7.0502	12.7193	25.2324	24.8076	28.2093	22.2088	21.5194	22.432	23.1883	22.8471	20.8513	10.5055	9.17143	26.0831	22.1745	0.402771	0.413603	1.02689
frj	FBgn0031815	141	186	236	126	244	153	165	105	176	107	60	3361	3016	3647	2714	2663	2649	3407	3111	2545	59.6383	53.8898	68.8152	68.9895	59.5801	61.689	54.7559	58.1294	57.0332	59.7701	46.7238	62.3518	58.2193	63.5943	47.2289	44.8506	51.4054	57.9583	54.8321	47.3988	62.8332	56.8116	61.3885	50.6123	1.02353	1.12249	1.09668
Rchy1	FBgn0031816	3	11	1	4	11	9	7	4	10	5	0	217	219	219	420	550	368	315	370	400	1.43263	3.59826	0.329214	2.47274	3.03257	4.09699	2.62272	2.50019	3.65865	3.15338	0	4.54514	4.77294	4.31154	8.25189	10.4584	8.06272	6.05007	7.36279	8.41096	1.95821	2.7235	4.54321	8.09948	0.43102	0.336256	0.780142
HemK1	FBgn0031817	5	9	2	1	4	0	0	6	3	3	2	371	373	454	321	337	304	338	330	328	3.19836	3.94355	0.881969	0.828063	1.47714	0	0	5.02353	1.47024	2.53438	2.35542	10.4089	10.8892	11.9726	8.448	8.58377	8.92179	8.69584	8.79629	9.23856	2.21299	1.83724	11.0902	8.78071	0.199543	0.209236	1.04858
mmy	FBgn0259749	23	43	61	18	53	18	38	6	33	30	26	4412	4278	4895	3469	3523	3319	3707	3552	3333	9.84884	12.6128	18.0075	9.97781	13.102	7.3475	12.7668	3.36286	10.8263	16.9657	20.498	82.8642	83.6041	86.4143	61.1157	60.0704	65.2056	63.8435	63.3809	62.8442	12.6117	12.1242	84.2942	62.7434	0.149616	0.193234	1.29154
CG9536	FBgn0031818	33	36	43	30	63	50	50	27	26	19	24	2261	2189	2384	1853	1858	1687	2152	1773	1753	15.1649	11.3322	13.6226	17.8465	16.7137	21.9031	18.0275	16.2401	9.15394	11.5312	20.3057	45.5723	45.9094	45.1656	35.0342	33.9987	35.5682	39.7746	33.9518	35.4716	14.4916	16.2679	45.5491	35.6332	0.318153	0.456538	1.43496
Sec61alpha	FBgn0086357	1626	2230	2111	1358	2691	1831	2022	1260	1782	1202	728	14908	14436	16334	14136	14139	13194	16446	15371	13824	706.488	663.707	632.322	763.818	674.998	758.372	689.296	716.563	593.199	689.735	582.366	284.104	286.26	292.585	252.698	244.621	263.016	287.397	278.301	264.479	691.583	672.076	287.65	265.085	2.40425	2.53532	1.05451
Daxx	FBgn0031820	37	117	91	41	85	62	72	45	91	38	37	11025	10919	12993	10318	10840	10098	12394	10560	10085	4.61951	10.0062	7.83252	6.6265	6.12658	7.37897	7.05289	7.35372	8.70451	6.26573	8.50505	60.3736	62.2167	66.8775	53.0007	53.8908	57.843	62.2362	54.9397	55.4425	7.27117	7.34107	63.1559	56.2255	0.11513	0.130565	1.13406
KFase	FBgn0031821	0	1	0	0	2	1	0	0	0	0	0	20	16	19	37	36	30	17	21	12	0	0.471654	0	0	0.795007	0.656365	0	0	0	0	0	0.604005	0.502789	0.539344	1.04816	0.987027	0.947716	0.470785	0.602537	0.363823	0.117913	0.207339	0.548712	0.736675	0.214891	0.281452	1.30974
epsilonCOP	FBgn0027496	451	621	602	309	691	348	519	308	539	288	253	1886	1738	1911	1482	1547	1278	1595	1467	1350	304.467	287.172	280.173	270.04	269.307	223.951	274.898	272.154	278.78	256.774	314.46	55.8445	53.548	53.1864	41.1627	41.5858	39.5836	43.3074	41.2689	40.1301	285.463	270.046	54.193	41.1731	5.26753	6.5588	1.24514
Phf5a	FBgn0031822	164	143	190	80	251	143	196	106	192	112	108	1820	1777	1980	1632	1493	1341	1744	1826	1460	303.479	181.262	242.384	191.637	268.141	252.249	284.565	256.738	272.204	273.714	367.95	147.717	150.073	151.052	124.25	110.011	113.85	129.798	140.804	118.963	229.691	282.223	149.614	122.946	1.53522	2.29551	1.49523
CG31638	FBgn0051638	33	33	3	12	32	17	22	10	29	22	9	1604	1463	1842	1451	1376	1478	1651	1593	1454	13.2803	9.09696	0.832304	6.25147	7.43447	6.5216	6.94638	5.26739	8.94132	11.6926	6.66835	28.3122	26.8701	30.5605	24.0245	22.0498	27.2892	26.7227	26.714	25.7651	7.36527	7.63888	28.5809	25.4275	0.257699	0.300417	1.16577
CG9547	FBgn0031824	83	66	75	51	120	67	87	55	46	30	21	1565	1397	1626	1516	1346	1396	1773	1704	1362	40.9573	22.3092	25.5141	32.5784	34.1853	31.5165	33.6832	35.5235	17.3908	19.551	19.0789	33.8721	31.4615	33.0788	30.7782	26.4478	31.6053	35.1884	35.0389	29.594	30.3397	27.2756	32.8041	31.4421	0.924876	0.867486	0.937949
CG9550	FBgn0031826	0	0	0	0	0	0	0	0	0	0	0	0	0	0	1	0	0	0	0	0	0	0	0	0	0	0	0	0	0	0	0	0	0	0	0.0234257	0	0	0	0	0	0	0	0	0.00390428		0
CG31637	FBgn0051637	13	32	25	28	58	32	14	13	34	21	13	1777	1657	1997	1449	1460	1448	1659	1529	1323	5.53244	9.32847	7.33465	15.4254	14.2497	12.9817	4.67457	7.2413	11.0856	11.8028	10.1859	33.1692	32.1829	35.037	25.3707	24.741	28.2724	28.396	27.115	24.7917	9.40525	10.3174	33.4631	26.4478	0.281064	0.390104	1.38796
eya	FBgn0000320	67	92	78	54	84	59	55	34	53	36	22	318	350	319	908	908	693	682	616	824	20.5111	19.2925	16.4617	21.4	14.8456	17.2177	13.2104	13.6236	12.4308	14.5549	12.3999	4.26988	4.89003	4.02606	11.4364	11.0685	9.73347	8.39722	7.85819	11.1074	19.4163	14.0404	4.39532	9.93355	4.4175	1.41343	0.319963
IFT52	FBgn0031829	0	4	3	1	5	0	4	1	0	0	2	5	12	10	19	28	17	14	12	9	0	1.30545	0.985372	0.616764	1.37527	0	1.49525	0.62361	0	0	1.75438	0.104486	0.26093	0.196422	0.372442	0.531205	0.371606	0.268274	0.238244	0.188812	0.726897	0.749787	0.187279	0.32843	3.88135	2.28294	0.588182
COX5B	FBgn0031830	398	620	463	195	611	386	444	294	427	279	180	5419	5286	5270	5385	5245	4289	5104	5298	5457	681.711	727.438	546.719	432.372	604.176	630.252	596.679	659.12	560.343	631.125	567.637	407.109	413.213	372.138	379.485	357.728	337.05	351.613	378.144	411.57	597.06	607.047	397.486	369.265	1.50209	1.64393	1.09443
CG9596	FBgn0031832	81	116	99	50	134	69	99	64	56	57	52	1123	1149	1337	1262	1357	1154	1403	1294	1253	37.7249	37.0073	31.7865	30.1452	36.029	30.6338	36.1758	39.0142	19.982	35.0599	44.5889	22.9402	24.4226	25.6714	24.1821	25.1659	24.6586	26.2807	25.1134	25.6961	34.166	34.4977	24.3447	25.1828	1.40342	1.36989	0.976105
COX5BL	FBgn0031831	0	0	0	0	0	0	0	0	0	0	0	0	0	0	0	0	0	0	0	0	0	0	0	0	0	0	0	0	0	0	0	0	0	0	0	0	0	0	0	0	0	0	0	0
Ent2	FBgn0263916	207	276	360	116	302	257	221	170	214	161	74	2624	2858	3126	3690	3784	3312	3474	3005	3254	93.4674	85.3662	112.062	67.8037	78.723	110.62	78.2929	100.471	74.0308	96.0085	61.518	51.967	58.8954	58.1908	68.55	68.0349	68.6121	63.0895	56.5409	64.6964	89.6748	85.6662	56.3511	64.9206	1.59136	1.31955	0.829199
CG13766	FBgn0031834	32	45	55	29	71	32	30	27	53	24	38	1036	1093	1199	1046	1034	959	1043	993	1012	20.9877	20.2169	24.8682	24.6218	26.8831	20.0067	15.4375	23.1782	26.6318	20.7884	45.886	29.8023	32.7164	32.4198	28.2253	27.0039	28.8572	27.5129	27.1389	29.226	22.6736	25.5445	31.6462	27.994	0.716474	0.912498	1.27359
CG11319	FBgn0031835	2	1	2	0	2	1	0	0	1	2	0	22	25	28	69	76	60	25	44	48	0.44285	0.151675	0.305297	0	0.255659	0.211075	0	0	0.169643	0.584858	0	0.21366	0.252637	0.2556	0.628589	0.670086	0.609535	0.22264	0.405983	0.467995	0.224955	0.174462	0.240632	0.500805	0.934852	0.348364	0.37264
CG11050	FBgn0031836	74	106	103	69	141	77	104	62	92	60	45	6365	6054	7215	5840	5767	5545	6365	6156	5216	39.4262	38.6853	37.8317	47.5891	43.3687	39.1069	43.4737	43.2359	37.5534	42.218	44.1414	148.739	147.206	158.477	128.014	122.347	135.542	136.392	136.672	122.367	40.8831	41.8712	151.474	130.222	0.269902	0.321536	1.19131
DIP-iota	FBgn0031837	6	5	4	8	6	0	15	0	6	3	0	20	26	11	26	44	29	18	15	25	3.29847	1.88286	1.51596	5.69321	1.90422	0	6.46983	0	2.52709	2.17809	0	0.482242	0.652325	0.249304	0.588066	0.963173	0.731442	0.397989	0.343622	0.605165	3.09762	1.86846	0.461291	0.604909	6.71512	3.08883	0.459981
CG34345	FBgn0085374	0	0	1	0	0	0	0	0	0	0	1	0	0	0	0	0	1	0	0	0	0	0	0.282929	0	0	0	0	0	0	0	0.7556	0	0	0	0	0	0.0188292	0	0	0	0.0707321	0.107943	0	0.0031382	inf	34.3964	0
Oatp26F	FBgn0051634	0	0	0	1	0	0	0	0	0	0	0	1	0	2	2	0	0	1	0	0	0	0	0	0.387146	0	0	0	0	0	0	0	0.0131173	0	0.024659	0.0246088	0	0	0.0120284	0	0	0.0967866	0	0.0125921	0.0061062	7.6863	0	0
CG31635	FBgn0051635	133	242	160	127	181	96	146	82	145	89	72	5675	6243	6680	6199	6687	5511	6520	5650	6154	15.2629	19.0234	12.6582	18.8666	11.9914	10.5018	13.1455	12.3168	12.7486	13.4887	15.2124	28.5644	32.697	31.6036	29.2683	30.5567	29.0159	30.0933	27.0185	31.0968	16.4528	12.7722	30.955	29.5082	0.531506	0.432834	0.814354
Tango1	FBgn0286898	382	471	509	312	528	305	310	222	415	210	132	7259	7144	8384	7826	7706	7727	8670	8012	7469	55.3256	46.7273	50.8214	58.4956	44.147	42.1088	35.2261	42.0839	46.0489	40.1676	35.198	46.112	47.2209	50.0599	46.6331	44.4409	51.3446	50.5032	48.354	47.6319	52.8425	40.7115	47.7976	48.1513	1.10555	0.845491	0.764772
CG31633	FBgn0051633	19	59	44	26	77	37	66	25	52	22	18	1009	883	1078	783	899	709	907	884	840	9.62793	20.4795	15.3708	17.0553	22.5255	17.8727	26.24	16.5813	20.1879	14.723	16.7932	22.4256	20.4206	22.5203	16.3242	18.1397	16.4834	18.4852	18.6664	18.7427	15.6334	19.2748	21.7889	17.8069	0.717494	1.08243	1.50863
CG31636	FBgn0051636	0	0	0	0	0	0	0	0	0	0	1	0	1	0	0	1	0	0	1	0	0	0	0	0	0	0	0	0	0	0	1.21522	0	0.0301233	0	0	0.0262823	0	0	0.0275043	0	0	0.173602	0.0100411	0.00896444	0	19.3657	inf
CG11070	FBgn0028467	81	95	123	56	138	61	77	52	97	40	38	5552	5340	6132	4970	4896	4724	5719	5057	4719	16.8889	13.5683	17.6802	15.1151	16.6112	12.1243	12.5964	14.1912	15.4952	11.0146	14.5875	50.7738	50.8144	52.7101	42.6348	40.6488	45.1905	47.9594	43.9377	43.325	15.8131	13.8029	51.4328	43.9494	0.307452	0.314064	1.02151
CG13771	FBgn0031844	0	1	0	0	3	0	0	0	0	0	0	21	13	15	16	12	15	12	9	14	0	0.314088	0	0	0.794127	0	0	0	0	0	0	0.422336	0.272043	0.283551	0.301839	0.219097	0.315556	0.221301	0.171963	0.28266	0.078522	0.113447	0.325976	0.252069	0.240882	0.450062	1.86839
cup	FBgn0000392	3232	4060	4038	2444	4079	2238	2818	1748	3434	2062	1498	0	0	0	0	0	0	0	0	0	599.145	515.554	516.051	586.5	436.535	395.485	409.866	424.133	487.719	504.828	511.274	0	0	0	0	0	0	0	0	0	554.312	452.834	0	0	inf	inf
CG34310	FBgn0085339	90	127	115	70	159	64	60	52	130	51	47	113	116	117	138	172	113	138	153	156	248.705	240.399	219.081	250.406	253.655	168.59	130.087	188.081	275.228	186.125	239.122	13.696	14.6295	13.3292	15.6896	18.9261	14.3265	15.3376	17.6182	18.9819	239.648	205.841	13.8849	16.8133	17.2596	12.2428	0.70933
Galt	FBgn0263200	20	40	35	11	23	28	18	18	16	11	5	106	127	108	197	205	146	166	159	184	11.8093	16.1787	14.2472	8.40802	7.84022	15.7603	8.33889	13.9113	7.23809	8.57792	5.43558	2.74521	3.42238	2.62903	4.78578	4.81992	3.9552	3.94222	3.9122	4.78394	12.6608	9.58604	2.93221	4.36654	4.31784	2.19534	0.508434
Spn27A	FBgn0028990	36	38	43	28	82	34	30	21	49	25	25	2371	2216	2482	2320	2213	2173	2637	2373	2018	16.6543	12.0419	13.7138	16.7683	21.9	14.9938	10.889	12.7158	17.3672	15.2742	21.2934	48.1094	46.7868	47.3372	44.1574	40.7658	46.1217	49.065	45.7457	41.1073	14.7946	16.3476	47.4111	44.4938	0.312049	0.367413	1.17742
cort	FBgn0000351	183	226	194	148	292	147	182	153	192	112	114	4446	4247	4803	3229	2920	3128	3977	3321	2922	78.3625	66.2907	57.2697	82.0398	72.1846	60.0046	61.1461	85.7528	62.9893	63.3387	89.8758	83.5028	82.9982	84.7902	56.8875	49.7887	61.4532	68.4936	59.259	55.0948	70.9907	70.756	83.7637	58.4961	0.847511	1.20958	1.42722
Nse1	FBgn0031848	39	65	73	69	97	80	73	70	71	34	30	1543	1498	1651	1225	1229	1152	1439	1397	1235	34.2496	39.1013	44.1956	78.4414	49.1776	66.9715	50.2984	80.4616	47.7702	39.4333	48.5057	59.4334	60.0388	59.7742	44.2607	42.9767	46.4156	50.8263	51.1229	47.7563	48.997	54.6597	59.7488	47.2264	0.82005	1.1574	1.41138
Nhe3	FBgn0028703	158	161	249	91	173	174	160	69	177	104	48	6609	6231	7358	6641	6722	6062	6890	6627	6350	47.9445	33.4653	52.0891	35.7461	30.3063	50.3316	38.0927	27.4051	41.1494	41.6782	26.8166	87.9613	86.2917	92.0487	82.9099	81.2215	84.3953	84.0888	83.7967	84.8454	42.3113	36.54	88.7672	83.543	0.476654	0.43738	0.917604
CG11327	FBgn0031849	0	0	5	1	2	1	0	0	0	2	0	7	2	3	6	4	4	5	4	5	0	0	1.50083	0.563639	0.502725	0.415055	0	0	0	1.15006	0	0.13368	0.0397425	0.0538509	0.107483	0.0693499	0.0799054	0.0875594	0.0725744	0.0958602	0.516117	0.295405	0.0757579	0.0854553	6.81271	3.45684	0.50741
Tsp	FBgn0031850	0	2	0	1	1	0	1	0	0	3	0	2	7	4	6	8	6	7	5	7	0	0.435484	0	0.411491	0.18351	0	0.249399	0	0	1.25942	0	0.0278843	0.101551	0.0524192	0.0784689	0.101259	0.0875038	0.0894932	0.0662298	0.0979774	0.211744	0.241761	0.060618	0.0868221	3.49308	2.78456	0.797163
AkhR	FBgn0025595	0	2	1	0	2	1	0	1	1	0	8	2	1	1	10	7	0	1	15	3	0	0.622665	0.313331	0	0.524774	0.433259	0	0.594891	0.348214	0	6.69435	0.0398696	0.0207428	0.0187376	0.186995	0.126685	0	0.0182799	0.284091	0.0600388	0.233999	1.22793	0.02645	0.112682	8.84685	10.8973	1.23177
Aatf	FBgn0031851	108	130	117	79	168	95	135	52	137	75	74	2660	2535	2926	2721	2664	2434	2966	2862	2763	45.7739	37.7419	34.1858	43.3438	41.1062	38.3819	44.8919	28.8467	44.4859	41.9806	57.7439	49.4481	49.0344	51.1262	47.4475	44.9592	47.3298	50.5594	50.5465	51.5641	40.2613	42.491	49.8696	48.7344	0.807332	0.871889	1.07996
homer	FBgn0025777	147	140	129	104	220	106	101	69	156	107	87	7622	7108	8198	6584	6341	6212	7768	7036	6117	77.1299	50.3177	46.6617	70.639	66.6397	53.0177	41.5783	47.3865	62.7103	74.1452	84.0438	175.408	170.209	177.333	142.13	132.481	149.54	163.928	153.837	141.324	61.1871	61.3602	174.316	147.207	0.351011	0.41683	1.18751
Liprin-alpha	FBgn0046704	67	68	49	45	122	57	92	34	57	31	21	3431	3546	3968	3315	3403	3030	3650	3192	3215	11.5524	8.03145	5.82452	10.0442	12.144	9.36877	12.4459	7.67321	7.52977	7.05917	6.6665	25.9474	27.904	28.2063	23.5165	23.3642	23.9696	25.3121	22.9345	24.4091	8.86315	8.98391	27.3525	23.9177	0.324034	0.375618	1.15919
TTLL3B	FBgn0031853	0	0	0	0	0	0	0	0	0	0	0	1	0	3	0	0	2	0	0	0	0	0	0	0	0	0	0	0	0	0	0	0.0120083	0	0.0338613	0	0	0.0251222	0	0	0	0	0	0.0152899	0.00418703	0	0
TTLL3A	FBgn0031854	4	6	2	1	3	1	0	8	6	2	6	0	0	0	0	0	1	0	0	1	0.834859	0.857811	0.287772	0.270184	0.361476	0.198959	0	2.18546	0.95943	0.551286	2.30561	0	0	0	0	0	0.00957578	0	0	0.00919022	0.562657	0.93746	0	0.00312767	inf	299.731	0
meng	FBgn0031855	0	0	0	0	0	0	0	0	0	3	0	2	5	5	8	10	7	11	3	9	0	0	0	0	0	0	0	0	0	1.79681	0	0.0397824	0.103487	0.0934829	0.149268	0.180583	0.145648	0.200639	0.0566938	0.179722	0	0.256687	0.0789174	0.152092	0	1.6877	inf
CG31910	FBgn0051910	0	0	0	0	0	0	0	0	0	0	0	0	0	0	0	0	0	0	0	0	0	0	0	0	0	0	0	0	0	0	0	0	0	0	0	0	0	0	0	0	0	0	0	0
CG44271	FBgn0265257	0	0	0	0	0	0	0	0	0	0	0	0	0	0	0	0	0	0	0	0	0	0	0	0	0	0	0	0	0	0	0	0	0	0	0	0	0	0	0	0	0	0	0	0
CG11322	FBgn0031856	0	0	0	0	0	0	0	0	0	0	0	0	0	0	0	0	0	0	0	0	0	0	0	0	0	0	0	0	0	0	0	0	0	0	0	0	0	0	0	0	0	0	0	0
LUBEL	FBgn0031857	4	3	7	0	3	0	3	1	2	2	1	23	19	22	59	64	51	42	31	62	0.296183	0.152163	0.357325	0	0.128241	0	0.174286	0.0969169	0.113459	0.19558	0.136327	0.0746968	0.064207	0.0671581	0.179739	0.188699	0.173257	0.12508	0.095651	0.202146	0.201418	0.120687	0.0686873	0.160762	2.93238	0.750718	0.256009
CG17378	FBgn0031858	0	0	0	0	1	0	0	0	0	0	0	2	2	2	1	1	1	1	3	2	0	0	0	0	0.195824	0	0	0	0	0	0	0.0297554	0.0309614	0.0279684	0.0139557	0.0135068	0.0155626	0.0136426	0.0424044	0.029872	0	0.0279749	0.0295617	0.0214907	0	1.30172	inf
nrv1	FBgn0015776	303	483	413	252	518	330	272	215	386	254	110	10134	9710	11178	9173	9442	8392	9411	9369	8505	202.574	221.195	190.352	218.096	199.929	210.312	142.676	188.139	197.714	224.269	135.399	297.164	296.271	308.092	252.315	251.36	257.411	253.054	261.013	250.373	208.054	185.491	300.509	254.254	0.692338	0.729549	1.05375
nrv2	FBgn0015777	39	53	33	20	58	33	29	26	69	15	19	207	238	243	521	637	432	323	416	505	25.0245	23.295	14.5975	16.6125	21.4849	20.1848	14.5995	21.836	33.9201	12.7112	22.4458	5.82565	6.96958	6.42809	13.754	16.2753	12.7176	8.33566	11.123	14.268	19.8824	21.026	6.40777	12.7456	3.10285	1.64967	0.531662
CG17376	FBgn0042189	0	0	0	0	0	0	0	0	0	0	0	0	0	0	0	0	0	0	0	0	0	0	0	0	0	0	0	0	0	0	0	0	0	0	0	0	0	0	0	0	0	0	0	0
CG17377	FBgn0031859	0	0	0	0	0	0	0	0	0	0	0	0	0	0	0	0	0	0	0	0	0	0	0	0	0	0	0	0	0	0	0	0	0	0	0	0	0	0	0	0	0	0	0	0
CG11236	FBgn0031860	0	1	0	0	2	0	1	0	2	0	4	1	0	1	4	2	1	0	5	2	0	0.418784	0	0	0.705891	0	0.479671	0	0.936788	0	4.5024	0.026815	0	0.0252045	0.100613	0.0486882	0.0280494	0	0.12738	0.0538401	0.104696	0.946392	0.0173398	0.0597618	6.03789	15.8361	2.62278
CG17375	FBgn0031861	0	0	0	0	0	0	0	0	0	0	0	1	0	0	0	0	0	0	0	0	0	0	0	0	0	0	0	0	0	0	0	0.0374085	0	0	0	0	0	0	0	0	0	0	0.0124695	0	0
sens-2	FBgn0051632	2	0	0	0	0	0	0	5	0	9	1	0	0	0	0	0	1	0	1	0	0.554896	0	0	0	0	0	0	1.81573	0	3.29775	0.510814	0	0	0	0	0	0.0127292	0	0.0115614	0	0.138724	0.803471	0	0.00404844	inf	198.464	0
Rca1	FBgn0017551	303	354	286	246	479	215	251	189	328	267	184	7542	6693	7629	5706	5172	5217	6679	5953	5254	152.422	121.982	99.1829	160.194	139.106	103.099	99.0648	124.442	126.412	177.382	170.413	166.405	153.658	158.215	118.094	103.599	120.406	135.131	124.787	116.377	133.445	134.274	159.426	119.732	0.837035	1.12145	1.33979
l(2)k09022	FBgn0086451	1028	1403	1307	799	1267	663	952	611	1079	621	560	7167	8003	8732	9046	9745	7679	10400	9382	10218	101.601	94.9836	89.0523	102.225	72.2912	62.4636	73.8213	79.0397	81.7023	81.0568	101.9	31.0682	36.0983	35.579	36.7834	38.351	34.8201	41.3404	38.6392	44.4675	96.9654	78.8964	34.2485	39.0669	2.83123	2.01952	0.7133
Nha1	FBgn0031865	275	341	447	245	285	268	221	338	358	212	125	1336	1338	1447	2198	2475	2027	1742	1882	2116	80.3876	68.2807	90.0802	92.7103	48.0957	74.6794	50.6861	129.322	80.1766	81.8438	67.274	17.1292	17.8502	17.4382	26.4348	28.8086	27.1851	20.4806	22.9247	27.2361	82.8647	76.0111	17.4725	25.5116	4.74258	2.97947	0.628238
Nlg2	FBgn0031866	0	0	2	0	0	0	0	0	1	1	0	15	24	27	38	31	27	21	27	21	0	0	0.228789	0	0	0	0	0	0.12713	0.219146	0	0.109171	0.181753	0.184705	0.259427	0.204829	0.205553	0.140151	0.186695	0.153438	0.0571973	0.049468	0.158543	0.191682	0.360769	0.258073	0.715342
CG13773	FBgn0042092	29	58	46	29	64	33	48	14	53	16	14	2476	2278	2687	2263	2326	2218	2433	2450	2274	23.6628	32.4178	25.8757	30.6318	30.1477	25.668	30.7291	14.9519	33.1324	17.2418	21.0319	88.6122	84.8305	90.3883	75.9704	75.5734	83.0331	79.8451	83.3035	81.7019	28.147	24.7004	87.9437	79.9046	0.320058	0.309124	0.965838
Rat1	FBgn0031868	282	401	283	195	408	240	305	204	324	203	163	3635	3594	4228	3228	3314	3191	3706	3308	3059	64.2966	62.6282	44.4827	57.5545	53.7036	52.1626	54.5606	60.8792	56.5968	61.1263	68.4238	36.3511	37.3978	39.742	30.2805	30.0872	33.38	33.9845	31.4291	30.7108	57.2405	58.2076	37.8303	31.6454	1.51309	1.83937	1.21564
Wee1	FBgn0011737	65	94	94	60	111	91	99	40	90	40	48	2979	2862	3368	2278	2502	2248	2702	2591	2426	22.0844	21.877	22.0174	26.3894	21.7721	29.473	26.3905	17.7882	23.4274	17.9484	30.0258	44.3933	44.3784	47.1759	31.8433	33.8494	35.0421	36.9229	36.6833	36.2941	23.0921	23.8322	45.3159	35.1058	0.50958	0.678868	1.33221
x16	FBgn0028554	249	290	292	115	377	153	230	132	178	134	84	10861	9691	11094	9116	9173	8915	11221	10528	9053	200.024	159.576	161.708	119.588	174.835	117.161	144.961	138.79	109.55	142.161	124.235	382.672	355.288	367.406	301.286	293.417	328.568	362.536	352.417	320.22	160.224	135.956	368.456	326.407	0.434853	0.416523	0.957848
CG32829	FBgn0052829	0	1	0	0	1	0	0	1	0	0	0	15	10	10	18	15	16	17	16	14	0	0.604118	0	0	0.509143	0	0	1.15434	0	0	0	0.58023	0.402498	0.363589	0.653128	0.526764	0.647404	0.603005	0.588007	0.54367	0.151029	0.237641	0.448772	0.593663	0.336539	0.400295	1.18945
nop5	FBgn0026196	800	1187	1172	417	1224	688	729	653	1016	571	341	9775	10367	11093	13147	14463	12777	13016	12579	13564	323.834	329.132	327.059	218.512	286.035	265.479	231.526	345.976	315.09	305.255	254.137	173.55	191.52	185.122	218.953	233.121	237.291	211.908	212.181	241.765	299.634	286.214	183.397	225.87	1.6338	1.26716	0.775593
Hrb27C	FBgn0004838	1298	1829	1827	828	1762	1279	1284	1013	1190	921	603	63141	60524	70644	71352	71897	67350	75270	70001	67113	637.477	615.306	618.578	526.412	499.575	598.784	494.761	651.178	447.76	597.37	545.241	1360.12	1356.59	1430.35	1441.74	1406.02	1517.57	1486.79	1432.59	1451.34	599.443	547.81	1382.35	1456.01	0.433641	0.376241	0.867632
CG43232	FBgn0262877	0	0	0	0	0	0	0	0	0	0	0	0	0	0	1	0	0	0	0	0	0	0	0	0	0	0	0	0	0	0	0	0	0	0	0.167195	0	0	0	0	0	0	0	0	0.0278659		0
CG18304	FBgn0031869	7	67	6	3	8	2	8	0	6	20	2	49	64	57	161	167	141	66	90	143	0.799767	5.24357	0.472587	0.443703	0.527667	0.217824	0.717126	0	0.5252	3.01779	0.420703	0.245548	0.333714	0.268482	0.756802	0.759753	0.739103	0.303282	0.428485	0.719406	1.73991	0.775187	0.282581	0.617805	6.15719	1.25474	0.203785
Fgop2	FBgn0031871	60	61	19	40	89	44	87	33	60	35	19	3762	3339	3887	3137	2819	2938	3638	3306	2925	39.352	27.4052	8.59082	33.9611	33.6985	27.5092	44.7688	28.3289	30.1492	30.3164	22.943	108.22	99.9451	105.101	84.6489	73.6209	88.4073	95.9656	90.3538	84.4723	27.3273	31.102	104.422	86.2448	0.2617	0.360624	1.37801
ihog	FBgn0031872	16	18	32	7	26	10	14	10	10	14	3	1917	1853	2176	1689	1839	1595	1791	1580	1415	3.73851	2.88097	5.15459	2.1173	3.50717	2.22735	2.56654	3.05829	1.79014	4.32017	1.29057	19.6461	19.7599	20.9611	16.2368	17.11	17.0986	16.8311	15.3838	14.5582	3.47284	2.68003	20.1223	16.2031	0.172587	0.165403	0.958374
Gas41	FBgn0031873	113	137	118	71	171	84	166	74	159	99	72	823	696	917	678	555	654	724	725	703	102.718	85.3052	73.9461	83.5472	89.7364	72.7875	118.39	88.0439	110.732	118.849	120.498	32.8127	28.874	34.3647	25.3565	20.0887	27.2751	26.4694	27.4621	28.1382	86.3791	102.72	32.0171	25.7983	2.6979	3.98164	1.47583
SA	FBgn0020616	229	286	267	178	339	183	253	152	282	157	120	2746	2883	3417	2825	2847	2591	2863	2809	2543	42.0755	35.9954	33.8197	42.3369	35.9582	32.0519	36.4716	36.5542	39.6964	38.0967	40.5934	22.1293	24.1751	25.883	21.3552	20.8291	21.8415	21.1569	21.5067	20.5737	38.5569	37.0603	24.0625	21.2105	1.60237	1.74726	1.09043
CG13775	FBgn0031874	11	9	15	5	11	4	5	8	6	6	4	410	410	486	472	488	383	377	392	374	3.72515	2.08776	3.50193	2.19193	2.15055	1.29128	1.3285	3.54602	1.55672	2.68347	2.49397	6.08989	6.33672	6.78521	6.57634	6.58054	5.95073	5.13487	5.53179	5.57693	2.87669	2.15007	6.40394	5.89187	0.449207	0.364922	0.812369
CG3430	FBgn0031875	250	303	280	212	400	202	313	207	333	170	129	5976	5609	6400	4252	4023	3807	5402	4765	4204	85.5008	70.9839	66.0167	93.858	78.9759	65.8553	83.9875	92.6617	87.2535	76.7843	81.227	89.6427	87.5477	90.2372	59.8294	54.7861	59.7356	74.3056	67.908	63.309	79.0898	80.9636	89.1425	63.3123	0.887229	1.2788	1.44134
Atac1	FBgn0031876	25	32	44	14	42	19	32	22	36	14	17	620	575	657	454	390	498	518	534	290	14.5136	12.7254	17.6097	10.5213	14.0763	10.5147	14.5755	16.7169	16.012	10.7339	18.1704	15.787	15.2346	15.7245	10.8438	9.01549	13.2643	12.0949	12.9183	7.41319	13.8425	14.4	15.582	10.925	0.888362	1.31808	1.48371
Hmgcl	FBgn0031877	26	60	65	30	78	43	49	24	45	29	14	311	305	331	265	238	262	338	273	298	16.6315	26.2903	28.664	24.8419	28.8043	26.2202	24.592	20.0941	22.0536	24.4991	16.4879	8.72554	8.90403	8.72894	6.9742	6.06213	7.68917	8.69584	7.27693	8.39357	24.1069	23.2502	8.78617	7.51531	2.74373	3.09371	1.12755
sip2	FBgn0031878	216	275	291	182	364	163	280	108	250	116	136	6423	5624	6775	4489	4069	4252	5067	4751	3980	71.5125	62.366	66.4182	78.0019	69.572	51.4429	72.7322	46.8006	63.4128	50.7201	82.8987	93.2697	84.9773	92.4727	61.1461	53.6422	64.5866	67.4709	65.5453	58.0209	69.5747	62.5113	90.2399	61.7353	0.770997	1.01257	1.31333
Coprox	FBgn0021944	90	119	148	58	118	79	90	59	95	68	40	2930	2662	3239	2155	2046	2166	2786	2504	2022	47.7055	43.2076	54.082	39.7978	36.1088	39.9174	37.429	40.9334	38.5796	47.6024	39.0361	68.1189	64.3967	70.7803	46.9964	43.1839	52.675	59.3942	55.308	47.1932	46.1982	39.9438	67.7653	50.7918	0.681739	0.786422	1.15355
smt3	FBgn0264922	637	982	786	264	1026	575	685	469	589	411	280	29497	26088	29139	23475	22650	22230	26439	25811	21648	1450.78	1532	1234.1	778.343	1349	1248.36	1224.03	1398.09	1027.74	1236.22	1174.09	2946.55	2711.64	2735.97	2199.67	2054.09	2322.85	2421.83	2449.59	2170.96	1248.8	1236.79	2798.05	2269.83	0.446312	0.544881	1.22085
snRNP-U1-70K	FBgn0016978	130	147	193	70	184	94	134	85	112	89	71	4820	4275	5053	4078	3907	4157	5216	4484	3625	60.0067	46.4794	61.4157	41.8273	49.0319	41.3613	48.529	51.3541	39.608	54.255	60.3386	97.5837	90.0579	96.1571	77.4452	71.8109	88.0353	96.8347	86.2482	73.6779	52.4323	49.2111	94.5996	82.342	0.554255	0.597643	1.07828
uif	FBgn0031879	3	3	1	0	2	0	2	6	2	0	1	0	0	1	4	4	1	0	1	5	0.17475	0.119703	0.0401571	0	0.067256	0	0.0914044	0.457454	0.0892555	0	0.107245	0	0	0.00240144	0.00958623	0.00927784	0.0026725	0	0.00242731	0.0128245	0.0836526	0.116088	0.000800481	0.00613139	104.503	18.9334	0.181176
CG43321	FBgn0263026	0	0	0	0	0	0	0	0	0	0	0	0	0	0	0	0	0	0	0	0	0	0	0	0	0	0	0	0	0	0	0	0	0	0	0	0	0	0	0	0	0	0	0	0
CG43322	FBgn0263027	1	6	0	0	9	0	0	1	5	7	0	413	398	472	321	326	278	343	349	308	0.575705	2.36613	0	0	2.99121	0	0	0.753529	2.20536	5.32221	0	10.4286	10.4571	11.2026	7.6032	7.47323	7.34286	7.94203	8.37247	7.80771	0.735458	1.61033	10.6961	7.75692	0.0687596	0.207599	3.0192
Gart	FBgn0000053	311	393	293	162	440	217	267	259	252	243	133	3027	3481	3482	4886	5096	4333	4702	4325	4887	47.6041	41.2063	30.9184	32.1	38.8813	31.6631	32.0653	51.89	29.5524	49.1229	37.4814	20.3222	24.3174	21.973	30.7701	31.0602	30.4294	28.947	27.5866	32.9381	37.9572	38.6652	22.2042	30.2886	1.70946	1.27656	0.746763
Pcp	FBgn0003046	0	0	0	0	0	0	0	0	0	0	0	4	4	1	1	1	6	5	3	8	0	0	0	0	0	0	0	0	0	0	0	0.196546	0.204513	0.0461856	0.0460916	0.0446089	0.308392	0.225288	0.140049	0.394633	0	0	0.149082	0.193177	0	0
CG31908	FBgn0051908	41	38	17	18	61	26	44	18	34	18	10	5065	4436	4947	4511	4315	4143	5063	4518	4374	21.6219	13.7272	6.18051	12.2882	18.5714	13.0705	18.2055	12.4246	13.7372	12.5365	9.70936	117.156	106.766	107.554	97.8755	90.6111	100.241	107.388	99.2852	101.569	13.4544	14.0364	110.492	99.495	0.121769	0.141077	1.15857
MME1	FBgn0031881	18	9	13	12	18	20	7	9	23	17	10	1300	1142	1336	1184	1160	1044	1345	1257	1205	12.4352	4.25903	6.19142	10.7317	7.17891	13.1711	3.7942	8.13811	12.1736	15.5104	12.7193	39.3912	36.0062	38.0508	33.653	31.9102	33.0904	37.3715	36.1863	36.6557	8.40434	10.3836	37.816	34.8112	0.222243	0.298285	1.34216
Rab30	FBgn0031882	7	14	16	4	22	9	3	1	6	3	3	1647	1640	1936	1366	1316	1286	1447	1471	1228	6.47668	8.87298	10.2056	4.79093	11.7512	7.93792	2.17779	1.21103	4.25319	3.66581	5.11042	66.8378	69.2513	73.8475	51.9992	48.4843	54.5904	53.8469	56.7147	50.0294	7.58656	5.15819	69.9789	52.6108	0.108412	0.0980444	0.904367
Caper	FBgn0031883	190	231	179	104	246	120	137	145	145	102	79	4061	3916	4347	4254	4532	4088	4727	4314	4361	66.1819	55.1169	42.9837	46.8948	49.4681	39.8452	37.4409	66.1079	38.6956	46.9223	50.6633	62.043	62.2526	62.4239	60.9641	62.8588	65.3307	66.2229	62.6172	66.8874	52.7943	47.0205	62.2399	64.1469	0.84824	0.733013	0.864158
milt	FBgn0262872	133	163	147	107	204	140	118	113	112	73	48	12928	13050	15012	13760	14340	12899	15446	13790	13131	24.6775	20.7169	18.8032	25.7003	21.8517	24.7621	17.178	27.4428	15.9212	17.8882	16.3973	105.21	110.507	114.832	105.041	105.947	109.806	115.266	106.621	107.28	22.4745	20.2059	110.183	108.327	0.203974	0.186527	0.914462
Mnn1	FBgn0031885	27	37	38	20	30	37	19	20	24	7	7	6695	6018	7459	6174	6289	6049	6830	6336	5576	10.5383	9.89229	10.2249	10.1052	6.7598	13.7664	5.81838	10.2173	7.17675	3.60828	5.03022	114.613	107.199	120.023	99.1439	97.7418	108.321	107.218	103.051	95.8305	10.1902	7.48245	113.945	101.884	0.0894307	0.0734407	0.821202
Mst27D	FBgn0051907	0	0	0	0	0	0	0	0	0	0	0	5	3	4	10	7	2	4	7	6	0	0	0	0	0	0	0	0	0	0	0	0.106944	0.0667674	0.0804173	0.200634	0.135926	0.044747	0.0784532	0.142246	0.128836	0	0	0.0847097	0.121807	0	0
Sem1	FBgn0266666	399	820	666	274	1036	496	736	322	750	448	259	6606	5741	6743	5507	4825	5420	6005	6305	4787	1033.68	1455.17	1189.47	918.901	1549.45	1224.91	1496	1091.86	1488.61	1532.8	1235.36	750.629	678.781	720.181	586.974	497.738	644.218	625.695	680.653	546.071	1149.3	1374.14	716.53	596.891	1.60399	2.30216	1.43528
Nuf2	FBgn0031886	148	170	154	140	361	153	267	106	255	98	104	2372	2147	2525	1595	1415	1638	2080	1868	1350	77.4585	60.9457	55.564	94.8508	109.074	76.3323	109.637	72.6128	102.248	67.7372	100.212	54.4498	51.2825	54.4809	34.3447	29.4886	39.3316	43.7832	40.7392	31.111	72.2048	91.122	53.4044	36.4664	1.35204	2.49879	1.84817
Ugt307A1	FBgn0031887	1	1	12	0	2	0	2	0	2	0	0	4	4	12	9	19	13	10	10	18	0.412035	0.282242	3.40864	0	0.47574	0	0.646554	0	0.631354	0	0	0.0722884	0.0752184	0.203841	0.15257	0.31173	0.245753	0.165719	0.171697	0.326573	1.02573	0.250521	0.117116	0.229007	8.75824	1.09395	0.124905
Pvf2	FBgn0031888	5	2	0	0	2	0	4	0	0	1	0	5	5	4	7	12	9	9	11	8	2.55239	0.699348	0	0	0.589402	0	1.60205	0	0	0.674171	0	0.111949	0.116487	0.0841807	0.147016	0.24392	0.210785	0.184781	0.23399	0.179821	0.812934	0.409375	0.104205	0.200052	7.80126	2.04634	0.262309
Pvf3	FBgn0085407	6	7	15	7	13	17	4	14	12	11	2	17	11	20	42	37	19	18	22	28	2.57458	2.0575	4.43723	3.88829	3.22035	6.95367	1.34665	7.86291	3.94498	6.23364	1.58003	0.319947	0.215416	0.353803	0.741474	0.63219	0.37405	0.310646	0.393375	0.529037	3.2394	4.44889	0.296389	0.496795	10.9296	8.95518	0.819353
MICU1	FBgn0031893	277	335	261	288	440	220	323	198	356	193	178	3249	3123	3550	2899	2837	2547	2738	2785	2385	109.351	90.5889	71.0312	147.178	100.277	82.7896	100.043	102.308	107.672	100.622	129.373	56.2558	56.2658	57.776	47.085	44.5957	46.131	43.4724	45.8138	41.4576	104.537	103.298	56.7659	44.7593	1.84155	2.30785	1.25321
CG4496	FBgn0031894	2	4	15	6	4	3	5	6	7	2	3	339	338	444	199	182	192	229	226	190	0.713438	0.977403	3.68878	2.77066	0.823742	1.02013	1.39938	2.80142	1.91308	0.942215	1.97028	5.30396	5.50266	6.52958	2.92059	2.58517	3.14231	3.28548	3.35941	2.98437	2.03757	1.55289	5.77873	3.04622	0.352598	0.509777	1.44577
CG4497	FBgn0031895	43	62	83	36	67	9	44	20	46	31	7	4137	4103	4782	3564	3541	3261	3524	3197	2880	17.5777	17.3609	23.3904	19.0503	15.8115	3.50709	14.112	10.701	14.4066	16.7359	5.26834	74.1745	76.5465	80.5898	59.9409	57.6383	61.1598	57.9386	54.4585	51.8394	19.3449	11.5061	77.1036	57.1626	0.250894	0.201287	0.802276
CG4502	FBgn0031896	121	137	123	90	156	96	99	97	120	76	52	6932	6430	7407	6853	6494	6345	6788	6366	5862	81.6864	63.3537	57.2446	78.6525	60.7986	61.7796	52.4372	85.7108	62.066	67.7597	64.6321	205.257	198.109	206.15	190.343	174.569	196.524	184.308	179.085	174.254	70.2343	65.0263	203.172	183.18	0.345689	0.354985	1.02689
CG13784	FBgn0031897	41	52	67	35	57	47	54	20	47	29	14	5719	5470	6376	6195	6350	5932	6152	5870	5381	30.7877	26.7475	34.6844	34.0226	24.71	33.6435	31.8147	19.6573	27.0396	28.7598	19.3554	188.36	187.461	197.387	191.393	189.871	204.369	185.801	183.679	177.922	31.5606	26.4257	191.069	188.839	0.165179	0.139938	0.84719
mEFG1	FBgn0263133	94	130	122	50	187	82	89	64	126	45	62	1934	1964	2265	1791	1866	1647	1969	1743	1457	26.1151	24.7397	23.3663	17.9821	29.9923	21.7164	19.3997	23.2725	26.819	16.5109	31.7129	23.5665	24.902	25.9423	20.4715	20.6427	20.9932	22.0012	20.1785	17.8236	23.0508	24.2034	24.8036	20.3518	0.929332	1.18925	1.27968
Ndae1	FBgn0259111	5	6	7	4	14	10	11	21	3	5	3	23	23	23	74	49	39	146	161	164	0.989751	0.813569	0.955255	1.02499	1.59988	1.88697	1.7084	5.44095	0.454973	1.30713	1.09335	0.199691	0.207785	0.187698	0.602669	0.386227	0.354194	1.16237	1.32804	1.42946	0.945892	1.92738	0.198391	0.87716	4.76782	2.1973	0.46086
CG43799	FBgn0264343	0	0	0	0	0	0	0	0	0	0	0	0	0	0	0	0	0	0	0	0	0	0	0	0	0	0	0	0	0	0	0	0	0	0	0	0	0	0	0	0	0	0	0	0
CG43800	FBgn0264344	0	0	0	0	1	0	0	0	0	0	2	0	0	0	1	0	0	1	2	2	0	0	0	0	0.934754	0	0	0	0	0	5.96216	0	0	0	0.0666168	0	0	0.0651223	0.134943	0.142592	0	0.985273	0	0.0682124		14.4442
CG13786	FBgn0031900	0	4	4	2	1	4	9	2	4	3	4	9	18	11	19	37	21	9	12	3	0	0.914446	0.920315	0.864066	0.192671	1.27257	2.35664	0.873657	1.02277	1.32229	2.45783	0.131743	0.274166	0.151349	0.260889	0.491703	0.321552	0.120807	0.166886	0.0440864	0.674707	1.35692	0.185753	0.234321	3.63229	5.79086	1.59427
Wnt4	FBgn0010453	4	7	5	2	4	9	12	0	2	0	2	35	43	46	120	104	80	77	72	95	1.53521	1.84032	1.32295	0.993675	0.886285	3.29277	3.61352	0	0.588095	0	1.41325	0.589184	0.753194	0.727851	1.89488	1.5894	1.4087	1.1886	1.15151	1.60548	1.42304	1.39913	0.690076	1.4731	2.06215	0.949789	0.460582
CG31909	FBgn0051909	0	0	0	0	0	0	0	0	0	0	0	0	0	0	0	1	0	0	0	0	0	0	0	0	0	0	0	0	0	0	0	0	0	0	0	0.0644738	0	0	0	0	0	0	0	0.0107456		0
wg	FBgn0284084	0	0	0	0	0	0	0	0	0	0	0	0	0	0	0	0	0	0	0	0	0	0	0	0	0	0	0	0	0	0	0	0	0	0	0	0	0	0	0	0	0	0	0	0
Wnt6	FBgn0031902	0	0	0	0	0	1	0	1	0	0	0	4	5	6	5	13	1	8	10	14	0	0	0	0	0	0.469278	0	0.644348	0	0	0	0.0863684	0.112336	0.121772	0.10127	0.254832	0.0225861	0.158397	0.205139	0.303474	0	0.159089	0.106826	0.174283	0	0.912821	inf
Wnt10	FBgn0031903	0	0	0	0	1	0	0	0	0	0	0	0	0	0	0	0	0	0	0	0	0	0	0	0	0.247208	0	0	0	0	0	0	0	0	0	0	0	0	0	0	0	0	0.0353154	0	0		inf
ninaC	FBgn0002938	0	1	0	0	1	0	0	0	0	0	0	1	0	1	0	2	3	0	1	4	0	0.0945191	0	0	0.0796595	0	0	0	0	0	0	0.00605211	0	0.00568864	0	0.0109889	0.0189922	0	0.00574991	0.0243033	0.0236298	0.0113799	0.00391358	0.0100057	6.03789	1.13734	0.188368
CG5149	FBgn0031904	151	188	159	109	266	137	186	91	202	127	64	4637	4263	5003	4549	4523	4201	4922	4595	4044	69.7001	59.4431	50.5963	65.1311	70.8831	60.2818	67.3612	54.9791	71.4358	77.4201	54.3897	93.8788	89.8051	95.2056	86.39	83.133	88.9671	91.3766	88.3832	82.194	61.2176	65.2501	92.9632	86.7407	0.658515	0.752244	1.14233
gudu	FBgn0031905	0	0	0	0	0	0	0	0	0	0	0	0	0	0	3	1	2	0	2	0	0	0	0	0	0	0	0	0	0	0	0	0	0	0	0.0381804	0.0123174	0.0283843	0	0.0257802	0	0	0	0	0.0174437		0
CG5160	FBgn0031906	0	1	0	0	1	0	0	0	2	0	0	0	2	3	2	4	2	5	4	1	0	0.431513	0	0	0.363673	0	0	0	0.965262	0	0	0	0.0574998	0.0779119	0.0518356	0.100336	0.0578039	0.126682	0.105001	0.0277383	0.107878	0.189848	0.0451372	0.0782328	2.39001	2.4267	1.01536
CG5171	FBgn0031907	3	3	22	5	11	3	20	9	8	7	10	16	13	12	32	42	23	19	42	18	2.09347	1.43402	10.5836	4.51671	4.43143	1.99562	10.9501	8.22032	4.27705	6.45116	12.8477	0.489712	0.414018	0.345226	0.918729	1.16704	0.736368	0.533257	1.2213	0.553084	4.65696	7.02477	0.416318	0.854964	11.186	8.21645	0.734527
CG5177	FBgn0031908	19	39	54	5	51	21	14	26	23	24	12	62	60	55	104	164	99	77	96	142	14.216	19.9882	27.8537	4.84282	22.0291	14.9779	8.21847	25.4622	13.1844	23.7153	16.5305	2.03465	2.04882	1.69653	3.20146	4.88604	3.39843	2.31713	2.99311	4.67826	16.7252	17.7311	1.92666	3.57907	8.68089	4.95411	0.570691
CG5181	FBgn0031909	53	85	85	59	110	91	113	61	72	54	49	1679	1436	1683	1252	1190	1203	1541	1416	1079	53.5827	58.8647	59.2425	77.2158	64.2016	87.7	89.6329	80.7195	55.7686	72.1002	91.2065	74.4515	66.2571	70.1469	52.0768	47.9056	55.8001	62.6597	59.6541	48.0334	62.2264	77.3328	70.2852	54.3549	0.885342	1.42274	1.60699
CG15818	FBgn0031910	0	0	0	0	0	0	0	0	0	0	0	0	2	0	1	0	0	1	0	0	0	0	0	0	0	0	0	0	0	0	0	0	0.0666106	0	0.0300245	0	0	0.0293509	0	0	0	0	0.0222035	0.0098959	0	0
chm	FBgn0028387	33	48	22	27	57	25	11	5	43	21	21	4576	4038	5123	3675	3362	3752	4717	4140	3573	9.71502	9.67962	4.46497	10.2896	9.68745	7.01584	2.54076	1.92664	9.69855	8.16475	11.3823	59.0868	54.2532	62.177	44.5121	39.4111	50.6773	55.8513	50.7877	46.3165	8.53731	7.20233	58.5057	47.926	0.145923	0.15028	1.02986
muc	FBgn0283658	192	341	347	152	475	308	306	238	284	145	125	6270	5899	6743	6706	6652	6550	7186	6604	5855	77.5687	94.3684	96.6452	79.494	110.786	118.617	96.9945	125.853	87.9047	77.3654	92.9771	111.103	108.766	112.309	111.465	107.011	121.408	116.764	111.178	104.156	87.0191	101.5	110.726	111.997	0.785895	0.906269	1.15317
CG5958	FBgn0031913	1146	1612	1487	916	1665	888	1424	791	1488	729	739	2217	2492	2005	6197	6523	5132	4276	5350	4606	805.128	775.769	720.207	833.07	675.304	594.707	784.93	727.372	800.925	676.397	955.885	68.3157	79.9021	58.0725	179.124	182.481	165.42	120.825	156.626	142.488	783.544	745.075	68.7634	157.827	11.3948	4.72083	0.414297
CG5973	FBgn0031914	180	206	126	139	273	106	237	149	286	45	74	347	288	185	687	708	671	501	679	436	119.57	93.7351	57.7011	119.528	104.692	67.1218	123.52	129.549	145.553	39.4779	90.5025	10.11	8.73112	5.06635	18.7757	18.7272	20.4499	13.3851	18.7952	12.7529	97.6333	100.06	7.96916	17.1476	12.2514	5.83518	0.476287
santa-maria	FBgn0025697	1	7	6	8	12	5	7	4	6	2	4	3	4	2	23	33	9	8	21	22	0.367471	1.76201	1.51999	3.80557	2.54571	1.75147	2.01819	1.9239	1.68921	0.970615	2.70623	0.0483525	0.0670831	0.0302991	0.34773	0.482867	0.151735	0.118236	0.321567	0.355975	1.86376	1.94362	0.0485782	0.296352	38.3662	6.55848	0.170945
Gr28a	FBgn0041247	0	0	0	0	0	0	0	0	0	0	0	0	0	0	0	0	0	1	0	0	0	0	0	0	0	0	0	0	0	0	0	0	0	0	0	0	0	0.0184826	0	0	0	0	0	0.00308043		0
Gr28b	FBgn0045495	0	0	1	0	0	0	0	0	0	0	0	0	0	0	0	1	0	0	0	0	0	0	0.318926	0	0	0	0	0	0	0	0	0	0	0	0	0.0184211	0	0	0	0	0.0797315	0	0	0.00307018	inf	0	0
CG6055	FBgn0031918	32	38	31	19	7	2	15	34	17	26	5	10	19	24	19	35	41	55	73	79	30.146	24.5217	20.1329	23.1707	3.807	1.79605	11.0869	41.9236	12.2698	32.348	8.67223	0.413194	0.816889	0.93211	0.736419	1.31292	1.77208	2.08391	2.8657	3.27703	24.4928	15.9862	0.720731	2.00801	33.9833	7.96123	0.234269
Ziz	FBgn0260486	97	107	154	56	152	102	83	67	141	55	59	1212	1401	1441	2503	2801	2189	1838	1610	2263	8.74451	6.60746	9.57084	6.53518	7.91065	8.76543	5.87059	7.90566	9.73848	6.54817	9.79256	4.79226	5.7641	5.35554	9.28358	10.0547	9.05378	6.66417	6.04808	8.98299	7.86449	8.07594	5.30397	8.34788	1.48276	0.967424	0.652449
CG6441	FBgn0031920	0	1	0	0	0	0	0	0	0	0	0	11	12	13	27	35	23	23	18	18	0	0.287384	0	0	0	0	0	0	0	0	0	0.202415	0.229766	0.224851	0.466048	0.584701	0.442715	0.388097	0.314685	0.332522	0.071846	0	0.219011	0.421462	0.328048	0	0
Obp28a	FBgn0011283	0	0	0	0	0	0	0	0	0	0	0	0	0	0	0	0	0	0	0	1	0	0	0	0	0	0	0	0	0	0	0	0	0	0	0	0	0	0	0	0.0633743	0	0	0	0.0105624		0
RapGAP1	FBgn0264895	134	174	196	91	194	89	121	92	182	111	44	3770	3732	4285	3656	3858	3439	4326	3769	3563	32.6346	29.0275	32.9075	28.6893	27.2759	20.662	23.1206	29.3265	33.9588	35.7018	19.7291	40.2706	41.4805	43.0229	36.6328	37.4133	38.4261	42.3737	38.2496	38.2086	30.8147	27.1107	41.5914	38.5507	0.740892	0.703247	0.94919
Spn28B	FBgn0083141	0	0	0	0	0	0	0	0	0	0	1	0	0	0	0	2	0	0	2	3	0	0	0	0	0	0	0	0	0	0	1.0068	0	0	0	0	0.0435496	0	0	0.0455745	0.0722366	0	0.143829	0	0.0268934		5.3481
Cyp4d21	FBgn0031925	0	0	0	1	0	0	0	1	1	0	0	0	0	0	0	0	1	0	0	0	0	0	0	0.524008	0	0	0	0.529825	0.310128	0	0	0	0	0	0	0	0.0185718	0	0	0	0.131002	0.119993	0	0.00309529	inf	38.7664	0
CG6739	FBgn0031926	6	5	6	1	7	7	3	1	7	4	1	21	32	20	60	49	52	34	24	37	1.57807	0.90081	1.08791	0.340473	1.06287	1.75503	0.619067	0.344252	1.41053	1.38941	0.484236	0.242253	0.38411	0.216861	0.64926	0.513172	0.627481	0.35966	0.263036	0.4285	0.976817	1.00934	0.281075	0.473518	3.47529	2.13158	0.613353
Slob	FBgn0264087	0	0	0	0	0	0	0	1	0	0	0	7	4	4	7	10	6	3	2	5	0	0	0	0	0	0	0	0.227576	0	0	0	0.0533825	0.0317406	0.0286723	0.0500744	0.0692336	0.0478628	0.020979	0.0144905	0.0382798	0	0.0325108	0.0379318	0.0401533	0	0.809667	inf
Myo28B1	FBgn0040299	2	1	3	3	2	1	2	6	3	0	2	7	4	3	9	11	6	19	13	14	0.40049	0.137167	0.414142	0.777659	0.231205	0.190885	0.314219	1.57258	0.460248	0	0.737349	0.0614801	0.0365554	0.0247662	0.0741474	0.0877092	0.0551232	0.153022	0.108476	0.123442	0.432365	0.500927	0.0409339	0.10032	10.5625	4.99329	0.472738
CG18585	FBgn0031929	0	0	0	1	1	0	4	0	0	0	0	0	0	0	0	0	0	0	1	0	0	0	0	0.634261	0.282857	0	1.53767	0	0	0	0	0	0	0	0	0	0	0	0.0204169	0	0.158565	0.260075	0	0.00340282	inf	76.4292	0
CG7025	FBgn0031930	0	0	0	0	0	0	0	1	0	0	0	0	0	0	0	0	1	0	0	0	0	0	0	0	0	0	0	0.630861	0	0	0	0	0	0	0	0	0.0221134	0	0	0	0	0.0901231	0	0.00368556		24.453
CG43235	FBgn0262880	0	0	0	0	0	0	0	0	0	0	0	0	0	0	0	0	0	0	0	1	0	0	0	0	0	0	0	0	0	0	0	0	0	0	0	0	0	0	0	0.087749	0	0	0	0.0146248		0
Tep2	FBgn0041182	149	142	217	129	177	79	126	103	171	91	75	898	1041	1106	1159	1169	980	1070	1030	1160	22.042	14.3893	22.1304	24.7036	15.1162	11.1404	14.6243	19.9435	19.3807	17.7787	20.4271	5.8266	7.02821	6.74521	7.05406	6.88604	6.65137	6.36628	6.34936	7.55606	20.8163	16.9158	6.53334	6.81053	3.18617	2.48378	0.77955
Tep3	FBgn0041181	4	10	16	10	18	11	16	13	11	5	6	23	24	16	28	26	24	12	23	14	0.563956	0.965767	1.55514	1.82512	1.46508	1.47839	1.76989	2.39899	1.18819	0.930998	1.55746	0.142229	0.154428	0.0929996	0.162418	0.145965	0.155245	0.0680462	0.135127	0.0869133	1.2275	1.54129	0.129885	0.125619	9.45061	12.2695	1.29828
Ntl	FBgn0267326	27	8	17	13	17	3	3	15	15	5	6	0	0	0	0	0	0	0	0	0	9.46845	1.92173	4.10988	5.90152	3.44167	1.00287	0.825423	6.88504	4.03009	2.31568	3.87389	0	0	0	0	0	0	0	0	0	5.3504	3.19638	0	0	inf	inf
CG33296	FBgn0053296	0	0	0	1	1	0	0	0	0	1	0	0	1	2	1	2	0	2	0	0	0	0	0	0.457837	0.204178	0	0	0	0	0.467088	0	0	0.0161411	0.0291616	0.0145511	0.028166	0	0.0284493	0	0	0.114459	0.0958952	0.0151009	0.0118611	7.57963	8.08486	1.06666
CG13793	FBgn0031935	4	7	23	4	8	6	6	1	14	5	6	6	3	2	9	7	11	9	5	10	1.41955	1.70167	5.62708	1.83762	1.63902	2.02979	1.67063	0.464504	3.8065	2.34344	3.92032	0.0933932	0.0485893	0.0292614	0.131409	0.0989187	0.179103	0.12846	0.0739414	0.156265	2.64648	2.26774	0.0570813	0.128016	46.3633	17.7145	0.38208
CG13794	FBgn0031936	0	1	0	1	2	0	0	0	0	0	0	3	3	3	7	4	1	0	13	0	0	0.238201	0	0.450155	0.401505	0	0	0	0	0	0	0.0457564	0.047611	0.0430084	0.100149	0.0553869	0.0159543	0	0.188377	0	0.172089	0.0573579	0.0454586	0.0599778	3.78562	0.956318	0.252619
CG13795	FBgn0031937	5	1	0	4	1	4	3	2	2	0	2	9	11	5	6	5	4	0	7	4	1.74163	0.238601	0	1.80365	0.20109	1.32817	0.819874	0.911833	0.533733	0	1.28262	0.1375	0.174867	0.0718012	0.0859861	0.0693499	0.0639243	0	0.101604	0.0613505	0.945969	0.725331	0.128056	0.0637025	7.38715	11.3862	1.54136
CG13796	FBgn0031939	7	6	26	6	9	2	5	9	15	5	3	103	127	116	198	234	161	134	156	195	2.25978	1.3268	5.78637	2.50741	1.67732	0.61547	1.26642	3.80286	3.70994	2.13173	1.78307	1.45841	1.87112	1.54384	2.62981	3.00797	2.38459	1.73984	2.09855	2.77188	2.97009	2.14097	1.62445	2.43878	1.82836	0.877888	0.48015
CG31904	FBgn0260479	0	0	0	0	0	0	0	0	0	0	0	0	1	0	0	0	0	0	0	0	0	0	0	0	0	0	0	0	0	0	0	0	0.0234127	0	0	0	0	0	0	0	0	0	0.00780422	0	0
Acp1	FBgn0014454	0	0	0	0	0	0	0	0	0	0	0	0	0	0	0	0	0	0	0	0	0	0	0	0	0	0	0	0	0	0	0	0	0	0	0	0	0	0	0	0	0	0	0	0
CG7214	FBgn0031940	1	5	6	0	1	0	6	0	0	0	0	6	9	4	14	30	14	11	12	17	1.44933	4.96391	5.99492	0	0.836703	0	6.82273	0	0	0	0	0.38141	0.595304	0.239002	0.834807	1.73132	0.930926	0.641204	0.724729	1.0849	3.10204	1.0942	0.405239	0.991314	7.65484	1.10379	0.144195
ATPsynGL	FBgn0031941	0	0	0	0	0	0	0	0	0	0	0	0	0	0	0	0	0	0	0	0	0	0	0	0	0	0	0	0	0	0	0	0	0	0	0	0	0	0	0	0	0	0	0	0
CG7203	FBgn0031942	1	2	0	0	0	0	0	0	0	0	0	0	0	0	0	0	0	0	0	1	1.59426	2.18412	0	0	0	0	0	0	0	0	0	0	0	0	0	0	0	0	0	0.0701992	0.944595	0	0	0.0116999	inf	0	0
CG46025	FBgn0267689	0	0	0	0	0	0	0	0	0	0	0	0	1	0	0	0	0	0	0	0	0	0	0	0	0	0	0	0	0	0	0	0	0.0213998	0	0	0	0	0	0	0	0	0	0.00713327	0	0
CG7191	FBgn0031945	0	0	0	0	0	0	0	1	0	0	0	0	0	0	0	0	0	0	0	0	0	0	0	0	0	0	0	0.975793	0	0	0	0	0	0	0	0	0	0	0	0	0	0.139399	0	0		inf
CG7179	FBgn0020880	0	0	0	0	0	0	0	0	0	0	0	0	0	0	0	0	0	0	0	0	0	0	0	0	0	0	0	0	0	0	0	0	0	0	0	0	0	0	0	0	0	0	0	0
Uro	FBgn0003961	0	0	0	0	0	0	11	0	0	0	0	0	0	0	0	0	0	0	0	0	0	0	0	0	0	0	5.06712	0	0	0	0	0	0	0	0	0	0	0	0	0	0	0.723874	0	0		inf
CG7164	FBgn0031946	0	0	0	0	0	0	0	0	0	1	0	0	0	0	1	0	0	0	0	0	0	0	0	0	0	0	0	0	0	0.970615	0	0	0	0	0.0302374	0	0	0	0	0	0	0.138659	0	0.00503957		27.5141
CG7154	FBgn0031947	322	520	450	294	611	329	517	296	564	282	276	8008	7625	8961	7015	6664	6769	9257	7968	6988	77.4196	85.6418	74.5888	91.5057	84.8089	75.4051	97.5273	93.1509	103.892	89.5443	122.176	84.4488	83.669	88.8234	69.3928	63.8	74.669	89.5164	79.8312	73.9811	82.289	95.2149	85.6471	75.1984	0.960791	1.26618	1.31785
CG7149	FBgn0031948	7	9	2	3	9	13	7	5	9	3	0	535	564	569	885	893	680	781	789	816	3.49585	3.07882	0.688573	1.93946	2.59479	6.18881	2.74279	3.26832	3.44354	1.97865	0	11.7188	12.8547	11.715	18.184	17.7581	15.5806	15.6871	16.4195	17.9439	2.30068	2.88813	12.0962	16.9289	0.190199	0.170604	0.896977
LKRSDH	FBgn0286198	2	0	4	0	2	0	6	2	2	0	1	32	24	36	64	67	31	35	57	48	0.446187	0	0.615194	0	0.257586	0	1.05022	0.584005	0.341842	0	0.410741	0.31312	0.244359	0.331105	0.587433	0.595185	0.317299	0.314045	0.529895	0.471521	0.265345	0.37777	0.296194	0.46923	0.895849	0.805085	0.898684
Herp	FBgn0031950	67	116	98	48	136	71	62	108	114	43	43	3911	3538	4135	3095	3171	2970	3761	3225	2889	29.7983	35.3396	30.0475	27.6353	34.9189	30.1013	21.6346	62.8695	38.8445	25.2568	35.21	76.2919	71.8131	75.8172	56.6329	56.1569	60.603	67.2755	59.7688	56.5766	30.7052	35.5479	74.6408	59.5023	0.411373	0.597422	1.45226
r2d2	FBgn0031951	58	43	35	25	63	45	43	39	46	27	19	2975	2779	3312	2292	2249	2111	2325	2312	2077	38.528	19.5661	16.0281	21.4978	24.1598	28.4951	22.4108	33.9088	23.4107	23.6867	23.2371	86.6781	84.2492	90.7014	62.6403	59.4878	64.3364	62.1167	63.9976	60.7515	23.905	25.6156	87.2096	62.2217	0.274109	0.411682	1.50189
cdc14	FBgn0031952	56	61	57	38	75	28	41	42	54	16	13	3135	3242	3532	3563	3998	3150	3635	3233	3599	11.022	8.22415	7.73419	9.68197	8.52197	5.25342	6.33138	10.8199	8.14285	4.15899	4.71084	27.0636	29.1217	28.6596	28.8524	31.3334	28.445	28.775	26.516	31.191	9.16559	6.84848	28.2817	29.1855	0.324082	0.234654	0.724056
LanB1	FBgn0261800	503	639	661	305	815	440	584	491	682	387	320	2049	2536	2257	5430	5831	4552	4021	3638	4763	58.272	50.7084	52.7909	45.7402	54.5073	48.5909	53.0818	74.4515	60.532	59.2103	68.2532	10.4114	13.4082	10.7795	25.8811	26.8984	24.1944	18.7354	17.5624	24.2966	51.8779	59.8038	11.533	22.9281	4.4982	2.60833	0.57986
CG7115	FBgn0027515	84	105	69	78	115	57	98	37	96	74	50	7707	6998	8297	6464	6272	6263	7474	6902	5866	37.0411	31.7162	20.9758	44.5251	29.2757	23.9601	33.9056	21.3553	32.4328	43.0953	40.5934	149.061	140.834	150.835	117.273	110.129	126.709	132.555	126.826	113.899	33.5646	32.0883	146.91	121.232	0.22847	0.264686	1.15851
Rack1	FBgn0020618	1342	2596	2374	881	2367	1471	1459	1030	1524	998	487	73141	73423	77295	113024	111874	99884	102358	88363	89200	871.895	1155.32	1063.31	740.958	887.799	911.033	743.717	875.889	758.587	856.32	582.534	2084.24	2177.08	2070.33	3021.16	2894.22	2977.34	2674.67	2392.27	2551.82	957.871	802.269	2110.55	2751.91	0.45385	0.291531	0.642352
mts	FBgn0004177	1271	1619	1454	927	2052	992	1209	839	1465	874	621	32183	28946	34166	27313	26024	26903	33459	32284	26065	849.741	741.438	670.148	802.281	791.996	632.211	634.173	734.18	750.39	771.696	764.387	943.717	883.2	941.696	751.28	692.796	825.206	899.686	899.407	767.311	765.902	725.576	922.871	805.948	0.829912	0.900277	1.08479
CG14537	FBgn0031954	0	0	0	0	0	0	0	0	0	0	1	0	0	0	0	0	0	0	0	0	0	0	0	0	0	0	0	0	0	0	1.87048	0	0	0	0	0	0	0	0	0	0	0.267211	0	0		inf
CG14535	FBgn0031955	4	9	1	4	10	6	21	8	8	8	0	61	75	106	206	244	177	184	222	241	0.732346	1.12872	0.126218	0.948029	1.05697	1.04717	3.01659	1.91711	1.12216	1.93437	0	0.489847	0.626681	0.800088	1.55172	1.77884	1.48679	1.35491	1.6937	1.94288	0.733828	1.44205	0.638872	1.63481	1.14863	0.882092	0.767951
lectin-28C	FBgn0040099	3	10	10	17	4	15	7	2	19	2	1	10	6	9	11	16	10	7	17	6	2.4608	5.61878	5.65484	18.0513	1.89417	11.7289	4.50498	2.14726	11.9403	2.1666	1.5102	0.359773	0.224613	0.30435	0.371226	0.522595	0.376336	0.230935	0.581074	0.21671	7.94644	5.12749	0.296245	0.383146	26.8238	13.3826	0.498907
TwdlE	FBgn0031957	0	0	0	0	0	0	0	0	0	0	0	0	0	0	0	0	0	0	0	0	0	0	0	0	0	0	0	0	0	0	0	0	0	0	0	0	0	0	0	0	0	0	0	0
Proc	FBgn0045038	2	0	0	0	0	0	0	0	0	0	0	0	1	0	2	2	1	3	3	4	2.93977	0	0	0	0	0	0	0	0	0	0	0	0.0670831	0	0.12095	0.117059	0.0674379	0.177354	0.183752	0.258891	0.734943	0	0.022361	0.154241	32.8671	0	0
spz3	FBgn0031959	0	0	0	0	0	0	3	0	0	0	0	9	10	12	5	2	3	5	3	4	0	0	0	0	0	0	0.7971	0	0	0	0	0.13368	0.154554	0.167536	0.0696646	0.0269694	0.0466115	0.0681018	0.0423351	0.0596464	0	0.113871	0.151924	0.0522215	0	2.18055	inf
CG7102	FBgn0031961	20	15	23	14	19	5	5	11	13	17	9	551	463	630	326	234	288	426	329	294	8.03309	4.12697	6.36863	7.27925	4.40566	1.9144	1.57566	5.7829	4.00041	9.01769	6.65543	9.70686	8.48718	10.432	5.38718	3.74248	5.30721	6.88176	5.50652	5.19964	6.45199	4.76459	9.54203	5.33746	0.676165	0.89267	1.32019
SmE	FBgn0261790	256	300	331	152	411	201	262	235	244	180	140	4613	4116	4632	4283	3998	3788	4555	4766	4000	558.495	448.319	497.82	429.268	517.637	418.008	448.457	671.037	407.828	518.615	562.325	441.404	409.811	416.604	384.431	347.306	379.149	399.673	433.273	384.248	483.475	506.273	422.606	388.013	1.14403	1.30478	1.14051
CG34132	FBgn0083968	62	137	117	68	176	103	145	35	137	57	56	2637	2686	2746	2678	3006	2263	2430	2474	2647	151.173	228.819	196.669	214.634	247.743	239.404	277.391	111.7	255.925	183.549	251.393	282.012	298.895	276.032	268.649	291.852	253.156	238.302	251.369	284.191	197.824	223.872	285.647	264.587	0.692547	0.84612	1.22175
Spn28Da	FBgn0051902	0	0	0	0	0	0	0	0	0	0	0	0	1	0	0	0	0	0	1	1	0	0	0	0	0	0	0	0	0	0	0	0	0.0245681	0	0	0	0	0	0.0224321	0.0237036	0	0	0.00818936	0.00768929	0	0
Spn28Db	FBgn0053121	0	0	0	0	0	0	0	0	0	0	0	0	0	0	0	0	0	0	0	0	0	0	0	0	0	0	0	0	0	0	0	0	0	0	0	0	0	0	0	0	0	0	0	0
Snoo	FBgn0085450	23	18	16	1	22	13	18	12	17	21	10	487	523	619	731	760	679	677	634	738	3.89448	2.08776	1.8677	0.219193	2.15055	2.09833	2.3913	2.65951	2.20536	4.69607	3.11747	3.6168	4.04159	4.32103	5.09249	5.12419	5.27487	4.61049	4.47341	5.50238	2.01728	2.7598	3.99314	5.01297	0.505187	0.550531	1.08976
CG7231	FBgn0031968	39	52	50	41	77	32	43	12	34	25	22	693	616	746	657	713	609	760	703	591	22.515	20.5636	19.8996	30.6406	25.6628	17.6103	19.4768	9.06753	15.0382	19.0608	23.3836	17.5475	16.23	17.7551	15.605	16.3903	16.1304	17.6465	16.9119	15.0234	23.4047	18.4714	17.1775	16.2846	1.36252	1.13429	0.832494
pes	FBgn0031969	100	147	158	68	169	124	108	89	114	83	41	12484	11532	13671	10234	10243	10048	12456	11246	9925	37.2759	37.5346	40.6023	32.8127	36.368	44.0615	31.5858	43.4228	32.5568	40.8601	28.1379	204.106	196.183	210.089	156.951	152.036	171.842	186.743	174.684	162.904	37.0564	36.7133	203.459	167.527	0.182131	0.219149	1.20325
CG7227	FBgn0031970	0	0	0	0	1	3	0	0	0	0	0	5	6	6	20	18	12	8	9	10	0	0	0	0	0.230537	1.142	0	0	0	0	0	0.0875749	0.109349	0.0987785	0.328592	0.286219	0.219855	0.128488	0.149763	0.175836	0	0.196077	0.0985675	0.214792	0	0.912867	inf
Sirup	FBgn0031971	261	560	581	253	443	337	439	224	399	280	155	2521	2383	2685	2822	3053	2661	2484	2701	2678	454.565	668.083	697.585	570.403	445.414	559.494	599.875	510.627	532.399	644.032	497.013	192.576	189.413	192.786	202.211	211.725	212.628	173.998	196.024	205.371	597.659	541.265	191.592	200.326	3.11944	2.70192	0.866154
Wwox	FBgn0031972	127	143	122	89	144	72	144	96	126	60	84	732	693	773	711	776	632	658	683	628	64.1981	49.5156	42.5152	58.2391	42.0229	34.6945	57.1112	63.517	48.7975	40.0556	78.177	16.2295	15.9875	16.1092	14.787	15.6196	14.6574	13.3777	14.3869	13.9782	53.617	52.0537	16.1087	14.4678	3.32844	3.5979	1.08096
Spn28Dc	FBgn0031973	21	39	19	5	37	25	9	18	23	16	3	49	55	64	78	108	85	69	71	109	8.1049	10.3105	5.05531	2.49807	8.24394	9.19767	2.72528	9.09286	6.80087	8.15534	2.13172	0.829466	0.968769	1.01832	1.23855	1.65975	1.50511	1.07106	1.14187	1.85237	6.49219	6.6211	0.938852	1.41145	6.91504	4.69099	0.678375
CG12560	FBgn0031974	66	69	72	57	79	48	61	35	65	44	36	971	986	1080	950	966	908	1015	1036	1001	50.1053	35.882	37.6824	56.0171	34.6236	34.7369	36.3337	34.7783	37.8061	44.115	50.318	32.3321	34.1622	33.8018	29.6725	29.2017	31.6262	30.9915	32.7739	33.4616	44.9217	38.9588	33.432	31.2879	1.34367	1.24517	0.926693
Glyat	FBgn0054010	0	3	1	0	3	1	1	1	4	0	0	23	26	28	35	23	38	29	34	46	0	1.52653	0.512111	0	1.28654	0.708122	0.582826	0.972295	2.2765	0	0	0.749377	0.881457	0.857496	1.06969	0.680325	1.2951	0.86643	1.05246	1.50463	0.509661	0.832326	0.829443	1.07811	0.614462	0.772027	1.25643
Tg	FBgn0031975	177	332	202	149	243	234	145	100	260	169	69	391	361	384	1075	1362	1027	873	1077	1131	47.2123	60.6606	37.1448	51.4486	37.419	59.4986	30.3452	34.9125	53.1329	59.5336	33.8853	4.57438	4.39459	4.22268	11.7973	14.466	12.5682	9.36554	11.9709	13.2836	49.1166	44.1039	4.39722	12.2419	11.1699	3.60269	0.322535
CG7367	FBgn0031976	0	0	0	0	0	2	0	0	0	0	0	0	0	1	6	0	4	3	3	5	0	0	0	0	0	1.01316	0	0	0	0	0	0	0	0.0219086	0.131184	0	0.0975256	0.0641204	0.0664335	0.116999	0	0.144737	0.00730285	0.079377	0	1.82341	inf
baf	FBgn0031977	212	259	183	101	326	155	249	190	235	128	88	5395	4792	5520	4407	4180	4170	4977	5102	3973	482.833	404.062	287.328	297.775	428.631	336.514	444.939	566.389	410.051	385.004	368.999	538.923	498.09	518.294	412.948	379.077	435.73	455.896	484.206	398.43	368	420.075	518.436	427.715	0.709827	0.982138	1.38363
Cka	FBgn0044323	251	337	337	172	385	235	247	196	276	182	135	7099	6437	7273	5833	6072	5839	7374	6557	5739	71.9512	66.1731	66.5978	63.8261	63.7132	64.2158	55.5522	73.5394	60.6152	68.9016	71.249	89.2556	84.2126	85.9515	68.7935	69.3085	76.7933	85.0168	78.3245	72.4391	67.137	65.3981	86.4733	75.1126	0.776391	0.870667	1.12143
CCDC53	FBgn0031979	16	26	47	16	44	20	17	20	40	17	8	429	406	396	375	346	327	440	406	357	18.7348	20.854	37.9396	24.2524	29.7431	22.3238	15.6178	30.652	35.8838	26.2889	17.2465	22.0323	21.6963	19.1161	18.0656	16.1323	17.567	20.7214	19.81	18.4065	25.4452	25.3937	20.9482	18.4504	1.21467	1.37632	1.13308
RpL36A	FBgn0031980	450	1443	947	303	1174	546	834	365	846	458	217	28607	29528	31305	39991	42615	35714	35214	39230	37167	888.231	1951.04	1288.63	774.215	1337.78	1027.34	1291.58	942.988	1279.36	1193.91	788.595	2476.62	2659.97	2547.43	3247.63	3349.39	3234.24	2795.54	3226.71	3230.31	1225.53	1123.08	2561.34	3180.64	0.478472	0.353099	0.737972
Megf8	FBgn0031981	24	41	28	15	18	12	8	8	14	6	10	1336	1401	1568	1694	1819	1421	1658	1363	1490	1.80613	2.11354	1.45265	1.46129	0.782016	0.860854	0.472355	0.788004	0.807189	0.596326	1.38554	4.4098	4.81178	4.86475	5.24497	5.45082	4.90629	5.01834	4.27428	4.93739	1.7084	0.813184	4.69545	4.97202	0.363842	0.163552	0.449514
poe	FBgn0011230	3278	3662	3387	2243	2479	1236	1857	920	1993	1031	1094	27539	29431	32599	31497	35258	27852	34838	27855	32297	127.631	97.6678	90.9132	113.053	55.7221	45.8748	56.7281	46.885	59.4514	53.015	78.4231	47.0293	52.2975	52.327	50.4553	54.6631	49.7534	54.5552	45.1936	55.3708	107.316	56.5856	50.5513	51.6653	2.12292	1.09524	0.515911
MED20	FBgn0013531	128	157	120	104	218	96	160	95	170	68	55	1025	951	1055	742	687	676	951	774	674	104.856	88.0985	67.7687	110.286	103.096	74.9658	102.835	101.86	106.694	73.5673	82.9517	36.8282	35.5543	35.6295	25.0079	22.4094	25.4068	31.3328	26.4211	24.3117	92.7523	92.2815	36.004	25.8149	2.57617	3.57473	1.38762
Trf	FBgn0010287	25	24	36	10	38	20	58	11	20	10	12	524	488	564	562	534	517	556	533	512	23.0282	15.1432	22.8606	11.9241	20.2073	17.5614	41.9168	13.2621	14.1143	12.165	20.3508	21.1702	20.5149	21.4178	21.2984	19.5863	21.849	20.5983	20.4586	20.7665	18.239	19.9397	21.0343	20.7595	0.867109	0.960508	1.10771
Mcr	FBgn0267488	221	338	376	178	384	251	280	159	361	157	146	11688	11810	14323	10996	11778	10426	13257	11598	10624	26.0097	27.2488	30.5068	27.1187	26.0903	28.1596	25.8548	24.4929	32.5506	24.4026	31.6357	60.3334	63.4341	69.4949	53.2438	55.1957	56.2965	62.7517	56.8793	55.0559	27.721	27.5981	64.4208	56.5705	0.430311	0.487853	1.13372
Bsg	FBgn0261822	205	252	238	159	402	241	201	179	336	148	125	14560	13826	16175	15638	14923	14564	15952	15826	13512	159.726	134.496	127.839	160.37	180.822	178.998	122.873	182.547	200.571	152.292	179.313	497.573	491.64	519.566	501.295	462.986	520.622	499.889	513.831	463.568	145.608	171.059	502.926	493.698	0.289521	0.346486	1.19676
mon2	FBgn0031985	206	327	267	158	334	155	212	135	244	157	110	2665	2861	3242	3177	3600	2810	3618	3134	3282	25.3379	27.551	22.6402	25.1574	23.7167	18.1737	20.4587	21.7338	22.9933	25.5033	24.9101	14.3772	16.0602	16.4396	16.0772	17.6318	15.8573	17.8982	16.0631	17.7752	25.1716	22.4985	15.6257	16.8838	1.61091	1.33255	0.827202
CG8673	FBgn0031986	0	0	0	0	0	0	0	0	0	0	0	0	3	0	0	2	0	0	0	2	0	0	0	0	0	0	0	0	0	0	0	0	0.0674017	0	0	0.039205	0	0	0	0.0433534	0	0	0.0224672	0.0137597	0	0
CG12375	FBgn0031987	78	115	134	56	143	75	104	69	79	57	53	2052	1761	2134	1657	1560	1427	1876	1678	1276	55.1734	55.7211	65.3439	51.2777	58.395	50.5715	57.7176	63.8828	42.8125	53.248	69.0226	63.6629	56.8491	62.2308	48.2224	43.939	46.3105	53.371	49.4601	39.7428	56.879	56.5214	60.9143	46.841	0.933756	1.20667	1.29227
CG8668	FBgn0031988	52	74	62	29	74	42	48	30	60	28	1	6149	5997	7102	4984	4778	4535	5437	5115	4443	18.3911	17.9277	15.1169	13.2773	15.1092	14.16	13.3195	13.8876	16.2579	13.0785	0.651157	95.3858	96.7985	103.553	72.5227	67.2886	73.5873	77.3395	75.3839	69.1917	16.1782	12.352	98.579	72.5523	0.164114	0.170249	1.03738
PAPLA1	FBgn0031990	273	269	357	204	367	229	351	142	372	154	152	5436	6079	6843	6197	6758	5410	6751	5341	5664	85.2113	57.514	76.8189	82.4272	66.131	68.1365	85.9571	58.0126	88.9582	63.4818	87.3492	74.4197	86.5956	88.0556	79.5806	83.993	77.4734	84.75	69.4681	77.845	75.4929	74.0038	83.0237	78.8517	0.909293	0.938519	1.03214
CG42762	FBgn0261830	0	0	0	0	0	0	0	0	0	0	0	0	1	0	0	0	0	2	0	0	0	0	0	0	0	0	0	0	0	0	0	0	0.0583871	0	0	0	0	0.102909	0	0	0	0	0.0194624	0.0171516	0	0
CG42763	FBgn0261831	0	1	0	0	0	0	0	0	0	0	0	0	0	0	1	0	0	0	2	0	0	0.739415	0	0	0	0	0	0	0	0	0	0	0	0	0.0444112	0	0	0	0.0899621	0	0.184854	0	0	0.0223955	inf	0	0
CG43394	FBgn0263256	60	65	37	45	63	43	78	45	47	5	16	138	117	108	143	260	124	75	113	187	23.1138	17.1522	9.82625	22.4408	14.0109	15.7906	23.5752	22.6899	13.8716	2.54381	11.348	2.33171	2.05701	1.71522	2.26646	3.98827	2.19161	1.16203	1.81396	3.17201	18.1333	14.8329	2.03464	2.43239	8.91226	6.09806	0.684233
CG31606	FBgn0051606	0	0	0	0	1	0	0	0	0	0	0	0	1	0	1	3	0	0	1	0	0	0	0	0	0.604285	0	0	0	0	0	0	0	0.0477713	0	0.0430654	0.12504	0	0	0.043618	0	0	0.0863265	0.0159238	0.0352872	0	2.44639	inf
Rbsn-5	FBgn0261064	35	72	17	24	91	32	22	15	25	19	17	3123	2948	3371	2672	2586	2505	2938	2785	2498	14.3357	20.2009	4.80028	12.7253	21.5178	12.4943	7.06993	8.04161	7.84514	10.2778	12.8198	56.1046	55.1073	56.9228	45.0277	42.1766	47.0739	48.3995	47.5341	45.0523	13.0156	11.4381	56.0449	45.8774	0.232235	0.249318	1.07356
Acbp1	FBgn0031992	100	116	132	44	133	116	105	76	93	69	55	3385	3045	3437	2962	2849	2729	3228	3167	2733	227.751	180.97	207.253	129.724	174.871	251.842	187.625	226.555	162.275	207.541	230.624	338.138	316.503	322.713	277.548	258.371	285.158	295.687	300.564	274.078	186.425	205.905	325.785	281.901	0.572232	0.730416	1.27643
Piezo	FBgn0264953	118	94	120	79	149	93	143	71	113	69	48	770	845	849	1285	1540	1106	1057	964	1159	9.65113	5.26636	6.76617	8.36428	7.03537	7.25084	9.1764	7.60071	7.08081	7.45313	7.228	2.76224	3.15415	2.86272	4.32405	5.01542	4.15023	3.47703	3.2855	4.174	7.51199	7.54647	2.92637	4.07104	2.567	1.8537	0.722126
CG34134	FBgn0083970	0	0	0	0	1	0	6	0	0	3	0	97	84	111	105	86	76	96	99	99	0	0	0	0	0.997071	0	8.13042	0	0	6.84284	0	7.34797	6.6211	7.90351	7.46108	5.91439	6.02221	6.66852	7.125	7.52886	0	2.28148	7.29086	6.78668	0	0.33617	inf
CG8475	FBgn0031995	144	130	139	71	159	69	98	78	103	72	41	2669	2712	3229	2556	2642	2292	2633	2430	2431	27.1561	16.7933	18.0711	17.3328	17.3104	12.4041	14.5001	19.253	14.8816	17.9321	14.2354	22.0764	23.3412	25.1043	19.8316	19.8394	19.8308	19.9707	19.0959	20.1866	19.8383	15.7881	23.5073	19.7925	0.843921	0.797682	0.945209
CG8460	FBgn0031996	23	64	66	56	105	77	77	33	90	47	36	3475	3156	3591	3019	2855	2726	3369	3121	2765	11.8284	22.5457	23.3995	37.2813	31.1739	37.7483	31.0691	22.2132	35.4608	31.9219	34.0864	78.3838	74.0737	76.1358	63.8781	58.4648	64.3197	69.6844	66.8836	62.6131	23.7637	31.9534	76.1978	64.3073	0.311869	0.496886	1.59325
PGAP5	FBgn0031997	58	62	109	46	99	69	78	28	62	45	35	1527	1420	1683	1281	1268	1241	1586	1567	1232	32.665	23.9185	42.3201	33.5365	32.1881	37.0436	34.4659	20.6401	26.7519	33.4704	36.2914	37.7197	36.4983	39.0764	29.6821	28.4357	32.0662	35.9249	36.7749	30.5519	33.11	31.5502	37.7648	32.2393	0.876743	0.978626	1.11621
SLC5A11	FBgn0031998	153	161	165	101	137	88	214	102	195	63	104	831	935	954	955	931	854	1103	1032	881	52.7618	38.0313	39.2263	45.0874	27.2743	28.9281	57.9005	46.0392	51.5195	28.6921	66.0301	12.5691	14.7153	13.5629	13.5495	12.784	13.5116	15.2982	14.8298	13.3776	43.7767	43.7691	13.6158	13.8918	3.21515	3.15072	0.97996
CG8419	FBgn0031999	2	2	0	1	5	0	6	1	1	1	1	150	160	171	226	198	196	132	128	149	0.449574	0.307956	0	0.29099	0.648853	0	1.05819	0.29422	0.172219	0.296869	0.413859	1.47889	1.64143	1.58469	2.09012	1.77226	2.02138	1.19339	1.19897	1.47479	0.26213	0.41203	1.56834	1.62515	0.167139	0.253533	1.5169
Su(var)205	FBgn0003607	527	646	714	349	972	530	659	392	718	433	312	13645	11913	14195	11411	10640	10774	12274	11799	9639	527.646	443.049	492.829	452.338	561.828	505.845	517.676	513.71	550.764	572.551	575.132	599.211	544.356	585.927	470.053	424.194	494.914	494.26	492.272	424.949	478.966	542.501	576.498	466.774	0.830819	1.16223	1.3989
Ssb-c31a	FBgn0015299	429	571	712	339	741	385	467	359	702	395	378	2868	2641	2990	2140	2123	2026	2395	2631	1929	801.008	730.302	916.485	819.379	798.735	685.251	684.127	877.352	1004.21	974.026	1299.43	234.873	225.049	230.158	164.393	157.841	173.556	179.855	204.705	158.593	816.794	903.304	230.027	173.157	3.55086	5.21667	1.46913
CG8372	FBgn0032000	30	45	28	27	73	36	48	29	43	23	7	2064	1874	2079	1812	1664	1565	2055	1752	1622	34.7353	35.6902	22.3498	40.4687	48.7952	39.7339	43.6045	43.9488	38.144	35.1699	14.922	104.817	99.0258	99.2384	86.3175	76.7173	83.1351	95.6971	84.5302	82.6938	33.311	37.7598	101.027	84.8485	0.329723	0.445026	1.3497
CG8360	FBgn0032001	17	17	21	2	14	9	13	7	7	5	4	282	209	294	371	384	339	353	341	378	22.1592	15.1789	18.8708	3.37475	10.5351	11.183	13.295	11.9427	6.99056	8.60734	9.59945	16.1224	12.4331	15.799	19.8962	19.9309	20.2734	18.5062	18.522	21.6955	14.8959	10.3076	14.7848	19.804	1.00751	0.520479	0.516598
CG8353	FBgn0032002	0	0	0	5	0	0	0	0	0	0	0	185	190	179	214	203	147	211	209	171	0	0	0	7.84481	0	0	0	0	0	0	0	9.8345	10.5097	8.94407	10.6712	9.797	8.17419	10.2855	10.5556	9.12589	1.9612	0	9.76275	9.76822	0.200886	0	0
CG8349	FBgn0032003	0	0	1	0	0	0	0	0	0	0	0	0	0	0	0	0	1	1	1	0	0	0	0.539166	0	0	0	0	0	0	0	0	0	0	0	0	0	0.0358821	0.0314553	0.03259	0	0.134791	0	0	0.0166546	inf	0	0
CG8292	FBgn0032004	0	0	0	0	1	0	0	0	0	0	0	4	5	5	4	9	4	11	11	10	0	0	0	0	0.415446	0	0	0	0	0	0	0.126254	0.164214	0.148339	0.11843	0.257895	0.132066	0.318376	0.329861	0.316871	0	0.0593495	0.146269	0.245583	0	0.241667	inf
Snx6	FBgn0032005	267	413	457	232	523	311	354	219	400	234	158	6519	5928	6909	5967	5752	5550	6514	6006	5291	122.971	130.295	145.101	138.32	139.058	136.54	127.919	132.018	141.143	142.331	133.976	131.688	124.603	131.184	113.067	105.487	117.275	120.663	115.267	107.3	134.172	136.141	129.158	113.177	1.03882	1.20291	1.15796
Pvr	FBgn0032006	117	185	205	101	196	132	190	83	191	111	92	522	573	624	1230	1437	1071	898	921	1182	15.8592	17.1773	19.1564	17.7224	15.3375	17.0561	20.2064	14.7256	19.8352	19.8706	22.9596	3.10341	3.5447	3.48703	6.85948	7.75608	6.66048	4.89563	5.20215	7.05481	17.4788	18.5701	3.37838	6.40477	5.17373	2.89942	0.560413
Spn28F	FBgn0028987	0	0	0	0	0	0	0	0	0	0	0	0	0	0	0	0	0	0	0	0	0	0	0	0	0	0	0	0	0	0	0	0	0	0	0	0	0	0	0	0	0	0	0	0
CG14277	FBgn0032008	0	0	0	0	0	0	0	0	0	0	0	0	0	0	0	0	0	1	0	0	0	0	0	0	0	0	0	0	0	0	0	0	0	0	0	0	0	0.0490333	0	0	0	0	0	0.00817221		0
CG43057	FBgn0262359	0	0	0	0	0	0	0	0	0	0	0	0	0	0	0	0	0	0	0	0	0	0	0	0	0	0	0	0	0	0	0	0	0	0	0	0	0	0	0	0	0	0	0	0
CG8086	FBgn0032010	2	2	1	1	2	6	0	0	4	1	1	16	18	20	25	27	33	19	27	28	0.286065	0.195953	0.0986052	0.185157	0.165146	0.818079	0	0	0.438332	0.188898	0.263339	0.100376	0.1175	0.117934	0.147118	0.153776	0.216555	0.109301	0.160926	0.176346	0.191445	0.267685	0.111936	0.16067	1.7103	1.66605	0.974128
Btk29A	FBgn0003502	170	146	212	99	241	92	218	105	178	128	74	9643	9191	10959	8445	8682	7905	9272	8692	8058	44.7689	26.3371	38.4884	33.7496	36.6395	23.0954	45.0427	36.1924	35.9134	44.5176	35.879	111.382	110.464	118.98	91.4995	91.0412	95.5103	98.2061	95.384	93.4389	35.836	36.7543	113.609	94.18	0.315434	0.390256	1.2372
wol	FBgn0261020	31	68	84	38	94	48	52	37	48	23	21	1951	1916	2113	1801	1672	1696	2001	2125	1777	19.6479	29.5223	36.7028	31.1777	34.3944	29.0005	25.8582	30.6942	23.308	19.252	24.505	54.2358	55.4217	55.2116	46.9634	42.197	49.3175	51.0081	56.1231	49.5924	29.2627	26.716	54.9564	49.2003	0.532472	0.543006	1.01978
Scgalpha	FBgn0032013	1	6	33	5	4	8	5	0	4	1	0	9	9	11	19	20	19	20	15	20	0.509223	2.09289	11.5848	3.29597	1.17591	3.88336	1.99765	0	1.56055	0.672515	0	0.201013	0.209161	0.230928	0.398064	0.405535	0.443897	0.409615	0.318293	0.448447	4.37072	1.32714	0.213701	0.403975	20.4525	3.2852	0.160626
CG7840	FBgn0032014	477	576	605	361	952	502	552	355	665	319	210	13166	12044	14124	10553	10088	9626	12357	10997	9665	302.324	250.072	264.348	296.188	348.335	303.297	274.495	294.498	322.913	267.017	245.05	366.002	348.381	369.053	275.183	254.595	279.912	314.996	290.441	269.73	278.233	293.658	361.145	280.81	0.770419	1.04575	1.35738
Ostgamma	FBgn0032015	198	252	263	154	379	244	345	170	310	134	117	2934	2759	3191	3041	2737	2666	3238	3053	2650	123.977	108.084	113.526	124.825	136.999	145.638	169.486	139.323	148.712	110.808	134.878	80.5766	78.8417	82.3715	78.3398	68.2401	76.5871	81.5434	79.658	73.0623	117.603	140.835	80.5966	76.2384	1.45916	1.8473	1.266
Mettl14	FBgn0032016	43	53	42	15	54	19	40	27	40	26	16	2170	1991	2363	1691	1529	1667	2058	1973	1464	22.3917	18.9052	15.0777	10.1115	16.2337	9.43154	16.3426	18.4028	15.9584	17.8808	15.3398	49.5625	47.3173	50.7293	36.2288	31.7042	39.8268	43.1025	42.8129	33.5686	16.6215	15.6556	49.2031	37.874	0.337815	0.413362	1.22363
CG7810	FBgn0032017	32	33	61	31	70	54	52	28	50	26	23	907	698	899	735	596	642	713	804	618	18.1702	12.8354	23.8784	22.7865	22.9463	29.2289	23.1661	20.8098	21.7515	19.4974	24.0446	22.5887	18.0882	21.0448	17.1707	13.4755	16.725	16.2831	19.0237	15.4515	19.4176	23.0635	20.5739	16.3549	0.943799	1.41019	1.49416
CG7806	FBgn0032018	46	71	66	37	83	46	61	29	54	34	21	3224	3325	4130	3100	3326	2892	3412	3143	2867	6.40704	6.774	6.33737	6.67125	6.67394	6.10755	6.66607	5.28686	5.76238	6.25421	5.38517	19.6956	21.1359	23.7151	17.7645	18.4464	18.4807	19.1137	18.242	17.5833	6.54741	6.01945	21.5155	18.2718	0.304311	0.32944	1.08258
mtsh	FBgn0262598	0	0	0	0	1	0	0	1	0	1	1	13	9	12	12	20	14	16	11	11	0	0	0	0	0.184075	0	0	0.417339	0	0.421098	0.587043	0.181805	0.130967	0.157742	0.157421	0.253927	0.204804	0.205185	0.146154	0.154438	0	0.229936	0.156838	0.186988	0	1.22968	inf
strat	FBgn0032020	68	55	64	35	155	51	91	45	69	22	34	1952	1797	2052	1765	1670	1614	1656	1636	1460	114.579	63.4815	74.3435	76.3434	150.777	81.9176	120.304	99.2453	89.0748	48.9569	105.477	144.262	138.189	142.545	122.358	112.048	124.773	112.226	114.871	108.324	82.1869	99.3931	141.665	115.767	0.580149	0.858564	1.4799
CG7781	FBgn0032021	2	7	15	5	5	6	5	15	8	3	3	185	202	171	424	438	332	266	297	369	2.80073	6.71469	14.481	9.06393	4.04218	8.00943	5.49353	27.4936	8.58301	5.54825	7.73469	11.3628	12.9099	9.87217	24.4286	24.4234	21.3304	14.9817	17.3311	22.7531	8.26508	9.55781	11.3816	20.8747	0.726177	0.457866	0.630515
CG14275	FBgn0032022	43	70	65	39	70	38	59	30	75	54	33	96	114	116	238	298	205	167	225	231	59.8115	66.6962	62.3297	70.2242	56.2107	50.386	64.3886	54.6182	79.9256	99.1982	84.5106	5.85682	7.23687	6.65197	13.6202	16.5053	13.0825	9.34265	13.0415	14.1482	64.7654	69.8911	6.58188	13.2901	9.83995	5.2589	0.534444
CG14274	FBgn0032023	0	0	0	0	0	0	0	0	0	0	0	0	0	0	1	1	0	0	0	0	0	0	0	0	0	0	0	0	0	0	0	0	0	0	0.0453561	0.043897	0	0	0	0	0	0	0	0.0148755		0
CG14273	FBgn0032024	0	0	0	0	0	0	0	0	1	0	0	0	0	0	0	0	0	0	0	0	0	0	0	0	0	0	0	0	0.627611	0	0	0	0	0	0	0	0	0	0	0	0	0.0896587	0	0		inf
CG7778	FBgn0032025	20	37	29	24	37	27	33	18	46	7	13	49	28	17	42	73	36	39	34	47	15.3521	19.4548	15.3463	23.8482	16.3963	19.7566	19.8744	18.0847	27.0524	7.09628	18.3723	1.64972	0.980903	0.537977	1.32641	2.23127	1.26783	1.20404	1.08754	1.58858	18.5004	18.0904	1.0562	1.45095	17.516	12.468	0.711807
Mur29B	FBgn0051901	0	0	0	0	0	0	0	0	0	0	0	30	30	45	19	16	11	4	3	6	0	0	0	0	0	0	0	0	0	0	0	0.490482	0.510362	0.691538	0.291389	0.237486	0.188123	0.0599687	0.0465991	0.0984809	0	0	0.564127	0.153674	0	0
CG7627	FBgn0032026	217	352	374	234	448	266	348	235	374	197	133	22625	23805	27756	25112	27015	22639	27696	25890	25051	33.1667	36.853	39.4076	46.2982	39.5299	38.7556	41.7314	47.0122	43.7948	39.7652	37.4262	151.672	166.051	174.894	157.912	164.414	158.753	170.254	164.893	168.593	38.9314	41.145	164.206	164.137	0.237089	0.250676	1.05731
RpS13	FBgn0010265	693	1591	1418	529	1264	701	867	506	868	448	290	34228	33185	36956	52856	54417	45312	46375	53333	45511	944.914	1485.99	1332.91	933.728	994.972	911.143	927.51	903.045	906.749	806.735	728.011	2046.99	2065.05	2077.4	2965.14	2954.5	2834.61	2543.2	3030.28	2732.42	1174.39	882.595	2063.14	2843.36	0.569221	0.310406	0.545317
CSN8	FBgn0261437	195	220	233	153	344	211	279	178	321	133	120	1547	1645	1729	1538	1495	1162	1436	1505	1369	220.844	170.672	181.917	224.31	224.913	227.795	247.911	263.859	278.526	198.928	250.215	76.8451	85.025	80.7276	71.6637	67.4191	60.3779	65.4098	71.0258	68.2697	199.436	241.735	80.8659	67.361	2.46625	3.58865	1.4551
Pp2A-29B	FBgn0260439	1874	2609	2393	1308	2732	1749	2208	1387	2156	1344	1140	11983	12101	13039	13280	14054	11478	13640	13017	12965	656.07	625.665	577.549	592.781	552.162	583.687	606.485	635.561	578.28	621.404	734.795	184.001	193.344	188.192	191.28	195.917	184.36	192.058	189.898	199.86	613.017	616.053	188.512	192.229	3.25186	3.20479	0.985525
CG17292	FBgn0032029	27	38	25	15	46	29	22	21	33	22	9	2560	2464	2778	2168	1951	1940	2542	2477	2054	16.4101	15.8204	10.475	11.8017	16.1403	16.8018	10.4909	16.7058	15.3663	17.6589	10.071	68.2437	68.3468	69.6075	54.2124	47.2167	54.0967	62.1385	62.7339	54.9695	13.6268	14.7479	68.7327	55.8946	0.198258	0.263851	1.33085
Wdr82	FBgn0032030	194	206	277	141	290	158	219	131	246	130	115	2186	1965	2297	1742	1542	1620	2002	1818	1513	126.438	91.9665	124.457	118.96	109.113	98.1617	111.985	111.75	122.834	111.895	137.992	62.4885	58.4477	61.7181	46.7105	40.0175	48.4408	52.4779	49.3739	43.4197	115.455	114.819	60.8847	46.7401	1.89629	2.45654	1.29544
CG13390	FBgn0032031	39	43	42	18	40	42	44	19	42	17	11	458	469	517	444	429	422	405	398	427	21.1594	15.9807	15.7092	12.642	12.5286	21.7219	18.7298	13.4925	17.4581	12.181	10.9878	10.8988	11.6129	11.5639	9.91091	9.26802	10.5044	8.83754	8.99809	10.2009	16.3728	15.3	11.3586	9.61999	1.44145	1.59043	1.10335
CG17294	FBgn0032032	36	42	73	28	66	32	55	23	56	24	16	625	572	720	637	625	564	644	631	509	29.1451	23.2916	40.7428	29.3445	30.8469	24.6958	34.9354	24.3719	34.7343	25.6606	23.8486	22.193	21.1343	24.0309	21.2175	20.1481	20.949	20.9694	21.2873	18.1448	30.631	28.4419	22.4528	20.4527	1.36424	1.39062	1.01934
AlaRS	FBgn0027094	1493	1863	1608	1100	2201	1310	1515	890	1550	958	741	11965	11668	13537	11882	12575	10864	12526	11872	10915	319.99	273.512	237.59	305.193	272.333	267.644	254.759	249.67	254.517	271.166	292.398	112.477	114.131	119.612	104.775	107.318	106.828	107.976	106.03	103.008	284.071	266.07	115.406	105.989	2.46148	2.51034	1.01985
CG13392	FBgn0032033	69	55	52	30	98	40	107	35	82	63	18	896	857	990	780	735	645	835	800	683	63.8416	34.8581	33.1683	35.932	52.3462	35.2796	77.6745	42.386	58.1269	76.9819	30.6625	36.3611	36.188	37.7629	29.6921	27.079	27.3801	31.0726	30.8441	27.8258	41.95	53.3511	36.7707	28.9823	1.14086	1.84082	1.61354
Rcd4	FBgn0032034	108	156	192	117	207	107	160	88	203	94	95	1092	1123	1145	655	620	619	884	869	794	111.917	110.735	137.164	156.951	123.836	105.698	130.087	119.359	161.167	128.645	181.25	49.6329	53.1107	48.9163	27.9258	25.5832	29.4296	36.8436	37.525	36.2298	129.192	135.72	50.5533	32.2562	2.55555	4.20758	1.64644
Dad1	FBgn0263852	97	170	199	101	254	115	137	98	157	83	56	2134	2048	2343	2219	2101	1950	2580	2523	2022	177.908	213.58	251.619	239.801	268.944	201.063	197.145	235.261	220.614	201.046	189.101	171.669	171.429	177.163	167.445	153.441	164.089	190.319	192.828	163.297	220.727	216.168	173.42	171.903	1.27279	1.2575	0.987988
CG13384	FBgn0032036	253	255	213	199	326	188	312	208	387	123	141	1485	1732	1676	3279	3521	2560	2253	2388	2394	103.832	71.6867	60.2638	105.723	77.2384	73.5493	100.463	111.731	121.683	66.6669	106.54	26.7308	32.4406	28.357	55.3661	57.5397	48.2028	37.1886	40.8389	43.2622	85.3764	93.9817	29.1761	47.0664	2.92624	1.99679	0.682374
CG42819	FBgn0262001	7	6	3	1	3	3	0	1	5	1	1	1	5	6	7	8	4	7	15	18	9.86923	5.7946	2.9159	1.82512	2.44181	4.03196	0	1.84538	5.40087	1.862	2.59577	0.0618386	0.321725	0.348748	0.406045	0.449123	0.258741	0.396936	0.881261	1.11746	5.10121	2.59683	0.244104	0.584927	20.8977	4.43957	0.212443
CG42820	FBgn0262002	0	0	0	0	0	0	1	0	0	0	0	0	0	2	2	1	1	0	0	0	0	0	0	0	0	0	0.235664	0	0	0	0	0	0	0.0247662	0.0247158	0.0119604	0.0137808	0	0	0	0	0.0336663	0.0082554	0.00840949	0	4.00337	inf
Acp29AB	FBgn0015583	0	1	0	0	0	0	0	0	0	1	0	0	0	0	0	0	1	0	0	0	0	0.604118	0	0	0	0	0	0	0	1.16474	0	0	0	0	0	0	0.0404627	0	0	0	0.151029	0.166391	0	0.00674379	inf	24.6732	0
lectin-29Ca	FBgn0040098	0	0	0	0	0	0	0	0	0	0	0	0	0	0	0	0	0	0	0	0	0	0	0	0	0	0	0	0	0	0	0	0	0	0	0	0	0	0	0	0	0	0	0	0
Peritrophin-15b	FBgn0040958	0	3	1	0	0	0	0	0	2	0	0	0	0	0	0	0	0	0	0	0	0	4.53088	1.51999	0	0	0	0	0	3.37842	0	0	0	0	0	0	0	0	0	0	0	1.51272	0.482631	0	0	inf	inf
Peritrophin-15a	FBgn0040959	0	0	0	0	0	0	0	0	0	0	0	0	1	0	0	1	1	0	0	0	0	0	0	0	0	0	0	0	0	0	0	0	0.101707	0	0	0.0887381	0.102245	0	0	0	0	0	0.0339022	0.0318304	0	0
CG13385	FBgn0032039	0	0	0	0	0	0	0	0	0	0	0	0	0	0	0	0	0	0	0	0	0	0	0	0	0	0	0	0	0	0	0	0	0	0	0	0	0	0	0	0	0	0	0	0
CG13386	FBgn0032040	0	0	0	0	0	0	0	0	0	0	0	0	0	1	1	0	0	0	0	1	0	0	0	0	0	0	0	0	0	0	0	0	0	0.0299801	0.0299191	0	0	0	0	0.0320207	0	0	0.00999338	0.0103233	0	0
CG31898	FBgn0051898	0	3	0	0	3	0	6	0	0	0	0	1073	1001	1132	821	738	833	799	764	676	0	1.27516	0	0	1.07469	0	2.92111	0	0	0	0	29.2032	28.3478	28.9587	20.96	18.2349	23.7149	19.9407	19.755	18.4704	0.31879	0.570828	28.8365	20.1793	0.0110551	0.0282878	2.55881
fy	FBgn0001084	9	4	9	4	8	7	6	7	9	3	4	927	749	954	654	653	603	774	742	577	4.4731	1.3618	3.08372	2.57355	2.29542	3.31646	2.33969	4.5537	3.42703	1.96916	3.66022	20.2079	16.9894	19.5475	13.3732	12.9232	13.7501	15.4719	15.3673	12.6274	2.87304	3.08024	18.9149	13.9189	0.151893	0.2213	1.45694
emb	FBgn0020497	675	910	982	559	1192	843	811	490	970	553	390	19668	18730	22553	18376	18336	17328	21962	19288	17819	131.482	121.42	131.868	140.954	134.042	156.53	123.943	124.927	144.758	142.259	139.864	168.033	166.505	181.109	147.266	142.218	154.857	172.056	156.558	152.833	131.431	138.046	171.883	154.298	0.764654	0.894672	1.17003
CG13397	FBgn0014417	306	310	283	243	647	335	444	88	218	134	100	8954	8444	9758	8767	8872	8291	6835	5163	5153	81.4116	56.4955	51.9059	83.6907	99.3743	84.961	92.6805	30.6442	44.4355	47.0829	48.9831	104.486	102.528	107.029	95.9638	93.989	101.203	73.1376	57.2394	60.3668	68.3759	64.0231	104.681	80.3166	0.653184	0.797134	1.22038
CG13398	FBgn0032042	1	2	7	3	5	1	1	0	2	0	3	1333	1425	1679	1087	1257	1008	1255	1270	1136	0.467842	0.640938	2.25768	1.81688	1.35043	0.445973	0.367062	0	0.716865	0	2.58405	27.3529	30.4259	32.3836	20.9228	23.4166	21.6362	23.6146	24.7589	23.4018	1.29583	0.780626	30.0541	22.9585	0.0431167	0.0340017	0.788596
Akap200	FBgn0027932	2152	3122	3273	1517	3364	1954	2620	1697	2852	1623	1393	24071	22591	26152	24113	24405	23445	26442	23917	21458	532.232	528.906	558.046	485.68	480.307	460.673	508.394	549.339	540.402	530.116	634.294	261.112	254.99	266.649	245.358	240.341	266.029	263.021	246.487	233.679	526.216	529.075	260.917	249.153	2.01679	2.1235	1.05291
grk	FBgn0001137	9	9	33	7	18	6	11	7	9	7	4	703	822	824	1135	1212	924	971	923	1074	6.30164	4.31659	15.9291	6.34475	7.27592	4.00472	6.04288	6.41518	4.82794	6.47296	5.15646	21.5894	26.2671	23.7856	32.6963	33.7912	29.6827	27.3443	26.9303	33.1122	8.22301	5.74229	23.8807	30.5928	0.344337	0.187701	0.545107
D12	FBgn0027490	26	26	43	34	52	32	12	11	35	12	11	4161	3766	4486	3378	3550	3436	4583	4119	3456	5.55526	3.80532	6.33381	9.40406	6.41415	6.51764	2.01165	3.07626	5.72938	3.38615	4.32717	38.9944	36.7232	39.5154	29.6949	30.203	33.6825	39.3838	36.6734	32.5145	6.27461	4.49463	38.411	33.692	0.163355	0.133403	0.816649
Chrac-14	FBgn0043002	312	361	455	228	618	339	499	312	383	252	213	3381	3114	3436	2539	2369	2348	2875	2710	2194	501.265	397.289	503.953	474.191	573.2	519.185	629.004	656.096	471.433	534.696	630.047	238.25	228.329	227.584	167.829	151.554	173.074	185.775	181.43	155.211	469.175	573.38	231.388	169.146	2.02766	3.38986	1.67181
mus201	FBgn0002887	175	182	158	119	209	76	126	85	208	76	85	3660	3400	4172	3070	2894	2926	3457	3330	2720	29.3205	20.8877	18.2497	25.8099	20.2155	12.1383	16.5632	18.6402	26.6996	16.8167	26.22	26.896	25.9981	28.8173	21.1623	19.3073	22.492	23.2954	23.2491	20.0666	23.5669	19.6133	27.2371	21.5954	0.86525	0.908217	1.04966
CG31897	FBgn0051897	0	0	0	0	1	0	0	1	0	0	1	128	173	192	195	177	134	164	181	162	0	0	0	0	0.118935	0	0	0.269652	0	0	0.379302	1.15661	1.6266	1.63073	1.65284	1.45201	1.26657	1.35889	1.55386	1.46958	0	0.109699	1.47131	1.45896	0	0.0751896	inf
Aasdh	FBgn0027780	32	43	51	28	41	14	12	20	32	19	7	1167	1172	1355	1121	1069	992	1330	1190	1155	6.54701	6.02627	7.19331	7.41578	4.84263	2.73043	1.92626	5.35578	5.01593	5.13382	2.63677	10.4722	10.9433	11.429	9.43604	8.70886	9.31162	10.9441	10.1454	10.4051	6.79559	3.9488	10.9482	9.8252	0.620705	0.401906	0.647499
Agpat2	FBgn0026718	120	128	178	52	126	62	100	58	141	62	51	4417	3904	4642	2970	2944	2802	3175	3280	2823	91.4355	66.8083	93.5016	51.2912	55.4254	45.0334	59.7825	57.8444	82.3117	62.3906	71.5459	147.617	135.76	145.819	93.1068	89.3227	97.9541	97.3004	104.144	94.7147	75.7592	62.0477	143.065	96.0905	0.529542	0.645721	1.2194
prg	FBgn0285971	86	93	82	50	158	50	76	56	106	39	52	2999	2835	3177	2410	2408	2138	2793	2754	2543	31.8852	23.619	20.959	23.9975	33.8184	17.6714	22.1078	27.1756	30.1096	19.0963	35.4956	48.7687	47.9704	48.5606	36.762	35.5498	36.368	41.6485	42.5484	41.5155	25.1152	26.4964	48.4332	39.0654	0.518552	0.678258	1.30798
d	FBgn0262029	0	4	1	0	0	1	0	1	1	2	0	8	12	16	42	27	27	21	27	15	0	0.397947	0.100125	0	0	0.138448	0	0.190098	0.111272	0.383621	0	0.0509616	0.0795407	0.095802	0.250968	0.156147	0.179913	0.122669	0.163407	0.0959274	0.124518	0.117634	0.0754347	0.161505	1.65067	0.728362	0.441251
CheA29a	FBgn0053194	0	0	0	0	0	0	0	0	0	0	0	1	0	0	3	1	1	3	0	0	0	0	0	0	0	0	0	0	0	0	0	0.0502225	0	0	0.141331	0.0455947	0.0525345	0.13816	0	0	0	0	0.0167408	0.0629367	0	0
CG43796	FBgn0264340	0	1	1	0	0	0	0	0	0	0	0	0	0	0	0	1	0	1	0	0	0	1.10912	1.11624	0	0	0	0	0	0	0	0	0	0	0	0	0.0644738	0	0.0651223	0	0	0.556341	0	0	0.0215993	inf	0	0
CG13088	FBgn0032047	15	26	41	10	45	26	37	13	23	11	12	997	969	1095	775	788	728	795	755	657	7.73335	9.18199	14.5722	6.67394	13.3935	12.7779	14.9664	8.77243	9.08475	7.48967	11.3904	22.5448	22.7997	23.2738	16.4388	16.1768	17.2198	16.4847	16.22	14.9147	9.54038	11.125	22.8728	16.2425	0.417107	0.684933	1.64211
CG43400	FBgn0263314	1	0	0	0	0	1	0	0	0	0	0	0	0	0	0	0	0	0	0	0	1.8341	0	0	0	0	1.74837	0	0	0	0	0	0	0	0	0	0	0	0	0	0	0.458526	0.249767	0	0	inf	inf
Dh31	FBgn0032048	0	0	0	0	0	1	0	0	0	0	0	0	0	0	0	0	1	0	0	0	0	0	0	0	0	1.6886	0	0	0	0	0	0	0	0	0	0	0.0812713	0	0	0	0	0.241228	0	0.0135452		17.8091
Bace	FBgn0032049	0	2	6	0	0	0	0	0	0	1	4	0	0	0	0	0	0	0	0	0	0	0.761221	2.29832	0	0	0	0	0	0	0.733816	4.09199	0	0	0	0	0	0	0	0	0	0.764885	0.689401	0	0	inf	inf
CG13096	FBgn0032050	1202	1487	1151	783	1756	794	1205	937	1599	782	865	7992	7637	8711	8639	8387	8268	9544	8989	7900	365.277	309.54	241.134	308.025	308.069	230.011	287.307	372.698	372.285	313.847	483.966	106.524	105.918	109.134	108.012	101.488	115.276	116.65	113.83	105.71	305.994	338.312	107.192	110.161	2.85463	3.07106	1.07582
CG13097	FBgn0032051	206	287	253	151	352	179	234	147	288	165	134	4081	4053	4836	3959	3977	3634	4605	4435	3927	64.3956	61.4551	54.5224	61.1043	63.5238	53.3398	57.3912	60.1459	68.9747	68.1188	77.1213	55.9538	57.8223	62.3234	50.9174	49.5034	52.1188	57.897	57.7711	54.0534	60.3694	64.0879	58.6998	53.7102	1.02844	1.19322	1.16022
PIG-U	FBgn0032052	129	124	180	91	234	163	157	89	173	81	62	3186	3051	3503	2811	2638	2384	3259	2981	2593	62.613	41.2272	60.23	57.1771	65.5685	75.4175	59.7881	56.5411	64.3323	51.9222	55.4048	67.8258	67.5844	70.0956	56.1341	50.9847	53.0886	63.6204	60.2927	55.4179	55.3118	61.2821	68.5019	56.5897	0.807449	1.08292	1.34116
mRpL51	FBgn0032053	118	165	155	83	194	99	155	83	156	91	59	1008	959	1006	928	912	751	966	926	893	139.748	133.855	126.55	127.247	132.639	111.766	144.025	128.66	141.546	142.331	128.646	52.36	51.8337	49.1177	45.2172	43.0081	40.8061	46.0128	45.6987	46.5681	131.85	132.802	51.1038	44.5518	2.58005	2.98084	1.15534
Uba4	FBgn0032054	82	104	117	72	153	67	79	66	78	54	35	1494	1449	1662	1250	1232	1157	1520	1437	1290	37.4335	32.5212	36.8212	42.5486	40.3221	29.1562	28.2953	39.4358	27.2803	32.5562	29.4168	29.9138	30.1887	31.279	23.4773	22.3948	24.2326	27.9079	27.3358	25.9304	37.3311	32.3518	30.4605	25.2131	1.22556	1.28313	1.04698
Sgp	FBgn0032055	6	18	28	13	4	1	12	11	15	3	16	75	58	65	88	75	79	72	127	38	2.37314	4.87675	7.63475	6.65611	0.913347	0.377034	3.72386	5.69461	4.54539	1.56706	11.6512	1.30109	1.04696	1.05989	1.43201	1.1812	1.43357	1.14536	2.09316	0.661801	5.38519	4.0675	1.13598	1.32452	4.74057	3.07094	0.647798
Acer	FBgn0016122	60	261	313	98	164	121	117	53	75	60	55	3094	3025	3243	2996	4346	2840	2540	2612	2155	19.7072	58.722	70.8734	41.6682	31.0972	37.8851	30.1508	22.785	18.8731	26.0266	33.2596	44.5726	45.3449	43.9133	40.4861	56.8399	42.7969	33.554	35.7499	31.1669	47.7427	28.5825	44.6102	40.0989	1.07022	0.712799	0.666032
lmgA	FBgn0250903	13	30	14	6	33	35	19	6	24	29	8	0	0	0	0	0	0	0	0	0	31.3291	49.5236	23.2594	18.7181	45.9116	80.4048	35.9251	18.9258	44.3123	92.2987	35.4956	0	0	0	0	0	0	0	0	0	30.7075	50.4677	0	0	inf	inf
lmgB	FBgn0085470	7	8	16	16	24	11	9	0	6	8	7	0	0	0	0	0	0	0	0	0	3.96387	3.10312	6.24607	11.7286	7.8458	5.93778	3.99857	0	2.60304	5.98281	7.29794	0	0	0	0	0	0	0	0	0	6.26042	4.80942	0	0	inf	inf
CG17834	FBgn0028394	20	38	69	21	34	18	36	17	37	18	20	830	768	861	793	903	701	911	905	894	19.8329	25.8123	47.1706	26.9576	19.4644	17.0153	28.0091	22.0651	28.1104	23.5734	36.5146	36.1001	34.7574	35.1994	32.3535	35.6562	31.893	36.3339	37.3967	39.0361	29.9433	24.9646	35.3523	35.4449	0.846999	0.704322	0.83155
Sema1a	FBgn0011259	7	20	40	6	12	14	3	11	14	3	5	1132	1197	1393	1188	1217	1067	1185	1087	1215	1.6013	3.13395	6.30812	1.77677	1.58475	3.0529	0.538438	3.29357	2.45364	0.906336	2.10584	11.3578	12.4968	13.1372	11.181	11.0855	11.1985	10.9026	10.3617	12.2384	3.20503	1.99078	12.3306	11.1613	0.259926	0.178365	0.686215
Glt	FBgn0001114	9	10	29	2	11	13	18	13	10	6	13	19	14	6	29	20	11	12	59	17	1.81625	1.38235	4.03456	0.522478	1.28153	2.50084	2.85	3.4338	1.54611	1.59911	4.8301	0.168174	0.128941	0.0499182	0.240781	0.160714	0.101846	0.0973981	0.496149	0.151062	1.93891	2.57736	0.115678	0.207992	16.7613	12.3916	0.739301
CG9287	FBgn0032057	0	0	0	0	0	0	0	0	0	0	0	1	0	2	3	1	1	1	2	1	0	0	0	0	0	0	0	0	0	0	0	0.0145212	0	0.0272982	0.040864	0.0131831	0.0151897	0.0133157	0.0275922	0.0145781	0	0	0.0139398	0.0207871	0	0
CG9289	FBgn0032058	0	0	0	0	2	0	0	0	0	0	0	1	1	1	1	1	1	2	1	0	0	0	0	0	0.354514	0	0	0	0	0	0	0.0134671	0.0140129	0.0126583	0.0126325	0.0122261	0.014087	0.0246982	0.0127946	0	0	0.0506449	0.0133794	0.0127398	0	3.97534	inf
PrBP	FBgn0032059	11	31	36	19	36	16	51	2	33	17	7	1287	1264	1488	1265	1186	1084	1409	1310	1085	14.9986	28.9539	33.8397	33.5365	28.3378	20.7964	54.5594	3.56935	34.4732	30.6127	17.5727	76.9683	78.6567	83.6446	70.9644	64.3923	67.8124	77.2693	74.4318	65.1421	27.8322	27.1316	79.7565	70.0021	0.348965	0.387584	1.11067
Trs23	FBgn0260861	36	35	30	20	40	22	22	22	32	20	15	1180	1109	1345	1143	983	957	1119	1115	963	33.9143	22.5858	19.4835	24.3902	21.7543	19.7566	16.2608	27.127	23.0961	24.883	26.0167	48.7569	47.6805	52.237	44.3014	36.8743	41.363	42.3982	43.7706	39.9465	25.0934	22.6992	49.5581	41.4423	0.506343	0.54773	1.08174
Hnf4	FBgn0004914	99	102	185	66	165	135	121	95	100	112	48	2750	2620	3216	2834	2999	2533	2786	2510	2521	29.1037	20.54	37.4931	25.1167	28.0028	37.8318	27.9087	36.5542	22.5228	43.4836	25.9798	35.4585	35.1515	38.9767	34.2771	35.1059	34.164	32.9406	30.7479	32.6332	28.0634	31.7548	36.5289	33.3115	0.768251	0.953269	1.24083
CG9314	FBgn0032061	0	0	0	0	0	1	0	0	1	0	0	8	9	7	8	21	6	8	7	10	0	0	0	0	0	0.389677	0	0	0.313187	0	0	0.143436	0.167906	0.117969	0.134548	0.341825	0.11253	0.131529	0.11924	0.179998	0	0.100409	0.143104	0.169945	0	0.590833	inf
raw	FBgn0003209	48	53	89	25	62	38	24	63	66	16	28	2512	2508	2807	2508	2639	2304	2482	2390	2394	11.9426	9.03276	15.2656	8.05199	8.90541	9.01261	4.685	20.5162	12.5809	5.2574	12.8262	27.4127	28.4783	28.7923	25.673	26.1449	26.3003	24.8369	24.779	26.2274	11.0732	10.5405	28.2278	25.6602	0.392282	0.410773	1.04714
CG45307	FBgn0266845	0	0	0	0	0	0	0	0	0	0	0	0	0	0	0	0	0	0	0	0	0	0	0	0	0	0	0	0	0	0	0	0	0	0	0	0	0	0	0	0	0	0	0	0
CG12438	FBgn0032065	0	0	0	0	0	0	0	0	0	0	0	0	0	0	0	0	0	0	0	0	0	0	0	0	0	0	0	0	0	0	0	0	0	0	0	0	0	0	0	0	0	0	0	0
LManIII	FBgn0032066	0	0	0	0	0	0	0	0	0	0	0	0	0	0	0	0	0	0	0	0	0	0	0	0	0	0	0	0	0	0	0	0	0	0	0	0	0	0	0	0	0	0	0	0
LManIV	FBgn0032067	0	1	0	0	0	0	0	1	0	0	0	0	0	0	0	0	0	0	0	0	0	0.145013	0	0	0	0	0	0.277089	0	0	0	0	0	0	0	0	0	0	0	0	0.0362532	0.0395842	0	0	inf	inf
LManV	FBgn0032068	1	4	0	0	0	0	0	1	1	0	0	0	0	0	0	0	0	0	0	0	0.210838	0.577692	0	0	0	0	0	0.275962	0.161532	0	0	0	0	0	0	0	0	0	0	0	0.197132	0.0624991	0	0	inf	inf
LManVI	FBgn0032069	0	1	0	0	0	2	0	0	0	0	0	1	0	0	0	0	0	0	0	0	0	0.140841	0	0	0	0.391996	0	0	0	0	0	0.00901813	0	0	0	0	0	0	0	0	0.0352102	0.0559994	0.00300604	0	11.7132	inf	inf
CG42710	FBgn0261627	0	0	0	0	0	0	0	0	0	0	0	0	0	0	0	0	0	0	0	0	0	0	0	0	0	0	0	0	0	0	0	0	0	0	0	0	0	0	0	0	0	0	0	0
SoxN	FBgn0029123	0	2	0	0	1	0	0	0	0	0	0	0	1	1	1	4	3	2	1	5	0	0.495524	0	0	0.208811	0	0	0	0	0	0	0	0.0165074	0.0149116	0.0148812	0.0576101	0.049784	0.0290948	0.0150722	0.0796326	0.123881	0.0298301	0.010473	0.0410125	11.8286	0.727342	0.0614899
CG32986	FBgn0052986	0	0	0	0	0	0	0	1	0	0	0	0	0	0	0	0	0	0	0	0	0	0	0	0	0	0	0	0.932201	0	0	0	0	0	0	0	0	0	0	0	0	0	0.133172	0	0		inf
CG32987	FBgn0052987	0	0	0	0	0	0	0	0	0	0	0	0	0	0	0	0	0	0	0	0	0	0	0	0	0	0	0	0	0	0	0	0	0	0	0	0	0	0	0	0	0	0	0	0
CG32988	FBgn0052988	0	1	0	0	0	0	0	0	0	0	0	0	0	0	0	0	0	0	0	0	0	0.554561	0	0	0	0	0	0	0	0	0	0	0	0	0	0	0	0	0	0	0.13864	0	0	0	inf
CG32983	FBgn0052983	0	0	0	0	0	0	0	0	0	0	0	0	0	0	0	0	0	0	0	0	0	0	0	0	0	0	0	0	0	0	0	0	0	0	0	0	0	0	0	0	0	0	0	0
CG9483	FBgn0032072	0	0	0	0	0	0	0	0	0	0	0	0	0	0	0	0	0	0	0	0	0	0	0	0	0	0	0	0	0	0	0	0	0	0	0	0	0	0	0	0	0	0	0	0
CG42713	FBgn0261630	0	0	0	0	0	0	0	0	0	0	0	1	0	2	0	1	1	1	0	0	0	0	0	0	0	0	0	0	0	0	0	0.0977448	0	0.183749	0	0.0887381	0.102245	0.0896307	0	0	0	0	0.0938313	0.0467689	0	0
CG34398	FBgn0085427	4	10	3	7	3	4	11	0	9	3	5	33	27	31	41	63	38	31	53	65	0.486797	0.833633	0.251695	1.10279	0.210772	0.464042	1.05032	0	0.839149	0.482173	1.12031	0.176147	0.149962	0.155534	0.205288	0.305294	0.212174	0.151735	0.268777	0.348317	0.668728	0.595252	0.160548	0.248598	4.16529	2.39444	0.574856
Tsp29Fa	FBgn0032074	6	2	0	0	1	0	2	0	1	0	1	0	0	0	0	2	0	0	1	1	4.99407	1.1403	0	0	0.480516	0	1.30609	0	0.637693	0	1.53244	0	0	0	0	0.0662863	0	0	0.0346842	0.0366502	1.53359	0.565249	0	0.0229368	inf	24.6438	0
Tsp29Fb	FBgn0032075	44	39	10	16	19	6	19	33	24	20	18	36	43	28	56	70	43	67	66	108	29.5119	17.9183	4.62391	13.8922	7.35703	3.83623	9.99857	28.9706	12.3329	17.7161	22.2278	1.05906	1.31626	0.774244	1.54534	1.86953	1.32322	1.80741	1.84466	3.18963	16.4866	14.6342	1.04986	1.92997	15.7036	7.58261	0.482857
Argl	FBgn0032076	1	1	11	1	1	1	5	0	2	1	10	75	60	75	91	94	91	86	92	82	0.440966	0.302059	3.34397	0.570835	0.254571	0.420353	1.72988	0	0.675683	0.582369	8.11868	1.45058	1.2075	1.36346	1.65096	1.65053	1.84106	1.52525	1.69052	1.59218	1.16446	1.68308	1.34051	1.65842	0.868669	1.01487	1.16831
CG9515	FBgn0032077	44	50	49	30	90	47	72	43	59	35	40	995	932	1115	913	893	882	955	1019	748	43.4246	33.8018	33.3384	38.3275	51.2779	44.2172	55.7514	55.5458	44.6112	45.6189	72.6815	43.0706	41.9787	45.3664	37.0719	35.0934	39.9367	37.9074	41.9069	32.5056	37.2231	52.8149	43.4719	37.4037	0.856257	1.41202	1.64907
C1GalTA	FBgn0032078	38	68	52	31	65	28	37	18	50	12	15	2591	2507	2946	2305	2481	2199	2495	2294	1933	20.2459	24.817	19.0995	21.3806	19.9927	14.2207	15.4666	12.5524	20.4095	8.44361	14.7138	60.5473	60.9588	64.7085	50.526	52.6345	53.7525	53.4639	50.9301	45.3479	21.3857	15.1142	62.0715	51.1092	0.344534	0.295723	0.858329
CG46397	FBgn0286875	0	0	0	0	0	0	0	0	0	0	0	20	24	31	49	58	38	43	44	38	0	0	0	0	0	0	0	0	0	0	0	2.75463	3.43953	4.01325	6.33062	7.25232	5.47473	5.43081	5.75757	5.2543	0	0	3.40247	5.91673	0	0
CG31886	FBgn0032079	19	22	27	17	28	24	30	10	35	3	7	475	516	549	660	726	578	465	484	554	7.40192	5.87085	7.25137	8.57325	6.29729	8.91275	9.16965	5.09907	10.4464	1.5435	5.02076	8.11631	9.17424	8.81737	10.5785	11.2621	10.3309	7.28586	7.85714	9.50328	7.27435	6.64135	8.70264	9.46964	0.835878	0.701331	0.839034
CG9525	FBgn0032080	0	0	0	0	1	0	0	0	0	0	1	1	2	1	1	1	1	1	0	2	0	0	0	0	0.181286	0	0	0	0	0	0.578148	0.0137731	0.0286628	0.012946	0.0129196	0.012504	0.0144072	0.0126298	0	0.0276542	0	0.108491	0.0184606	0.0133525	0	8.12513	inf
CG32985	FBgn0052985	0	0	0	0	1	0	1	0	0	0	0	1	0	0	2	6	2	3	2	1	0	0	0	0	0.185502	0	0.252106	0	0	0	0	0.0140934	0	0	0.0264402	0.0767688	0.0294845	0.0387705	0.0267794	0.0141487	0	0.0625154	0.00469781	0.0353987	0	1.76604	inf
CG32984	FBgn0052984	0	0	0	0	3	0	0	1	0	0	0	0	0	2	1	0	1	1	1	0	0	0	0	0	0.551376	0	0	0.416698	0	0	0	0	0	0.0262499	0.0130982	0	0.0146064	0.0128044	0.0132663	0	0	0.138296	0.00874996	0.00896255	0	15.4305	inf
CG18088	FBgn0032082	0	22	7	16	12	24	0	0	8	1	7	130	106	97	150	438	240	21	173	62	0	4.70375	1.50625	6.46488	2.16232	7.14094	0	0	1.91308	0.412219	4.02266	1.77972	1.50998	1.24819	1.92627	5.44376	3.4369	0.263628	2.25014	0.852117	3.16872	2.23589	1.51263	2.36213	2.09484	0.946554	0.45185
CG9541	FBgn0032083	0	0	0	0	0	0	0	0	0	2	0	0	3	0	5	7	4	1	2	0	0	0	0	0	0	0	0	0	0	0.846101	0	0	0.043858	0	0.0658961	0.0892867	0.0587867	0.0128835	0.0266966	0	0	0.120872	0.0146193	0.0422583	0	2.8603	inf
CG13101	FBgn0032084	15	17	31	23	29	15	42	9	17	7	8	1110	1072	1247	635	526	487	356	420	267	9.74548	7.56568	13.8848	19.344	10.8771	9.28994	21.4093	7.6534	8.46193	6.00625	9.56935	31.6307	31.786	33.4006	16.9737	13.6078	14.5165	9.30249	11.3708	7.63829	12.635	10.4668	32.2724	12.2349	0.39151	0.855482	2.18508
CG18662	FBgn0040963	0	1	3	0	0	0	0	0	0	0	0	1	0	0	0	1	0	0	0	0	0	0.965767	2.9159	0	0	0	0	0	0	0	0	0.0618386	0	0	0	0.0561404	0	0	0	0	0.970416	0	0.0206129	0.00935674	47.0782	0	0
rost	FBgn0011705	116	182	275	85	191	128	188	96	156	85	82	4574	4448	4874	4437	4341	3926	5104	4547	4014	87.1067	93.6164	142.361	82.6263	82.8002	91.6248	110.762	94.3549	89.7484	84.2958	113.367	150.648	152.436	150.888	137.08	129.8	135.258	154.149	142.281	132.722	101.428	95.2791	151.324	138.548	0.670268	0.687695	1.026
CG9555	FBgn0032085	0	0	0	0	0	0	0	0	0	0	0	5	9	6	7	7	11	6	9	2	0	0	0	0	0	0	0	0	0	0	0	0.164679	0.308436	0.185746	0.216263	0.209306	0.378972	0.18121	0.28162	0.0661297	0	0	0.219621	0.22225	0	0
alien	FBgn0013746	580	695	638	476	1030	542	715	485	925	393	437	5774	5310	6100	5349	5176	4905	5426	5590	4800	270.129	221.725	204.847	286.982	276.939	240.631	261.27	295.654	330.06	241.729	374.718	117.949	112.867	117.125	102.496	95.9903	104.81	101.639	108.488	98.4366	245.921	288.714	115.98	101.977	2.12037	2.83118	1.33523
CG17906	FBgn0032086	0	0	0	0	1	0	0	0	0	0	0	0	0	0	0	0	0	0	0	0	0	0	0	0	0.433509	0	0	0	0	0	0	0	0	0	0	0	0	0	0	0	0	0.0619299	0	0		inf
CG18661	FBgn0040964	18	28	18	12	47	14	40	25	25	25	12	555	554	629	503	495	487	440	401	334	17.7646	18.929	12.2468	15.331	26.7785	13.1711	30.973	32.2941	18.903	32.5849	21.8045	24.0243	24.953	25.5923	20.4241	19.4527	22.0512	17.4652	16.4913	14.5145	16.0678	25.2156	24.8565	18.3998	0.646424	1.37042	2.12001
Try29F	FBgn0015316	0	1	0	0	0	0	0	0	0	0	0	34	17	24	30	20	37	25	23	30	0	0.52973	0	0	0	0	0	0	0	0	0	1.15324	0.599993	0.765165	0.95451	0.615869	1.31277	0.77758	0.74118	1.02156	0.132433	0	0.839467	0.903911	0.157758	0	0
CG9568	FBgn0032087	0	0	0	0	0	0	0	0	0	0	0	0	0	0	0	0	0	0	0	0	0	0	0	0	0	0	0	0	0	0	0	0	0	0	0	0	0	0	0	0	0	0	0	0
CG13102	FBgn0032088	1	0	0	0	1	0	0	0	0	0	0	0	0	0	0	0	0	0	0	0	1.37254	0	0	0	0.792374	0	0	0	0	0	0	0	0	0	0	0	0	0	0	0	0.343135	0.113196	0	0	inf	inf
Rcd-1r	FBgn0032089	2	4	0	1	2	0	1	0	3	1	0	0	0	0	0	0	0	0	0	0	1.42442	1.95145	0	0.921967	0.822327	0	0.558792	0	1.63696	0.940596	0	0	0	0	0	0	0	0	0	0	1.07446	0.565526	0	0	inf	inf
CG9582	FBgn0032090	0	0	0	0	0	0	0	0	0	0	0	0	0	0	0	0	0	0	0	0	0	0	0	0	0	0	0	0	0	0	0	0	0	0	0	0	0	0	0	0	0	0	0	0
DIP-zeta	FBgn0051708	0	0	0	0	0	0	0	0	0	0	0	0	1	0	0	0	0	0	1	0	0	0	0	0	0	0	0	0	0	0	0	0	0.018438	0	0	0	0	0	0.016835	0	0	0	0.00614601	0.00280583	0	0
CG12439	FBgn0032094	0	0	0	0	0	0	0	0	0	0	0	0	0	0	0	0	0	0	0	0	0	0	0	0	0	0	0	0	0	0	0	0	0	0	0	0	0	0	0	0	0	0	0	0
Toll-4	FBgn0032095	0	1	0	0	0	0	0	0	0	0	0	0	0	0	0	1	1	0	1	0	0	0.126081	0	0	0	0	0	0	0	0	0	0	0	0	0	0.00732917	0.00844471	0	0.00766995	0	0.0315204	0	0	0.0039073	inf	0	0
CG31609	FBgn0051609	0	0	0	0	0	0	0	0	0	0	0	0	0	0	0	0	0	0	0	0	0	0	0	0	0	0	0	0	0	0	0	0	0	0	0	0	0	0	0	0	0	0	0	0
Or30a	FBgn0032096	0	0	0	0	0	0	0	0	0	0	0	0	0	0	0	0	0	0	0	0	0	0	0	0	0	0	0	0	0	0	0	0	0	0	0	0	0	0	0	0	0	0	0	0
CG32982	FBgn0052982	0	3	2	4	13	1	7	9	5	0	2	30	44	24	61	72	61	39	51	55	0	0.594837	0.399103	1.49884	2.17239	0.27593	1.58975	3.40982	1.10884	0	1.06586	0.380877	0.581262	0.286402	0.726458	0.829875	0.810103	0.454037	0.61516	0.701011	0.623195	1.37466	0.41618	0.689441	1.49742	1.99387	1.33154
CG13108	FBgn0032100	0	0	0	0	0	0	0	0	0	0	0	5	4	6	15	7	5	12	12	6	0	0	0	0	0	0	0	0	0	0	0	0.194237	0.161687	0.219086	0.5466	0.246874	0.203178	0.42747	0.44289	0.233997	0	0	0.19167	0.350168	0	0
CG9586	FBgn0032101	65	122	64	39	170	92	92	34	107	70	36	2525	2231	2432	2132	2042	2035	2600	2475	2098	64.4569	82.8711	43.7524	50.0641	97.3218	86.9669	71.5788	44.1301	81.2921	91.6744	65.7264	109.823	100.968	99.425	86.9831	80.6311	92.5852	103.697	102.273	91.6082	60.2861	76.9558	103.405	92.9629	0.583008	0.827812	1.4199
tai	FBgn0041092	139	160	169	76	153	99	159	109	158	107	88	1178	1326	1398	2296	2518	1846	2016	1724	2300	15.0121	11.8368	12.5829	10.6254	9.53946	10.1923	13.473	15.4083	13.0735	15.2618	17.4981	5.58017	6.53583	6.22459	10.2021	10.8286	9.14703	8.757	7.75877	10.9378	12.5143	13.4924	6.11353	9.60522	2.04699	1.40469	0.686223
aust	FBgn0032104	0	0	0	0	0	0	0	0	0	0	0	0	0	0	0	0	0	0	0	0	0	0	0	0	0	0	0	0	0	0	0	0	0	0	0	0	0	0	0	0	0	0	0	0
borr	FBgn0032105	140	226	216	160	333	148	204	87	224	142	106	7830	7027	7964	5472	5489	5338	6976	6293	5445	91.8213	101.534	97.6641	135.844	126.085	92.5309	104.975	74.6852	112.557	122.998	127.998	225.243	210.337	215.339	147.657	143.35	160.626	184.018	171.989	157.248	106.716	108.833	216.973	160.815	0.49184	0.676759	1.37597
lectin-30A	FBgn0040097	0	0	0	0	0	0	0	1	0	0	0	0	0	0	0	0	0	0	0	0	0	0	0	0	0	0	0	1.21103	0	0	0	0	0	0	0	0	0	0	0	0	0	0.173004	0	0		inf
Ggamma30A	FBgn0267252	0	0	5	0	1	0	0	1	1	0	0	0	1	1	3	5	3	4	2	0	0	0	9.78623	0	1.63902	0	0	3.71603	2.17515	0	0	0	0.129571	0.117046	0.350423	0.56525	0.39077	0.456748	0.236613	0	2.44656	1.07574	0.0822057	0.333301	29.7614	3.22755	0.108447
CG17005	FBgn0032109	0	3	2	0	0	0	0	1	0	11	0	0	0	0	0	0	0	0	0	0	0	7.09839	4.76263	0	0	0	0	4.52117	0	50.1808	0	0	0	0	0	0	0	0	0	0	2.96525	7.81457	0	0	inf	inf
Cks30A	FBgn0010314	77	90	82	60	99	55	69	73	87	32	36	7403	6891	7855	5762	5401	5298	6128	6015	4996	212.781	170.361	156.214	214.634	157.936	144.882	149.6	264.037	184.191	116.784	183.157	897.27	869.066	894.877	655.097	594.3	671.698	681.079	692.636	607.906	188.498	171.512	887.071	650.453	0.212494	0.263682	1.24089
Eaat1	FBgn0026439	4	3	27	9	4	2	10	9	9	3	7	18	18	15	34	40	7	14	12	30	1.72712	0.887298	8.03694	5.03048	0.997071	0.823192	3.38767	5.08632	2.97723	1.71071	5.56468	0.340885	0.354702	0.267011	0.603992	0.68772	0.138669	0.243123	0.215909	0.570368	3.92046	2.93527	0.320866	0.409964	12.2184	7.15982	0.585988
CG3748	FBgn0032110	0	0	0	0	0	0	0	1	0	0	0	0	0	0	0	0	0	0	0	0	0	0	0	0	0	0	0	0.612349	0	0	0	0	0	0	0	0	0	0	0	0	0	0.0874784	0	0		inf
CG43350	FBgn0263082	0	0	0	0	0	0	0	0	0	0	0	0	0	0	0	0	0	0	0	0	0	0	0	0	0	0	0	0	0	0	0	0	0	0	0	0	0	0	0	0	0	0	0	0
CG13110	FBgn0032111	0	0	0	0	0	0	0	0	0	0	0	0	0	0	0	0	0	0	0	0	0	0	0	0	0	0	0	0	0	0	0	0	0	0	0	0	0	0	0	0	0	0	0	0
CG34181	FBgn0085210	0	0	0	0	0	0	0	0	0	0	0	0	0	0	0	0	0	0	0	0	0	0	0	0	0	0	0	0	0	0	0	0	0	0	0	0	0	0	0	0	0	0	0	0
Shawl	FBgn0085395	0	0	1	0	0	0	0	0	0	0	0	7	8	9	0	0	0	2	2	1	0	0	0.170908	0	0	0	0	0	0	0	0	0.0761147	0.090514	0.0919845	0	0	0	0.0199418	0.0206611	0.0109161	0.042727	0	0.0862044	0.00858651	0.495647	0	0
Aldh	FBgn0012036	1463	1912	1989	1204	2212	1349	1590	1007	1707	993	745	15240	14364	16006	11914	12056	10688	13876	13177	11958	581.981	521.002	545.463	620.008	507.989	511.548	496.252	524.317	520.244	521.684	545.635	265.903	260.777	262.496	194.991	190.967	195.066	222.007	218.429	209.458	567.114	518.239	263.059	205.153	2.15584	2.52611	1.17175
CG4438	FBgn0032115	0	0	0	0	0	0	0	0	0	0	0	0	0	0	0	0	0	0	0	0	0	0	0	0	0	0	0	0	0	0	0	0	0	0	0	0	0	0	0	0	0	0	0	0
Mco1	FBgn0032116	3	20	13	13	11	9	0	3	10	10	2	27	49	38	85	77	59	74	139	139	0.647668	2.95766	1.93482	3.63313	1.37097	1.85218	0	0.84772	1.65402	2.85118	0.794954	0.255664	0.482788	0.338213	0.754991	0.661931	0.584392	0.64254	1.25047	1.32135	2.29332	1.33872	0.358889	0.86928	6.39006	1.54003	0.241004
Fbp2	FBgn0000640	0	0	0	0	0	0	0	0	0	0	0	0	0	2	0	1	0	0	0	0	0	0	0	0	0	0	0	0	0	0	0	0	0	0.0664929	0	0.0321115	0	0	0	0	0	0	0.0221643	0.00535191	0	0
CG42847	FBgn0262036	0	0	0	0	0	0	0	0	0	0	0	0	0	1	2	1	0	2	2	0	0	0	0	0	0	0	0	0	0	0	0	0	0	0.0601714	0.120098	0.0581172	0	0.117404	0.121639	0	0	0	0.0200571	0.0695429	0	0
FucTB	FBgn0032117	10	19	32	18	26	14	17	3	17	7	3	607	564	719	712	708	700	717	690	548	4.65739	6.06154	10.2744	10.8523	6.9907	6.21556	6.21201	1.82879	6.06597	4.30561	2.57244	12.3995	11.9881	13.8053	13.6431	13.13	14.9576	13.4307	13.3912	11.2382	7.96141	4.88444	12.731	13.2985	0.625356	0.367293	0.587334
scat	FBgn0011232	37	66	57	33	75	42	47	31	43	30	17	4954	4508	5508	4258	4282	4125	5235	4782	4088	8.14919	9.95735	8.65473	9.40876	9.53628	8.81804	8.12178	8.93664	7.25588	8.72626	6.89355	47.8567	45.3134	50.013	38.5842	37.5535	41.6829	46.3732	43.8885	39.6458	9.04251	8.32692	47.7277	41.288	0.18946	0.201679	1.06449
CG3769	FBgn0032119	0	0	0	0	0	0	0	0	0	0	0	3	1	2	2	2	4	4	1	4	0	0	0	0	0	0	0	0	0	0	0	0.0739046	0.0256334	0.0463108	0.0462165	0.0447298	0.103076	0.0903594	0.0234048	0.0989257	0	0	0.0486163	0.0677853	0	0
RpS28-like	FBgn0085211	0	0	0	0	0	0	0	0	0	0	0	2	0	0	0	1	0	1	0	0	0	0	0	0	0	0	0	0	0	0	0	0.236111	0	0	0	0.107177	0	0.108255	0	0	0	0	0.0787036	0.0359054	0	0
numb	FBgn0002973	36	39	65	39	59	31	37	25	56	21	13	2065	2164	2321	2109	2194	1768	1901	1823	1982	14.4596	10.7301	17.9983	20.2779	13.6807	11.8693	11.6599	13.1429	17.2325	11.1395	9.6134	36.3787	39.6679	38.433	34.8514	35.0897	32.5804	30.7095	30.5118	35.0533	15.8665	12.6198	38.1599	33.1327	0.41579	0.380886	0.916053
CG33723	FBgn0053723	0	0	0	0	0	0	0	0	0	0	0	2	0	1	0	0	0	1	2	2	0	0	0	0	0	0	0	0	0	0	0	0.100445	0	0.0472063	0	0	0	0.0460533	0.0954294	0.100839	0	0	0.0492171	0.0403869	0	0
Gdi	FBgn0004868	2040	2637	2403	1313	2917	1724	2136	1496	2426	1303	1091	19247	17533	20485	16858	16728	16387	20600	19135	15814	952.247	843.173	773.284	793.396	786.069	767.126	782.278	914.01	867.599	803.263	937.616	394.055	373.513	394.213	323.755	310.924	350.946	386.744	372.2	325.038	840.525	836.852	387.26	344.935	2.17044	2.42612	1.1178
CG33298	FBgn0032120	125	134	226	85	195	128	125	90	217	97	76	5036	5402	6176	5742	6447	5386	5834	5567	6071	17.3289	12.7249	21.5991	15.2541	15.6063	16.9154	13.596	16.3307	23.0478	17.7593	19.3979	30.6211	34.1779	35.2975	32.7503	35.5885	34.2569	32.5286	32.1596	37.0591	16.7267	17.5219	33.3655	34.0572	0.501318	0.514486	1.02627
Oatp30B	FBgn0032123	111	109	98	72	140	66	73	73	93	42	51	5228	5423	6595	5200	5457	4966	6238	5392	4804	19.203	12.9169	11.6879	16.1244	13.9823	10.8843	9.90852	16.5298	12.3264	9.59597	16.2441	39.6694	42.8169	47.0366	37.0118	37.5915	39.4161	43.4039	38.8708	36.595	14.9831	12.7816	43.1743	38.8148	0.347037	0.329298	0.948884
CG31883	FBgn0032122	7	2	0	0	4	0	0	3	0	0	4	1	1	4	2	0	2	1	0	1	4.40966	0.863026	0	0	1.45469	0	0	2.47359	0	0	4.63925	0.02763	0.0287499	0.103883	0.0518356	0	0.0578039	0.0253363	0	0.0277383	1.31817	1.22393	0.0534208	0.027119	24.6752	45.1319	1.82904
CG17855	FBgn0032124	0	2	2	4	2	3	0	0	0	1	0	6	7	7	16	14	13	4	10	14	0	0.969063	0.975283	3.66269	0.816713	2.02286	0	0	0	0.934176	0	0.186149	0.225976	0.204131	0.465636	0.394324	0.42189	0.113797	0.294756	0.436049	1.40176	0.539107	0.205419	0.354409	6.82392	1.52114	0.222914
Cpr30B	FBgn0032125	0	1	1	0	0	0	0	0	1	0	0	1	2	1	1	3	0	1	1	1	0	0.921868	0.927785	0	0	0	0	0	1.03108	0	0	0.0590277	0.12284	0.0554827	0.0553698	0.160766	0	0.0541276	0.0560803	0.059259	0.462413	0.147296	0.079117	0.0642671	5.84468	2.29194	0.392142
CG13113	FBgn0032126	17	58	100	46	37	24	32	65	47	19	10	176	102	224	164	413	78	111	42	213	17.1035	39.9715	69.3587	59.9099	21.4903	23.0174	25.2596	85.595	36.2278	25.2454	18.5232	7.76644	4.68344	9.29093	6.78845	16.5453	3.6004	4.49154	1.76081	9.436	46.5859	33.6227	7.24694	7.10376	6.42836	4.73308	0.736282
CG13114	FBgn0032127	309	467	689	816	693	390	976	410	584	293	170	1973	1969	1396	4084	3095	91	1440	99	2190	149.98	155.267	230.547	512.709	194.184	180.447	371.676	260.47	217.168	187.817	151.916	42.0026	43.6164	27.9342	81.5552	59.8172	2.02645	28.1109	2.00234	46.8049	262.126	223.383	37.8511	36.7195	6.92519	6.08349	0.878459
jp	FBgn0032129	0	5	0	0	7	0	0	1	3	3	0	67	68	94	175	193	127	139	127	173	0	0.672833	0	0	0.793876	0	0	0.257128	0.451523	0.778332	0	0.577297	0.609661	0.761296	1.41442	1.50973	1.14465	1.09825	1.03964	1.49647	0.168208	0.325837	0.649418	1.28386	0.259014	0.253795	0.97985
brwl	FBgn0032130	20	24	22	11	15	10	12	6	13	1	3	2543	2398	2781	2588	2575	2607	2829	2655	2440	9.50706	7.81474	7.20949	6.76884	4.11635	4.53133	4.47546	3.73308	4.73443	0.627783	2.62554	53.0196	52.0229	54.4995	50.6141	48.7398	56.8562	54.0862	52.5907	51.0715	7.82503	3.54914	53.1807	52.3264	0.14714	0.0678269	0.460967
Mtpalpha	FBgn0028479	1777	2109	2386	1276	2176	1310	1860	1190	1790	1072	1094	10712	10353	11606	9387	9461	8303	10973	9707	8683	494.349	401.893	457.596	459.518	349.47	347.398	405.975	433.304	381.512	393.854	560.331	130.705	131.444	133.108	107.44	104.803	105.975	122.775	112.528	106.363	453.339	410.263	131.752	109.98	3.44084	3.73033	1.08413
CG31709	FBgn0051709	0	0	0	0	0	0	0	0	0	0	0	0	0	0	0	0	0	0	0	0	0	0	0	0	0	0	0	0	0	0	0	0	0	0	0	0	0	0	0	0	0	0	0	0
gcm	FBgn0014179	0	0	0	0	0	0	0	0	0	0	0	1	0	1	0	0	0	0	0	0	0	0	0	0	0	0	0	0	0	0	0	0.0180005	0	0.0169195	0	0	0	0	0	0	0	0	0.01164	0	0
CG3841	FBgn0032131	0	0	0	0	0	0	0	0	0	0	0	0	0	0	0	0	0	0	0	0	0	0	0	0	0	0	0	0	0	0	0	0	0	0	0	0	0	0	0	0	0	0	0	0
CG4382	FBgn0032132	0	0	0	0	0	0	0	0	0	0	0	0	0	0	0	0	0	0	0	0	0	0	0	0	0	0	0	0	0	0	0	0	0	0	0	0	0	0	0	0	0	0	0	0
gcm2	FBgn0019809	0	0	0	0	0	0	0	0	0	0	0	0	0	0	0	0	0	0	0	0	0	0	0	0	0	0	0	0	0	0	0	0	0	0	0	0	0	0	0	0	0	0	0	0
Trx-2	FBgn0040070	477	598	675	285	802	467	519	293	421	267	169	13974	13480	14373	13095	14050	11610	14544	13312	13461	923.926	793.427	901.339	714.61	896.805	862.274	788.727	742.825	624.755	683.005	602.679	1187.17	1191.62	1147.74	1043.56	1083.64	1031.74	1133.03	1074.46	1148.07	833.326	743.01	1175.51	1085.75	0.708906	0.684329	0.965331
GlcAT-S	FBgn0032135	27	16	12	11	19	15	20	6	7	2	12	2867	2515	3138	2380	2450	2402	2821	2635	2160	17.0605	6.92525	5.22728	8.99761	6.93086	9.03503	9.91514	4.96226	3.38872	1.66898	13.9602	79.4567	72.5264	81.7443	61.8724	61.6432	69.6342	71.6917	69.3805	60.0973	9.55267	7.12302	77.9091	65.7199	0.122613	0.108385	0.883957
CG31882	FBgn0051882	0	0	0	0	0	0	0	0	0	0	0	1	0	0	0	0	0	1	0	0	0	0	0	0	0	0	0	0	0	0	0	0.0745104	0	0	0	0	0	0.0683251	0	0	0	0	0.0248368	0.0113875	0	0
Apoltp	FBgn0032136	3	13	37	6	32	7	36	24	17	9	23	17	15	7	53	28	9	2	40	1	0.143461	0.425838	1.21978	0.371425	0.883422	0.319096	1.35069	1.50219	0.622832	0.568395	2.02499	0.0356563	0.0327367	0.0138003	0.104275	0.0533166	0.0197459	0.00384663	0.079708	0.00210565	0.540126	1.0388	0.0273978	0.043833	19.7142	23.6991	1.20213
CG33299	FBgn0053299	0	0	0	0	0	0	0	0	0	0	0	0	0	0	0	0	0	0	0	0	0	0	0	0	0	0	0	0	0	0	0	0	0	0	0	0	0	0	0	0	0	0	0	0
Pka-C1	FBgn0000273	159	160	176	110	194	137	126	81	140	95	65	11322	10129	12063	10098	9971	10256	12290	11537	9921	93.0886	64.1662	71.0358	83.3677	65.5701	76.4592	57.8776	62.0703	62.7966	73.4542	70.0638	290.735	270.642	291.159	243.235	232.449	275.485	289.393	281.462	255.757	77.9146	66.8988	284.179	262.964	0.274175	0.254403	0.927887
hoip	FBgn0286786	623	875	834	408	1080	598	801	453	763	380	277	12313	12523	12717	14101	14679	12105	14307	13683	14998	1008.74	970.482	930.945	855.182	1009.53	923.004	1017.57	960.043	946.511	812.587	825.759	874.441	925.402	848.893	939.364	946.411	899.245	931.705	923.213	1069.3	941.338	927.859	882.912	951.539	1.06617	0.975113	0.914591
pelo	FBgn0011207	30	36	24	24	54	19	37	26	31	27	16	5456	5098	5870	4982	5240	4667	5639	5263	4876	15.701	12.9062	8.65933	16.2601	16.3157	9.47918	15.1932	17.8107	12.4302	18.6623	15.4173	125.244	121.769	126.655	107.276	109.202	112.064	118.699	114.781	112.368	13.3817	15.0441	124.556	112.398	0.107435	0.133846	1.24583
CG31710	FBgn0051710	12	22	15	7	14	7	24	0	16	1	1	60	79	90	163	185	145	97	125	179	20.0568	25.1878	17.2837	15.1455	13.5087	11.1529	31.4726	0	20.4885	2.20737	3.07724	4.39852	6.02611	6.20154	11.2088	12.3124	11.1191	6.52063	8.70601	13.1737	19.4185	11.701	5.54206	10.5068	3.50384	1.11367	0.317842
CG4364	FBgn0032138	539	588	630	232	651	363	474	358	488	297	186	13394	13243	14914	18489	18964	16383	16782	16215	16160	177.882	132.925	143.334	99.1144	124.031	114.198	122.733	154.641	123.388	129.447	113.015	193.878	199.461	202.914	251.043	249.209	248.06	222.753	222.991	234.832	138.314	125.922	198.751	238.148	0.695915	0.528755	0.759798
Nckx30C	FBgn0028704	9	0	0	0	0	0	0	2	0	1	1	1	3	1	4	7	3	3	4	1	2.19963	0	0	0	0	0	0	0.639789	0	0.322775	0.449974	0.0107197	0.0334624	0.0100759	0.0402215	0.0681232	0.0336394	0.0294893	0.0407375	0.0107617	0.549907	0.201791	0.018086	0.0371621	30.4051	5.43002	0.178589
CG13116	FBgn0032139	2	2	0	6	3	4	9	5	3	2	3	11	6	4	17	18	8	4	14	8	1.97385	1.35207	0	7.6655	1.70926	3.76316	6.96893	6.45882	2.26837	2.6068	5.45111	0.476157	0.270249	0.162749	0.690277	0.707369	0.362238	0.158774	0.575757	0.347653	2.74785	4.17521	0.303052	0.473678	9.06728	8.81444	0.972115
CG13117	FBgn0032140	15	48	50	22	21	24	13	26	17	9	10	145	122	158	231	284	152	142	165	283	28.0073	61.3914	64.3599	53.1751	22.6362	42.717	19.0442	63.5408	24.3185	22.193	34.3764	11.8747	10.3961	12.1622	17.7453	21.1149	13.021	10.6636	12.8378	23.2669	51.7334	32.6894	11.4776	16.4416	4.50732	1.98822	0.441109
Cyp4e3	FBgn0015035	0	10	12	0	0	0	3	0	1	0	0	5	1	4	1	5	3	1	3	4	0	2.69388	3.25341	0	0	0	0.925664	0	0.301301	0	0	0.0862454	0.0179482	0.0648527	0.0161802	0.0782983	0.0541295	0.0158172	0.0491633	0.0692667	1.48682	0.175281	0.0563488	0.0471425	26.3861	3.7181	0.140911
zf30C	FBgn0270924	125	182	157	98	226	93	139	68	138	59	64	8053	7337	8700	6621	6323	6419	7828	7104	6121	33.2991	33.211	28.8329	33.7952	34.7565	23.6165	29.0521	23.71	28.1651	20.7572	31.3895	94.0925	89.2012	95.5472	72.5668	67.0713	78.4533	83.8708	78.8595	71.799	32.2845	27.3496	92.947	75.4368	0.347344	0.362549	1.04378
Taf11	FBgn0011291	67	63	60	46	104	61	58	90	69	43	25	1076	996	1097	986	880	919	1089	1067	808	70.4873	45.4008	43.5164	62.6469	63.1647	61.1753	47.8745	123.931	55.6153	59.7446	48.4236	49.6504	47.8217	47.5794	42.678	36.8646	44.3581	46.0788	46.7766	37.4301	55.5129	65.7041	48.3505	42.3644	1.14813	1.55093	1.35082
und	FBgn0283478	378	503	405	255	648	400	383	314	472	288	201	11495	11409	12613	14165	13910	13489	14700	13475	13267	174.481	159.042	128.877	152.371	172.678	176.005	138.706	189.708	166.919	175.567	170.818	232.723	240.344	240.022	269.007	255.667	285.665	272.905	259.187	269.651	153.693	170.057	237.696	268.68	0.646593	0.632936	0.978878
ppk18	FBgn0265001	0	0	0	0	0	0	0	0	0	0	0	4	5	2	3	10	1	3	2	3	0	0	0	0	0	0	0	0	0	0	0	0.0656337	0.0853674	0.030846	0.0461748	0.148965	0.0171638	0.0451389	0.0311782	0.0494182	0	0	0.0606157	0.0563398	0	0
CG4017	FBgn0032143	0	0	0	0	0	0	0	0	0	0	0	1	0	0	0	0	0	1	0	0	0	0	0	0	0	0	0	0	0	0	0	0.0213889	0	0	0	0	0	0.0196133	0	0	0	0	0.00712962	0.00326888	0	0
CG17633	FBgn0032144	0	0	0	0	0	2	0	1	0	0	1	1	0	0	1	2	0	0	1	0	0	0	0	0	0	0.91678	0	0.629398	0	0	0.885332	0.0210911	0	0	0.0197841	0.0382953	0	0	0.020038	0	0	0.347358	0.00703037	0.0130196	0	26.6797	inf
ppk11	FBgn0065109	0	0	0	0	0	0	0	0	0	0	0	0	0	0	0	0	0	0	0	0	0	0	0	0	0	0	0	0	0	0	0	0	0	0	0	0	0	0	0	0	0	0	0	0
ppk16	FBgn0065108	0	0	0	0	0	0	0	0	0	0	0	0	0	0	0	0	0	0	0	0	0	0	0	0	0	0	0	0	0	0	0	0	0	0	0	0	0	0	0	0	0	0	0	0
IP3K1	FBgn0032147	32	59	52	27	58	19	25	24	36	27	21	844	873	926	626	578	580	794	754	624	15.0048	18.9504	16.8093	16.3889	15.7005	8.49266	9.19731	14.7296	12.9328	16.7201	18.1293	17.3579	18.682	17.9006	12.0766	10.7919	12.4775	14.974	14.7326	12.8836	16.7884	13.7003	17.9802	12.9894	0.933715	1.05473	1.12961
CG4036	FBgn0032149	35	35	45	33	55	36	35	12	40	19	9	268	313	302	356	424	341	319	371	516	23.7832	16.2914	21.0805	29.0284	21.576	23.3193	18.66	10.6729	20.8243	17.051	11.2597	7.98752	9.70681	8.46029	9.95277	11.4725	10.6311	8.71828	10.5052	15.4392	22.5459	17.6233	8.71821	11.1198	2.58607	1.58485	0.612843
CG13123	FBgn0032150	18	19	23	11	32	16	35	4	20	19	14	299	290	315	259	242	231	294	266	206	13.7659	9.95346	12.1263	10.8901	14.1282	11.6644	21.0011	4.00399	11.7185	19.1902	19.7125	10.0295	10.1219	9.93161	8.14938	7.36952	8.10524	9.04311	8.47702	6.93703	11.6839	14.4884	10.0277	8.01355	1.16517	1.80799	1.5517
nAChRalpha6	FBgn0032151	0	0	0	0	0	0	1	0	0	0	0	0	0	0	0	1	1	0	0	0	0	0	0	0	0	0	0.328502	0	0	0	0	0	0	0	0	0.016672	0.0192096	0	0	0	0	0.0469288	0	0.00598027		7.84728
Fkbp59	FBgn0029174	964	1320	1378	700	2013	1087	1165	817	1436	809	560	13007	11920	14013	12350	12455	11634	13513	13541	12193	454.074	425.903	447.471	426.829	547.392	488.078	430.543	503.7	518.218	503.26	485.645	268.721	256.245	272.118	239.336	233.606	251.42	255.999	265.784	252.891	438.569	496.691	265.695	249.839	1.65065	1.98804	1.2044
CG34183	FBgn0085212	20	45	35	20	48	38	36	46	51	22	21	881	729	829	788	643	671	737	726	635	28.7853	44.3649	34.7275	37.2628	39.8828	52.1355	40.6521	86.6558	56.2366	41.8173	55.6468	55.6148	47.8847	49.1893	46.6614	36.8503	44.3081	42.6624	43.5416	40.2427	36.2851	53.2896	50.8963	42.3777	0.712923	1.25749	1.76385
CG4537	FBgn0032153	45	78	30	31	104	60	54	45	67	48	35	222	199	255	192	209	180	197	190	159	95.1676	112.995	43.7384	84.868	126.974	120.959	89.6005	124.563	108.557	134.064	136.278	20.5922	19.207	22.2327	16.7059	17.6	17.465	16.7564	16.744	14.8063	84.1922	120.142	20.6773	16.6796	4.07172	7.20294	1.76902
mtDNA-helicase	FBgn0032154	20	34	26	18	46	15	20	24	36	9	19	2921	2806	3179	2482	2501	2461	3107	2799	2419	6.75094	7.8614	6.05025	7.86525	8.9639	4.82653	5.29669	10.6034	9.3099	4.01209	11.8078	43.2454	43.2266	44.2385	34.4689	33.6154	38.1124	42.1806	39.37	35.9536	7.13196	7.83147	43.5702	37.2835	0.163689	0.210052	1.28324
Bka	FBgn0010520	116	177	172	69	204	135	194	118	174	86	83	1300	1315	1340	1203	1166	1054	1142	1202	1033	119.609	125.016	122.265	92.1004	121.434	132.694	156.945	159.253	137.456	117.111	157.567	58.7928	61.8816	56.9622	51.0344	47.8735	49.8618	47.3598	51.6463	46.9007	114.748	140.352	59.2122	49.1128	1.9379	2.85774	1.47466
RpS2	FBgn0004867	1684	2980	2529	978	2134	1695	1536	1227	1353	1046	557	28854	30714	29388	59615	68202	50866	48812	47192	52681	1302.3	1578.6	1348.29	979.067	952.724	1249.53	931.964	1241.97	801.63	1068.3	793.056	978.696	1084.01	936.944	1896.77	2100.17	1804.75	1518.21	1520.77	1793.88	1302.06	1005.6	999.884	1772.43	1.30221	0.567356	0.435686
Muc30E	FBgn0053300	0	0	0	0	0	0	0	0	0	1	0	0	0	0	0	1	1	3	0	2	0	0	0	0	0	0	0	0	0	0.160724	0	0	0	0	0	0.00484594	0.00558353	0.0146841	0	0.0107174	0	0.0229606	0	0.00597183		3.84482
CG13124	FBgn0032156	23	11	15	5	21	19	12	1	13	3	7	343	341	343	709	803	632	523	531	727	10.1422	3.32265	4.55997	2.85417	5.346	7.98671	4.1517	0.577171	4.39194	1.74711	5.68308	6.63396	6.8626	6.23555	12.863	14.0997	12.7862	9.27563	9.75725	14.116	5.21975	4.2691	6.57737	12.1496	0.793592	0.351377	0.442767
Etl1	FBgn0032157	429	461	396	354	660	331	374	237	548	337	238	10494	9507	11662	8764	8287	8497	10539	9869	8178	105.221	77.4522	66.9586	112.397	93.4533	77.3898	71.971	76.0841	102.976	109.161	107.474	112.891	106.419	117.922	88.4381	80.9345	95.6163	103.964	100.867	88.3214	90.5073	91.2156	112.411	93.0235	0.805148	0.980566	1.21787
Srp54	FBgn0024285	218	286	217	176	384	246	255	152	227	166	108	5771	5383	6154	5258	5043	5088	6222	5717	5281	87.9014	78.9937	60.3205	91.8666	89.3872	94.5549	80.6715	80.22	70.1252	88.3978	80.1759	102.062	99.0588	102.299	87.2271	80.969	94.1255	100.904	96.0585	93.7623	79.7706	83.3618	101.14	92.1743	0.788713	0.904393	1.14667
yip2	FBgn0040064	925	1324	1180	755	1591	883	1115	776	1026	606	627	11147	10702	11928	8299	7913	7471	10364	9347	7568	480.476	471.091	422.549	507.671	477.095	437.22	454.407	527.584	408.306	415.715	599.623	253.958	253.702	255.431	177.356	163.667	178.045	216.518	202.316	173.095	470.447	474.278	254.364	185.166	1.8495	2.56137	1.38489
CG5885	FBgn0025700	307	774	802	291	822	556	510	308	491	355	258	5963	5437	5876	5153	5247	4764	6290	5644	4950	333.125	575.304	599.942	408.76	514.927	575.114	434.19	437.441	408.187	508.735	515.43	283.797	269.251	262.861	230.049	226.71	237.171	274.509	255.202	236.509	479.283	484.861	271.97	243.358	1.76226	1.99237	1.13058
CG4598	FBgn0032160	235	362	378	239	485	230	298	203	344	245	151	3608	3366	4062	2841	2728	2697	3402	3347	2572	172.712	182.242	191.519	227.383	205.778	161.135	171.834	195.276	193.696	237.801	204.32	116.304	112.901	123.075	85.9045	79.8341	90.94	100.56	102.503	83.2333	193.464	195.692	117.426	90.4958	1.64753	2.16244	1.31253
CG4594	FBgn0032161	82	129	116	78	174	89	115	80	140	54	51	1506	1307	1621	1285	1210	1120	1350	1269	1020	60.4798	65.1738	58.982	74.4726	74.0884	62.5743	66.5479	77.23	79.1103	52.5998	69.2544	48.7187	43.9948	49.2896	38.9934	35.5363	37.8996	40.0467	39.0019	33.126	64.7771	68.7721	47.3343	37.434	1.3685	1.83716	1.34246
CG4592	FBgn0032162	16	15	20	11	48	26	42	13	28	13	8	743	698	877	743	653	688	721	765	702	11.5141	7.39415	9.92215	10.2473	19.9414	17.8358	23.7137	12.2448	15.4375	12.3551	10.5994	23.4516	22.9242	26.0187	21.9984	18.7117	22.7153	20.8681	22.9403	22.2444	9.76942	16.0183	24.1315	21.5797	0.404841	0.742284	1.83352
TbCMF46	FBgn0032163	2	0	0	0	0	0	0	0	0	0	0	3	1	4	3	3	2	3	1	6	0.731054	0	0	0	0	0	0	0	0	0	0	0.0480967	0.016682	0.0602775	0.0451161	0.0436648	0.0335406	0.044104	0.0152317	0.0965703	0.182764	0	0.0416854	0.0463712	4.38435	0	0
CG42366	FBgn0259712	0	0	0	0	0	0	0	0	0	0	0	0	2	0	6	6	2	7	1	2	0	0	0	0	0	0	0	0	0	0	0	0	0.0268713	0	0.0726729	0.070335	0.0270135	0.0828829	0.0122676	0.0259258	0	0	0.00895711	0.0485163	0	0
CG42367	FBgn0259713	0	0	0	0	1	0	0	2	0	0	0	0	1	0	0	0	0	0	1	0	0	0	0	0	1.15047	0	0	5.21674	0	0	0	0	0.0909492	0	0	0	0	0	0.0830419	0	0	0.909601	0.0303164	0.0138403	0	65.7211	inf
Cpr30F	FBgn0051876	0	0	0	0	0	0	0	0	0	0	0	0	0	1	0	1	0	1	0	0	0	0	0	0	0	0	0	0	0	0	0	0	0	0.0581247	0	0.0561404	0	0.0567051	0	0	0	0	0.0193749	0.0188076	0	0
CG31712	FBgn0051712	48	90	42	38	75	28	69	48	63	42	29	909	863	911	1136	1233	1079	1009	1086	1156	34.1862	43.9075	20.6217	35.0347	30.8372	19.0098	38.5566	44.7456	34.3763	39.505	38.0267	28.3954	28.0511	26.7488	33.2873	34.9674	35.2575	28.9027	32.2305	36.2527	33.4375	35.0082	27.7317	33.483	1.20575	1.04555	0.867137
Apf	FBgn0051713	50	58	65	31	104	59	79	13	96	39	27	0	0	0	0	0	0	0	0	0	72.4664	57.5813	64.945	58.1613	87.0171	81.5132	89.8326	24.6609	106.597	74.6491	72.0462	0	0	0	0	0	0	0	0	0	63.2885	76.6167	0	0	inf	inf
CG4619	FBgn0032166	97	88	72	50	134	110	81	54	109	44	44	364	401	380	656	749	494	535	529	627	35.2077	21.8794	18.0163	23.4932	28.0786	38.06	23.067	25.6543	30.3111	21.0918	29.4036	5.79485	6.64263	5.68625	9.79629	10.8253	8.22648	7.81012	8.00111	10.0209	24.6492	27.9523	6.04124	9.11336	4.08015	3.06718	0.751733
CG5853	FBgn0032167	454	623	660	441	703	361	675	280	665	354	297	144	145	125	444	378	273	288	329	296	136.367	128.182	136.667	171.474	121.903	103.364	159.073	110.081	153.032	140.427	164.244	1.8971	1.9877	1.54789	5.48691	4.52101	3.76216	3.47923	4.11792	3.91488	143.173	136.018	1.8109	4.21368	79.0617	32.28	0.408289
CG13126	FBgn0032168	57	85	78	36	93	38	77	81	85	32	29	1411	1436	1566	1270	1300	1210	1375	1191	1191	25.4601	26.007	24.0184	20.8158	23.9813	16.18	26.9846	47.3554	29.0879	18.8768	23.8486	27.643	29.2731	28.8371	23.3389	23.1216	24.7965	24.7016	22.1679	23.4244	24.0753	26.6164	28.5844	23.5918	0.842253	1.1282	1.33951
CG4709	FBgn0032169	25	29	45	19	30	21	47	25	28	18	10	1460	1360	1533	1195	1106	1108	1286	1273	1183	10.0804	8.00985	12.5089	9.91742	6.98338	8.07176	14.8689	13.1941	8.6498	9.5853	7.4237	25.8206	25.0269	25.4834	19.8243	17.7576	20.4975	20.8554	21.3893	21.0038	10.1291	9.82527	25.4437	20.2213	0.398101	0.485887	1.22051
CG5846	FBgn0032171	19	32	48	19	41	15	8	18	32	26	10	775	708	799	611	643	608	791	682	543	16.7567	19.3318	29.1838	21.6917	20.8748	12.6106	5.5356	20.7782	21.6219	30.2832	16.2374	29.9786	28.4969	29.0507	22.1701	22.5806	24.6014	28.0575	25.0638	21.0866	21.741	18.2774	29.1754	23.9267	0.745182	0.763892	1.02511
CG4658	FBgn0032170	87	95	104	51	134	66	61	51	75	36	22	4000	3796	4336	4293	4118	4106	4793	4201	3842	34.2146	25.5919	28.1962	25.9638	30.423	24.7426	18.8218	26.252	22.5976	18.6977	15.9293	68.9964	68.1314	70.3003	69.4615	64.4865	74.0852	75.8118	68.8451	66.5307	28.4916	22.4948	69.1427	69.8701	0.41207	0.321952	0.781305
CG5850	FBgn0032172	55	69	73	51	87	48	45	35	52	27	19	4126	3608	4291	3406	3229	3337	4230	3895	3241	23.1686	19.9101	21.1995	27.8108	21.1574	19.2747	14.8727	19.2977	16.7822	15.0209	14.7357	76.2326	69.3639	74.5198	59.0301	54.1622	64.4933	71.6663	68.3712	60.1159	23.0223	17.3059	73.3721	62.9731	0.313774	0.274814	0.875834
Dref	FBgn0015664	218	329	287	134	306	189	307	193	271	182	131	5260	4977	5941	4020	4082	3861	4787	4282	3609	63.6357	65.785	57.7553	50.6355	51.5668	52.5915	70.3109	73.7397	60.6069	70.1632	70.4038	67.3448	66.3042	71.4956	48.2794	47.4469	51.7088	56.2011	52.0858	46.3878	59.4529	64.1976	68.3816	50.3516	0.869428	1.27498	1.46646
RpL13	FBgn0011272	1474	2309	2086	886	2324	1532	1488	1153	1464	1045	526	40902	43651	42401	62474	67506	50609	55737	51833	60489	1394.94	1496.82	1360.94	1085.42	1269.69	1382.06	1104.85	1428.2	1061.47	1306.08	916.484	1697.76	1885.31	1654.29	2432.48	2543.85	2197.39	2121.48	2044.06	2520.62	1334.53	1209.83	1745.79	2309.98	0.764429	0.523742	0.685141
bib	FBgn0000180	13	9	11	7	26	20	17	3	14	9	17	78	85	92	127	146	118	97	79	94	3.86557	1.83316	2.2549	2.69447	4.46322	5.66904	3.96606	1.16759	3.18938	3.53432	9.30678	1.01728	1.1535	1.1278	1.55369	1.72867	1.6098	1.16006	0.97887	1.23075	2.66202	4.47091	1.09953	1.37697	2.42106	3.24691	1.34111
CG31875	FBgn0051875	9	14	31	4	13	7	12	6	8	10	0	908	804	1016	766	729	745	779	717	673	11.5141	12.2688	27.341	6.6245	9.60142	8.5368	12.0451	10.0471	7.84126	16.8959	0	50.9504	46.9432	53.5867	40.3188	37.1369	43.7285	40.0832	38.2239	37.9119	14.4371	9.28107	50.4934	39.5672	0.28592	0.234565	0.820385
SoYb	FBgn0051755	120	142	209	93	199	110	193	75	175	88	98	3552	3752	4463	4578	4537	4002	4566	4312	4209	16.8385	13.6489	20.2178	16.8932	16.1206	14.7138	21.2481	13.7747	18.8135	16.3079	25.318	21.861	24.0278	25.8181	26.4295	25.3502	25.7644	25.7689	25.2133	26.006	16.8996	18.0424	23.9023	25.7554	0.707028	0.700528	0.990807
Ndf	FBgn0043456	426	566	640	256	678	392	505	322	491	309	223	10459	10457	12288	10201	10443	9765	10972	9999	9465	146.418	133.257	151.646	113.902	134.53	128.434	136.181	144.857	129.293	140.261	141.114	157.67	164.029	174.117	144.251	142.923	153.985	151.673	143.209	143.245	136.306	136.382	165.272	146.548	0.824733	0.930631	1.1284
Trp1	FBgn0011584	260	414	427	196	523	303	352	195	366	230	180	4017	3632	4303	4004	3895	3912	4207	4320	3708	139.601	152.266	158.055	136.231	162.114	155.084	148.285	137.041	150.558	163.094	177.938	94.6	89.0001	95.2494	88.4506	83.2747	96.3684	90.85	96.6556	87.6653	146.538	156.302	92.9499	90.5441	1.57653	1.72625	1.09497
CG13131	FBgn0032175	2	0	0	0	0	0	0	0	0	0	0	1	0	0	0	0	0	0	0	0	0.314497	0	0	0	0	0	0	0	0	0	0	0.00689702	0	0	0	0	0	0	0	0	0.0786244	0	0.00229901	0	34.1993
CG13127	FBgn0032176	0	0	0	0	0	0	0	0	0	0	0	0	0	0	0	0	0	0	0	0	0	0	0	0	0	0	0	0	0	0	0	0	0	0	0	0	0	0	0	0	0	0	0	0
obst-B	FBgn0027600	1	5	3	6	1	4	6	0	0	5	1	30	28	27	22	31	16	20	25	32	0.613177	2.10011	1.26816	4.76259	0.35399	2.33806	2.88654	0	0	4.04902	1.12893	0.806829	0.783562	0.682536	0.555009	0.756899	0.450118	0.493234	0.638784	0.86399	2.18601	1.53665	0.757642	0.626339	2.88528	2.45338	0.85031
CG33301	FBgn0053301	0	0	0	0	0	0	0	0	0	0	0	0	0	0	0	1	0	0	1	1	0	0	0	0	0	0	0	0	0	0	0	0	0	0	0	0.0202271	0	0	0.0211675	0.0223674	0	0	0	0.010627		0
Cpr31A	FBgn0053302	0	0	0	0	0	0	0	0	0	0	0	1	0	1	2	2	1	0	4	1	0	0	0	0	0	0	0	0	0	0	0	0.0266577	0	0.0250567	0.0500115	0.0484026	0.0278849	0	0.101306	0.0267621	0	0	0.0172381	0.0423946	0	0
Pen	FBgn0267727	3215	4885	3884	2565	5387	2920	3675	1956	3983	2132	1688	77450	67216	79653	60411	56482	59809	75833	68138	57720	1274.04	1326.03	1061.07	1315.81	1232.4	1103.05	1142.61	1014.54	1209.26	1115.79	1231.56	1346.16	1215.63	1301.3	984.936	891.254	1087.4	1208.64	1125.17	1007.16	1244.24	1149.89	1287.7	1050.76	0.966248	1.09434	1.13256
Spn31A	FBgn0032178	0	2	11	0	1	1	1	5	1	0	1	8	8	9	19	13	8	10	16	23	0	0.741346	4.10357	0	0.312398	0.515838	0.424565	3.54139	0.414584	0	0.996287	0.189875	0.197571	0.200781	0.423008	0.280116	0.198616	0.217641	0.360788	0.54803	1.21123	0.886437	0.196076	0.338033	6.17736	2.62234	0.424508
CG44153	FBgn0265002	1	2	2	0	2	1	0	0	1	0	0	1	4	8	10	7	0	5	9	2	0.106448	0.145832	0.146768	0	0.122906	0.101472	0	0	0.081554	0	0	0.00466886	0.0194324	0.0351077	0.0437953	0.0296705	0	0.0214064	0.0399215	0.00937431	0.0997621	0.0437045	0.0197363	0.024028	5.05475	1.8189	0.359839
CG13133	FBgn0032181	0	0	0	0	0	0	0	0	0	0	0	0	0	0	0	0	0	0	0	0	0	0	0	0	0	0	0	0	0	0	0	0	0	0	0	0	0	0	0	0	0	0	0	0
CG34109	FBgn0083945	0	0	0	0	1	0	0	1	0	0	0	0	0	0	0	0	0	0	0	0	0	0	0	0	0.149374	0	0	0.338665	0	0	0	0	0	0	0	0	0	0	0	0	0	0.0697198	0	0		inf
CG13135	FBgn0032184	0	0	0	0	0	0	0	0	0	0	0	0	0	0	0	0	0	0	0	0	0	0	0	0	0	0	0	0	0	0	0	0	0	0	0	0	0	0	0	0	0	0	0	0
CG4839	FBgn0032187	4	11	18	11	6	5	3	5	5	3	1	207	161	172	249	301	233	189	189	276	0.825712	1.55542	2.56157	2.93946	0.715031	0.983894	0.485882	1.35095	0.790765	0.817869	0.380058	1.87419	1.51679	1.46377	2.11475	2.47415	2.20671	1.56916	1.62577	2.50871	1.97054	0.789207	1.61825	2.08321	1.2177	0.378842	0.311112
CG13137	FBgn0032188	0	0	7	0	0	0	0	0	0	0	0	0	0	0	0	0	1	0	0	0	0	0	2.26792	0	0	0	0	0	0	0	0	0	0	0	0	0	0.0215618	0	0	0	0.56698	0	0	0.00359363	inf	0	0
Sur	FBgn0028675	11	11	13	5	18	14	7	14	8	2	4	83	100	86	189	201	130	152	103	179	1.02509	0.702178	0.835174	0.603175	0.968378	1.24367	0.511807	1.70764	0.571171	0.246145	0.686291	0.33925	0.425302	0.330402	0.724638	0.745855	0.555817	0.569703	0.399975	0.734503	0.791403	0.847872	0.364985	0.621748	2.16832	1.36369	0.628915
Fum4	FBgn0051874	0	0	0	0	0	0	0	0	0	0	0	5	4	1	6	8	8	3	7	4	0	0	0	0	0	0	0	0	0	0	0	0.0937141	0.07801	0.0176172	0.105488	0.136126	0.156845	0.0515608	0.124648	0.0752651	0	0	0.0631138	0.108322	0	0
Ripalpha	FBgn0032189	139	282	231	145	414	192	207	106	334	179	179	5180	4769	5697	4189	3875	3839	4545	4412	4031	145.496	202.196	166.692	196.477	250.174	191.579	170	145.226	267.85	247.448	344.962	237.816	227.821	245.844	180.401	161.51	184.364	191.341	192.443	185.79	177.715	231.034	237.16	182.642	0.749347	1.26496	1.68808
RpL7	FBgn0005593	1272	2255	2192	703	2118	1347	1367	1085	1442	985	452	51382	52163	54723	74500	75465	64657	70096	67206	65996	1042	1265.36	1237.91	745.492	1001.64	1051.86	878.599	1163.35	905.015	1065.64	681.712	1846.15	1950.18	1848.11	2510.9	2461.6	2430.07	2309.47	2294.13	2380.52	1072.69	963.976	1881.48	2397.78	0.570132	0.402028	0.705149
CG34159	FBgn0085188	102	84	88	61	134	83	108	72	104	67	36	4133	3777	4232	3659	3419	3401	3754	3530	3041	142.837	80.5763	84.955	110.58	108.33	110.797	118.66	131.969	111.579	123.911	92.8163	253.852	241.389	244.322	210.812	190.647	218.508	211.433	205.989	187.512	104.737	114.009	246.521	204.15	0.424861	0.558457	1.31445
Snx17	FBgn0032191	10	17	4	6	21	11	7	5	7	10	8	4523	4320	4917	3868	4008	3707	4723	4210	4085	4.22106	4.91538	1.16398	3.27852	5.11735	4.42612	2.31825	2.76243	2.26375	5.57461	6.21716	83.7379	83.2213	85.5652	67.1736	67.3658	71.7901	80.1819	74.0511	75.9252	3.39473	4.09709	84.1748	72.7479	0.0403296	0.056319	1.39647
CG5731	FBgn0032192	1	2	0	1	2	4	0	0	2	0	3	0	1	4	7	4	4	3	6	3	0.500613	0.685834	0	0.648049	0.578012	1.90885	0	0	0.76708	0	2.76506	0	0.0228471	0.082554	0.144176	0.0797357	0.0918719	0.0604033	0.125165	0.0661297	0.458624	0.859857	0.0351337	0.0945801	13.0537	9.09131	0.696456
CG5727	FBgn0032193	142	126	114	97	203	84	132	73	176	114	82	1017	886	1048	777	703	766	835	953	721	159.946	97.217	88.5228	141.437	132.004	90.1932	116.654	107.624	151.882	169.583	170.051	50.2435	45.5458	48.6656	36.0078	31.5305	39.5853	37.8276	44.7307	35.7596	121.781	133.999	48.1516	37.5736	2.52911	3.5663	1.4101
CG4901	FBgn0032194	156	182	195	114	287	158	182	119	203	111	74	4744	4456	5446	4489	4464	4153	4856	4800	4569	46.5203	37.1772	40.0883	44.0077	49.4088	44.9143	42.5823	46.4477	46.3791	43.7154	40.6284	62.0493	60.6446	66.9532	55.0755	53.0069	56.8199	58.2416	59.6468	59.9945	41.9484	44.868	63.2157	57.1309	0.663575	0.785355	1.18352
Npc1a	FBgn0024320	369	385	503	258	600	391	526	279	534	279	242	1945	2060	2281	3860	3906	3244	2939	2961	3136	59.3763	42.436	55.7982	53.7418	55.7369	59.9754	66.4068	58.7612	65.8319	59.2904	71.694	13.7272	15.1281	15.1317	25.5544	25.027	23.949	19.0206	19.8542	22.2196	52.8381	62.5281	14.6623	22.6041	3.60367	2.76622	0.767613
Prosalpha6	FBgn0250843	1283	1435	1602	951	2211	1422	1568	1092	1660	907	780	14494	12800	14756	11567	10030	10930	13570	12203	9493	949.667	727.585	817.472	911.236	944.796	1003.35	910.607	1057.95	941.372	886.636	1062.97	470.551	432.398	450.287	352.254	295.621	371.181	403.982	376.391	309.4	851.49	972.527	451.079	351.472	1.88767	2.76701	1.46583
CG4908	FBgn0032195	68	50	49	25	68	54	37	35	48	39	17	1416	1273	1551	1332	1287	1310	1403	1404	1326	32.6233	16.4314	16.2062	15.5262	18.8336	24.6958	13.9271	21.9779	17.6428	24.7102	15.0158	29.7959	27.8725	30.6765	26.2914	24.586	28.8344	27.0716	28.0682	28.0114	20.1968	19.5433	29.4483	27.1438	0.685838	0.719991	1.0498
CG5708	FBgn0032196	65	51	61	37	126	49	72	30	76	36	27	5335	4922	5680	4745	4374	4268	4808	5274	4296	55.6674	29.9188	36.0149	41.0199	62.2963	40.003	48.3794	33.6286	49.8666	40.7177	42.5728	200.399	192.379	200.545	167.192	149.161	167.7	165.611	188.216	162.003	40.6553	45.352	197.774	166.647	0.205564	0.272144	1.32389
ova	FBgn0032197	85	108	70	100	162	93	81	36	115	41	30	9301	8967	10991	8973	8347	7983	9277	9736	8151	28.2317	24.5713	16.0281	42.9956	31.0626	29.4449	21.1078	15.6502	29.2634	17.9844	18.3451	135.495	135.924	150.498	122.616	110.392	121.648	123.926	134.749	119.207	27.9567	23.2655	140.639	122.09	0.198784	0.19056	0.958633
eEF1delta	FBgn0032198	1331	1875	1766	783	2321	1165	1547	1029	1859	949	827	14944	13428	16077	14608	13449	14545	15507	16769	13696	1199.37	1157.35	1097.06	913.36	1207.41	1000.71	1093.72	1213.64	1283.4	1129.37	1372.02	590.63	552.224	597.249	541.573	482.564	601.325	562.004	629.666	543.427	1091.78	1185.75	580.035	560.093	1.88227	2.11706	1.12474
mthl15	FBgn0051720	0	0	1	0	2	0	0	0	0	0	0	22	29	45	76	69	63	45	40	46	0	0	0.198719	0	0.332819	0	0	0	0	0	0	0.278145	0.381506	0.534764	0.901319	0.791978	0.833172	0.521703	0.480465	0.583854	0.0496797	0.0475456	0.398138	0.685415	0.12478	0.0693676	0.555918
me31B	FBgn0004419	9250	10957	12912	8038	15621	9303	12161	6867	14207	6807	6428	159228	140840	168816	140612	129500	134217	153922	151049	121274	4167.6	3381.61	4010.55	4688.12	4063.11	3995.56	4298.87	4049.6	4904.06	4050.37	5332.14	3146.58	2896.01	3135.7	2606.5	2323.3	2774.42	2789.22	2835.9	2405.94	4061.97	4384.81	3059.43	2622.55	1.32769	1.67197	1.25931
chico	FBgn0024248	113	131	135	91	181	137	144	82	161	122	58	922	1103	1200	1340	1424	1080	1058	1076	1132	24.1689	19.1927	19.9057	25.1957	22.3492	27.9324	24.1647	22.9558	26.3823	34.4614	22.8396	8.64936	10.7667	10.5812	11.7917	12.1277	10.598	9.10126	9.59001	10.661	22.1158	25.8693	9.9991	10.6449	2.21178	2.4302	1.09876
bsk	FBgn0000229	27	24	28	22	45	41	45	19	33	28	9	975	982	1002	1134	1130	1044	1049	1159	1091	15.0023	9.13465	10.7255	15.8242	14.4348	21.7164	19.6176	13.8181	14.0481	20.5469	9.20698	23.7614	24.902	22.9529	25.9238	25.0013	26.6143	23.4426	26.8352	26.6926	12.6717	16.1984	23.8721	25.7516	0.530814	0.629024	1.18502
CG31717	FBgn0051717	188	213	223	157	232	159	190	159	226	103	111	1125	1072	1214	1132	1161	1014	1170	1173	1036	190.067	147.508	155.424	205.473	135.407	153.234	150.71	210.4	175.051	137.524	206.611	49.8856	49.4621	50.5991	47.0854	46.7381	47.0335	47.5742	49.4168	46.1191	174.618	166.991	49.9823	47.3279	3.4936	3.52839	1.00996
Ror	FBgn0010407	0	1	0	0	1	0	3	0	0	2	0	16	11	24	13	13	13	7	13	5	0	0.20695	0	0	0.174415	0	0.711115	0	0	0.797999	0	0.212018	0.15167	0.298927	0.161589	0.156391	0.180195	0.0850577	0.163663	0.0665153	0.0517375	0.240504	0.220872	0.135569	0.234242	1.77404	7.57353
CG5676	FBgn0032200	382	448	552	310	780	435	570	309	631	314	242	4959	4251	4802	4104	3780	3817	4236	4172	3300	504.274	405.105	502.351	529.749	594.432	547.396	590.362	533.902	638.177	547.427	588.165	287.125	256.108	261.337	222.896	198.694	231.178	224.903	229.496	191.818	485.37	577.123	268.19	216.498	1.8098	2.66573	1.47294
Pten	FBgn0026379	12	10	28	14	37	20	29	25	28	11	13	1772	1855	2035	2089	2238	1789	1694	1870	2021	5.93567	3.38825	9.54799	8.96442	10.5656	9.43036	11.2545	16.1856	10.611	7.1858	11.8389	38.4438	41.8757	41.4982	42.5127	44.0797	40.5994	33.7007	38.5441	44.0177	6.95908	11.0103	40.6059	40.5757	0.171381	0.271351	1.58332
Rsf1	FBgn0011305	73	108	96	71	101	65	108	76	91	51	34	1978	1731	2003	1872	1748	1842	2137	1934	1536	75.2713	76.2812	68.2407	94.7699	60.1219	63.8895	87.3717	102.57	71.888	69.4497	64.5455	89.4555	81.4579	85.1458	79.4152	71.7693	87.1399	88.6234	83.0981	69.7382	78.6408	74.2623	85.3531	79.964	0.921359	0.928697	1.00796
REPTOR-BP	FBgn0032202	114	194	334	127	254	147	205	100	255	123	106	694	614	733	829	832	685	657	730	791	198.546	231.443	401.022	286.329	255.384	244.052	280.124	227.958	340.255	282.914	339.893	53.0138	48.8038	52.6302	59.402	57.6992	54.7352	46.0212	52.9793	60.6603	279.335	281.511	51.4826	55.2496	5.42581	5.09527	0.939081
Mob3	FBgn0259482	34	33	30	25	53	24	42	22	59	51	31	3080	2859	3232	2728	2580	2560	2841	3003	2230	31.8852	21.1988	19.3953	30.3498	28.694	21.4551	30.9029	27.0043	42.3907	63.1647	53.5245	126.688	122.364	124.956	105.256	96.3431	110.147	107.157	117.353	92.0848	25.7073	38.1623	124.669	104.723	0.206204	0.364411	1.76724
CG4953	FBgn0032204	69	85	84	45	103	44	75	55	89	34	30	2833	2682	3016	2386	2304	2361	2682	2534	2228	32.5752	27.4881	27.339	27.5015	28.0724	19.8016	27.7805	33.986	32.1912	21.1988	26.0759	58.6623	57.7865	58.701	46.3447	43.3123	51.1393	50.9254	49.8509	46.3155	28.7259	27.0152	58.3832	47.9813	0.492024	0.563036	1.14433
CG4957	FBgn0032205	20	41	37	18	37	36	40	25	27	20	25	1085	1051	1178	1112	1036	972	1107	1063	973	16.7817	23.5655	21.4029	19.5517	17.9231	28.795	26.3333	27.4565	17.3571	22.163	38.6213	39.9309	40.2474	40.7499	38.3885	34.6143	37.419	37.3586	37.1678	35.9494	20.3254	25.5213	40.3094	36.8163	0.504236	0.693208	1.37477
Mulk	FBgn0260750	139	140	168	110	188	120	156	104	164	84	84	1577	1443	1694	1539	1705	1463	1659	1583	1436	70.4359	48.5953	58.6887	72.1569	54.9974	57.9656	62.0218	68.9783	63.6695	56.215	78.3681	35.0498	33.3714	35.389	32.0855	34.4028	34.0129	33.8114	33.4263	32.041	62.4692	63.1737	34.6034	33.2967	1.80529	1.8973	1.05097
trk	FBgn0003751	15	20	11	10	24	9	15	8	21	12	9	289	290	323	243	249	209	301	302	229	13.1729	12.0312	6.65961	11.3683	12.1676	7.5343	10.3353	9.19561	14.1292	13.9176	14.5517	11.1317	11.623	11.6942	8.77987	8.70724	8.42088	10.6315	11.0516	8.85521	10.808	11.6902	11.483	9.40772	0.941221	1.24262	1.32022
Utx	FBgn0260749	152	185	259	105	223	158	193	101	226	142	80	6880	6520	7630	6708	6394	6311	7505	6803	6195	33.5134	27.9405	39.3677	29.9688	28.3847	33.2079	33.3866	29.1471	38.1761	41.3482	32.4747	66.533	65.6072	69.3546	60.8498	56.1355	63.8401	66.5522	62.5034	60.1435	32.6976	33.7322	67.1649	61.6708	0.486825	0.546972	1.12355
CG34043	FBgn0054043	0	2	0	0	0	0	2	0	0	0	0	2	1	0	3	1	2	0	2	10	0	0.837568	0	0	0	0	0.959341	0	0	0	0	0.0536299	0.0279018	0	0.0754598	0.0243441	0.0560988	0	0.050952	0.2692	0.209392	0.137049	0.0271772	0.0793425	7.70468	1.72731	0.224189
Ufd4	FBgn0032208	852	1180	1234	664	1386	860	1179	562	1165	601	545	20701	21639	24779	24498	26334	23254	23458	20724	22212	64.7288	61.4083	64.6307	65.3028	60.7892	62.2825	70.2769	55.8849	67.8098	60.3013	76.2317	68.9801	75.0283	77.61	76.5738	79.6646	81.0544	71.6781	65.6085	74.3051	64.0177	64.7966	73.8728	74.8141	0.866593	0.866102	0.999433
Hand	FBgn0032209	0	0	0	0	0	1	0	0	0	0	0	0	1	0	1	1	5	0	2	3	0	0	0	0	0	1.12895	0	0	0	0	0	0	0.0540498	0	0.0487254	0.047158	0.271678	0	0.0987013	0.156444	0	0.161278	0.0180166	0.103784	0	1.55397	inf
CYLD	FBgn0032210	100	119	168	92	202	101	143	81	180	131	87	904	966	1038	1378	1308	1200	1150	1163	1124	32.3834	26.3971	37.5057	38.567	37.7641	31.1784	36.3328	34.3327	44.6584	56.0257	51.8708	12.84	14.2767	13.8578	18.3596	16.8663	17.8289	14.9781	15.6939	16.0273	33.7133	41.7376	13.6582	16.6257	2.46836	2.51042	1.01704
CG13138	FBgn0032211	8	11	27	6	7	7	5	0	18	6	15	25	36	40	68	108	36	60	94	126	3.0146	2.83935	7.01406	2.92683	1.5228	2.51448	1.47826	0	5.19662	2.98597	10.4067	0.413194	0.619116	0.621406	1.05424	1.62052	0.622391	0.909344	1.47603	2.09066	3.94871	3.44354	0.551239	1.29553	7.16334	2.65802	0.371058
nmd	FBgn0005322	148	211	167	102	281	147	156	117	160	105	65	4722	4607	5154	4474	4328	3959	4941	4875	4276	82.9015	80.96	64.4886	73.9617	90.8682	78.4924	68.5592	85.7801	68.664	77.6755	67.034	116.012	117.774	119.02	103.107	96.5336	101.744	111.315	113.79	105.466	75.5779	76.7248	117.602	105.326	0.642659	0.728452	1.1335
CG5390	FBgn0032213	70	61	62	42	76	38	51	8	87	21	32	244	242	275	330	303	209	308	315	313	35.6456	21.2777	21.7653	27.6862	22.3422	18.446	20.376	5.3321	33.9419	14.1228	30.0012	5.4497	5.6241	5.7732	6.91375	6.14386	4.88287	6.30806	6.68416	7.01819	26.5937	20.6517	5.61567	6.32515	4.73563	3.26502	0.689458
CG4968	FBgn0032214	249	359	389	197	501	320	376	217	391	229	152	5132	4881	5462	3874	3766	3451	4401	4501	3779	196.221	193.789	211.33	200.964	227.924	240.384	232.474	223.824	236.065	238.329	220.532	177.381	175.544	177.449	125.602	118.173	124.771	139.488	147.803	131.128	200.576	231.362	176.791	131.161	1.13454	1.76395	1.55478
Cdk5alpha	FBgn0027491	0	0	0	0	1	0	0	0	0	0	0	5	5	10	9	16	12	13	15	13	0	0	0	0	0.252957	0	0	0	0	0	0	0.0960917	0.0999864	0.180641	0.162246	0.279159	0.241237	0.229098	0.27388	0.250817	0	0.0361367	0.125573	0.239406	0	0.150943	inf
l(2)SH0834	FBgn0267365	120	112	110	81	216	109	162	102	179	90	66	2704	2551	2886	2616	2532	2371	2507	2499	2201	121.319	77.5628	76.6667	106.008	126.069	105.047	128.5	134.974	138.647	120.167	122.85	119.903	117.703	120.288	108.812	101.93	109.977	101.939	105.279	97.9809	95.3893	125.179	119.298	104.32	0.799589	1.19996	1.50072
Usp14	FBgn0032216	1359	1394	1521	978	2111	1057	1618	999	1667	872	930	9930	8873	10814	8419	7876	7823	9085	8964	7429	591.718	415.763	456.552	551.239	530.626	438.713	552.732	569.326	556.083	501.425	745.52	189.635	176.318	194.114	150.816	136.55	156.275	159.095	162.639	142.429	503.818	556.346	186.689	151.301	2.6987	3.67709	1.36254
CG4972	FBgn0032217	631	682	854	496	968	629	858	459	877	484	402	9496	8979	10276	8648	8754	8137	9180	9360	8283	232.7	172.281	217.115	236.785	206.085	221.119	248.253	221.554	247.785	235.725	272.944	153.596	151.121	156.231	131.212	128.547	137.674	136.159	143.837	134.501	214.72	236.209	153.649	135.322	1.39747	1.74554	1.24907
CG5381	FBgn0032218	63	94	114	60	133	72	103	33	116	55	53	263	290	266	552	534	484	403	448	500	19.0058	19.425	23.7092	23.4316	23.1634	20.7056	24.3794	13.0305	26.811	21.913	29.4376	3.47997	3.99276	3.30829	6.85135	6.41472	6.69903	4.88977	5.63186	6.64184	21.3929	22.7772	3.59367	6.18809	5.95293	3.68081	0.618319
CG4995	FBgn0032219	2	2	0	0	0	0	0	0	1	0	0	1	2	3	13	5	7	3	5	9	1.03627	0.709839	0	0	0	0	0	0	0.396964	0	0	0.0227257	0.0472936	0.0640825	0.277126	0.103158	0.166403	0.0625174	0.107954	0.205333	0.436527	0.0567091	0.0447006	0.153749	9.76557	0.368843	0.0377698
RnrL	FBgn0011703	2443	2978	2705	1987	3467	1844	2535	1521	3091	1528	1502	18814	18345	21195	17494	16664	16941	21259	19597	16828	622.781	520.024	475.384	655.716	510.235	448.108	507.026	507.506	603.698	514.433	704.957	210.362	213.432	222.752	183.482	169.154	198.14	217.968	208.176	188.894	568.476	542.281	215.515	194.302	2.63776	2.79092	1.05806
Schip1	FBgn0032221	1	3	5	36	8	24	18	1	6	7	4	43	44	51	55	44	70	53	69	36	0.335906	0.690281	1.15785	15.654	1.55136	7.6849	4.74384	0.43966	1.54411	3.10534	2.47376	0.63352	0.674527	0.706258	0.760101	0.588519	1.07879	0.716029	0.965817	0.532467	4.45951	3.07757	0.671435	0.77362	6.64176	3.97814	0.598958
CG5037	FBgn0032222	39	30	21	21	52	40	22	21	37	18	14	2934	2807	3170	3104	3091	2758	3316	2937	2762	20.6196	10.8649	7.65423	14.3728	15.8717	20.1598	9.12598	14.5323	14.9874	12.5685	13.6278	68.0379	67.7311	69.0958	67.5195	65.0738	66.9008	70.5128	64.7066	64.3003	13.3779	14.4105	68.2883	66.5023	0.195903	0.216692	1.10612
GATAd	FBgn0032223	128	175	190	104	257	89	150	82	218	87	84	7984	7548	8941	7195	6755	6473	7818	7654	6628	31.4691	29.4714	32.2028	33.0989	36.4765	20.8581	28.9339	26.3869	41.062	28.248	38.022	86.0934	84.6908	90.6227	72.7775	66.1288	73.0132	77.3051	78.4136	71.7514	31.5606	31.4268	87.1356	73.2316	0.362201	0.429142	1.18482
SamDC	FBgn0019932	65	82	63	44	158	49	67	24	93	38	36	2576	2451	2839	2447	2349	2298	2507	2782	2272	38.7112	33.4522	25.866	33.922	54.3232	27.8182	31.3068	18.7083	42.4341	29.8883	39.4736	67.2889	66.6187	69.7051	59.9582	55.7053	62.7905	60.0503	69.0412	59.5805	32.9879	34.8503	67.8709	61.1877	0.486038	0.569565	1.17185
CG31715	FBgn0051715	155	161	248	75	256	139	203	98	201	116	84	2437	2326	2474	2376	2402	2129	2371	2514	2167	267.703	190.473	295.283	167.683	255.25	228.847	275.079	221.537	265.966	264.59	267.105	184.608	183.341	176.156	168.834	165.19	168.701	164.699	180.932	164.798	230.286	254.053	181.368	168.859	1.26971	1.50453	1.18494
Sps2	FBgn0032224	91	100	148	41	169	66	122	72	105	81	41	2913	2801	3174	2992	3035	2732	2672	2776	2617	50.8358	38.2662	56.9975	29.6496	54.503	35.1465	53.4723	52.6455	44.9393	59.7596	42.169	71.3745	71.412	73.099	68.7672	67.5115	70.0213	60.0347	64.6214	64.3732	43.9373	48.9479	71.9618	65.8882	0.610564	0.742893	1.21673
CG5022	FBgn0032225	0	0	0	0	0	0	0	0	0	0	0	13	17	12	14	9	6	7	8	14	0	0	0	0	0	0	0	0	0	0	0	0.206236	0.280625	0.178939	0.208337	0.129623	0.099568	0.101832	0.120577	0.222971	0	0	0.221933	0.147151	0	0
CG34367	FBgn0085396	0	0	0	1	0	0	0	0	0	0	0	0	2	0	3	3	1	1	2	1	0	0	0	1.19773	0	0	0	0	0	0	0	0	0.0844528	0	0.1142	0.110526	0.0424498	0.0372128	0.0771104	0.0407406	0.299433	0	0.0281509	0.0703734	10.6367	0	0
CG5367	FBgn0032228	123	117	197	75	230	141	170	141	200	116	61	153	212	197	534	608	481	360	397	517	75.1983	48.9977	83.0299	59.3567	81.1775	82.1735	81.544	112.829	93.6788	93.6601	68.6615	4.10269	5.91518	4.96529	13.4318	14.8012	13.4918	8.85202	10.114	13.9177	66.6457	87.675	4.99439	12.4347	13.3441	7.05081	0.528383
ClpP	FBgn0032229	142	164	191	83	234	144	219	107	151	67	54	2546	2449	2548	2807	2918	2468	2618	2559	2622	115.866	91.6642	107.44	87.6703	110.227	112.006	140.202	114.275	94.3962	72.2	81.1229	91.1174	91.1984	85.7125	94.2329	94.8079	92.3921	85.9163	87.0096	94.2051	100.66	103.49	89.3428	91.4273	1.12668	1.13194	1.00467
Cand1	FBgn0027568	628	704	746	378	927	519	577	475	708	394	312	5200	5202	5943	5418	5552	4786	6016	5233	4844	104.208	80.0202	85.3384	81.1966	88.8024	82.0951	75.1201	103.165	90.0082	86.3436	95.3181	37.8458	39.3949	40.6557	36.9888	36.6843	36.4362	40.15	36.1842	35.393	87.6907	88.6932	39.2988	36.9727	2.23138	2.39888	1.07506
pim	FBgn0003087	80	149	121	93	228	89	190	75	194	98	114	7136	6834	8471	6245	5546	5994	6988	7208	5266	82.9015	105.766	86.4417	124.756	136.399	87.9169	154.478	101.726	154.022	134.12	217.499	324.341	323.204	361.895	266.254	228.846	284.977	291.248	311.254	240.285	99.9663	140.88	336.48	270.477	0.297094	0.520858	1.75317
lft	FBgn0032230	0	1	0	0	0	0	0	0	6	0	0	6	7	10	12	14	5	12	7	6	0	0.527761	0	0	0	0	0	0	3.54169	0	0	0.202757	0.246137	0.317633	0.380384	0.429506	0.176742	0.371851	0.224738	0.203552	0.13194	0.505955	0.255509	0.297795	0.516381	1.699	3.29021
CG5056	FBgn0032231	120	159	193	80	195	116	153	93	148	90	72	1983	1921	2114	1529	1492	1329	1326	1375	1183	86.3558	78.378	95.7487	74.5257	81.012	79.5752	86.3857	87.5977	81.5982	85.5355	95.3945	62.5903	63.0909	62.7178	45.2698	42.7533	43.8789	38.3788	41.2326	37.4859	83.752	85.2998	62.7997	41.4999	1.33364	2.05542	1.54122
rho-5	FBgn0041723	6	2	5	2	5	4	8	5	2	0	4	75	93	79	136	113	122	119	95	89	0.869597	0.198556	0.499577	0.375234	0.418351	0.552632	0.909697	0.948498	0.222078	0	1.06735	0.476762	0.615147	0.47203	0.810955	0.652132	0.811236	0.693666	0.573744	0.567975	0.485741	0.588373	0.521313	0.684951	0.931764	0.858999	0.921906
CG33303	FBgn0053303	586	747	774	543	1061	716	867	463	831	571	359	7869	7378	8451	6304	6004	6120	7892	6585	5614	264.599	231.045	240.933	317.392	276.573	308.186	307.149	273.634	287.475	340.502	298.446	155.842	152.04	157.316	117.111	107.95	126.783	143.322	123.901	111.618	263.492	298.852	155.066	121.781	1.69923	2.45402	1.4442
dpr19	FBgn0032233	0	0	0	0	0	0	0	0	0	0	0	2	3	1	7	8	8	5	4	4	0	0	0	0	0	0	0	0	0	0	0	0.0470998	0.0735133	0.0221356	0.154634	0.171039	0.197072	0.107975	0.089496	0.0945688	0	0	0.0475829	0.135798	0	0
gny	FBgn0032234	44	62	54	24	62	39	64	53	70	23	26	1175	1093	1271	1143	1110	992	1245	1199	978	19.1579	18.4916	16.209	13.5273	15.5845	16.1871	21.8633	30.2045	23.3508	13.2257	20.8425	22.4392	21.7193	22.8148	20.4754	19.2446	19.8165	21.8023	21.7542	18.7503	16.8465	20.1798	22.3244	20.3072	0.754619	0.993724	1.31685
CG5096	FBgn0032235	0	0	0	0	0	0	0	0	0	0	0	21	25	21	12	12	11	15	13	12	0	0	0	0	0	0	0	0	0	0	0	0.387999	0.480626	0.364697	0.207974	0.201284	0.212594	0.254136	0.228196	0.222583	0	0	0.411107	0.221128	0	0
Cdk1	FBgn0004106	607	919	714	527	1135	702	986	466	926	503	460	10710	9754	11129	8844	8050	8160	10240	10360	8283	422.158	437.813	342.334	474.463	455.708	465.407	538.026	424.201	493.408	462.006	589.013	326.701	309.598	319.094	253.062	222.932	260.374	286.433	300.244	253.657	419.192	489.681	318.464	262.784	1.31629	1.86344	1.41567
mRpS7	FBgn0032236	155	174	216	137	329	190	203	144	245	129	89	3295	3279	3454	3059	2868	2686	3243	3042	2737	146.687	112.796	140.922	167.836	179.746	171.404	150.728	178.37	177.637	161.229	155.071	136.769	141.622	134.759	119.105	108.076	116.623	123.436	119.963	114.053	142.06	167.741	137.716	116.876	1.03154	1.4352	1.39132
da	FBgn0267821	100	138	101	77	150	77	91	73	89	49	49	8093	7915	9093	7002	7178	6588	8448	7274	6716	29.1496	27.5549	20.2964	29.0556	25.2423	21.396	20.812	27.852	19.8761	18.8635	26.2972	103.471	105.296	109.274	83.9743	83.3157	88.1064	99.0431	88.3557	86.2018	26.5141	22.9056	106.014	88.1662	0.250101	0.2598	1.03878
Mdh1	FBgn0262782	470	700	584	381	922	561	534	372	493	268	179	11357	11354	12434	9665	10076	8775	10919	9940	9712	288.193	294.016	246.868	302.424	326.378	327.913	256.902	298.558	231.601	217.027	202.078	305.438	317.734	314.32	243.825	246.017	246.862	269.281	253.981	262.221	282.875	265.78	312.498	253.698	0.905207	1.04762	1.15733
Cnot4	FBgn0051716	571	795	680	472	1142	480	698	389	871	466	394	15043	14228	17265	15313	14934	14662	16491	15825	13949	112.492	107.285	92.3552	120.375	129.885	90.1442	107.89	100.308	131.466	121.246	142.91	129.986	127.926	140.226	124.119	117.153	132.526	130.669	129.915	121.005	108.127	117.693	132.713	125.898	0.814744	0.934829	1.14739
CG17768	FBgn0032240	217	284	254	140	357	198	254	169	265	169	127	0	0	0	0	0	0	0	0	0	290.155	260.121	234.137	242.329	275.578	252.375	266.468	295.772	271.472	298.436	312.648	0	0	0	0	0	0	0	0	0	256.686	281.821	0	0	inf	inf
LSm-4	FBgn0067622	39	27	36	36	53	32	66	17	55	36	23	0	0	0	0	0	0	0	0	0	39.2374	18.6074	24.9691	46.886	30.7834	30.6899	52.0978	22.3864	42.3942	47.8334	42.6034	0	0	0	0	0	0	0	0	0	32.425	38.3984	0	0	inf	inf
Ir31a	FBgn0051718	0	4	0	4	1	0	1	0	0	0	0	3	1	7	14	11	10	6	8	16	0	0.874994	0	1.65357	0.184358	0	0.250552	0	0	0	0	0.0420197	0.0145743	0.0921577	0.18394	0.139875	0.146514	0.0770631	0.106457	0.224983	0.632142	0.0621301	0.0495839	0.146472	12.7489	0.424176	0.0332715
Ip259	FBgn0025366	158	264	234	76	287	165	222	85	213	114	80	8131	8003	8905	11480	11348	9944	10153	10930	10245	125.947	144.152	128.591	78.4239	132.074	125.378	138.843	88.6846	130.082	120.013	117.409	284.281	291.146	292.644	376.498	360.196	363.673	325.507	363.059	359.595	119.278	121.783	289.357	358.088	0.412219	0.340093	0.82503
RpS27A	FBgn0003942	1027	2397	2275	656	2418	1511	1701	870	1737	1027	548	63138	62321	65367	90805	97175	78565	77054	82542	81894	1355.73	2167.49	2070.38	1121.02	1842.74	1901.42	1761.76	1503.22	1756.76	1790.47	1331.88	3655.68	3754.63	3557.44	4931.78	5107.97	4758.31	4091.06	4540.52	4760.23	1678.66	1698.32	3655.91	4698.31	0.459162	0.361475	0.787249
CG5355	FBgn0032242	1171	1496	1707	955	1804	1143	1517	790	1512	838	675	9396	8860	10565	8986	8405	8260	9828	9062	7848	320.6	280.56	322.185	338.467	285.133	298.306	325.861	283.096	317.152	303.001	340.245	112.83	110.706	119.248	101.22	91.6294	103.755	108.22	103.385	94.6103	315.453	307.542	114.261	100.47	2.7608	3.06104	1.10875
Klp31E	FBgn0032243	40	33	34	22	50	51	40	21	63	30	19	1777	1678	2039	1861	1737	1816	1774	1869	1575	7.90291	4.4661	4.63097	5.62672	5.70298	9.60521	6.20051	5.43058	9.53622	7.82784	6.91133	15.3989	15.1303	16.6081	15.1274	13.6652	16.4613	14.0967	15.3874	13.7019	5.65667	7.31638	15.7124	14.74	0.360013	0.496363	1.37874
RfC3	FBgn0032244	273	367	305	237	535	270	397	199	394	192	188	2491	2434	2737	2007	1783	1721	2196	1972	1635	169.911	156.463	130.865	190.947	192.228	160.189	193.86	162.111	187.872	157.817	215.425	67.9996	69.1367	70.2278	51.3922	44.1876	49.1428	54.9703	51.1438	44.8073	162.046	181.357	69.1213	49.274	2.34438	3.68059	1.56997
pie	FBgn0005683	59	52	54	28	59	33	51	21	48	28	20	3743	3448	3922	2750	2579	2541	3258	3002	2592	20.9742	12.6626	13.2341	12.8854	12.1085	11.183	14.2247	9.77132	13.0733	13.1458	13.0902	58.3617	55.9411	57.4801	40.2215	36.507	41.4438	46.5824	44.4706	40.5734	14.9391	12.371	57.261	41.6331	0.260895	0.297142	1.13894
Wdfy2	FBgn0032246	229	333	351	165	439	301	264	192	309	184	106	4443	4322	5034	4313	4218	3781	4729	4490	3907	116.042	115.587	122.617	108.235	128.425	145.397	104.96	127.345	119.963	123.138	98.8931	98.7483	99.9525	105.164	89.9187	85.1092	87.9036	96.3798	94.8099	87.1757	115.62	121.16	101.288	90.2161	1.1415	1.343	1.17652
SmB	FBgn0262601	317	607	495	254	648	302	394	277	285	237	180	3023	2747	3054	2477	2310	2385	2944	2677	2280	328.497	430.872	353.625	340.731	387.661	298.325	320.338	375.709	226.269	324.351	343.42	137.399	129.915	130.472	105.606	95.318	113.392	122.701	115.598	104.035	363.431	325.153	132.596	109.442	2.7409	2.97102	1.08396
KdelR	FBgn0267330	258	332	337	145	394	196	303	163	268	130	121	5609	5385	6156	5532	5378	5119	5849	5631	5040	251.04	221.283	226.057	182.64	221.322	181.798	231.316	207.592	199.787	167.055	216.765	239.377	239.132	246.943	221.461	208.37	228.522	228.898	228.316	215.937	220.255	203.662	241.818	221.917	0.910832	0.917739	1.00758
CG5188	FBgn0032247	51	73	87	43	97	65	72	47	86	40	47	352	349	425	362	430	385	393	355	359	33.2388	32.5901	39.0895	36.2785	36.4966	40.383	36.817	40.0934	42.942	34.4294	56.3967	10.0622	10.3808	11.4193	9.70678	11.1592	11.5122	10.3016	9.64122	10.3025	35.2992	41.0797	10.6208	10.4373	3.32361	3.93588	1.18422
Bug22	FBgn0032248	12	17	15	4	46	30	38	3	24	13	5	1984	1867	2072	1922	1880	1706	2063	2004	1750	12.4352	12.0673	10.7159	5.36585	27.5192	29.6349	30.8956	4.06906	19.0543	17.7914	9.53945	90.1755	88.2971	88.5193	81.944	77.5748	81.1096	85.9823	86.5363	79.8516	10.1461	19.7863	88.9973	82.1664	0.114004	0.240807	2.11227
TfIIB	FBgn0004915	313	328	318	228	413	247	426	182	317	187	193	2876	2774	3322	2371	2121	2221	2719	2492	2146	205.286	147.359	143.783	193.578	156.376	154.427	219.213	156.238	159.288	161.976	233.052	82.733	83.0331	89.8237	63.9791	55.3919	66.832	71.7236	68.107	61.9752	172.502	177.224	85.1966	64.6681	2.02475	2.74052	1.35351
TBC1D16	FBgn0032249	33	17	9	10	23	10	23	12	15	11	5	148	177	176	500	468	479	262	298	222	9.72884	3.43307	1.82918	3.81639	3.91453	2.81033	5.32005	4.6305	3.38803	4.28286	2.71393	1.91374	2.3815	2.13912	6.06469	5.49394	6.47893	3.1066	3.66093	2.88186	4.70187	3.86575	2.14479	4.61449	2.19223	0.83774	0.38214
holn1	FBgn0032250	110	124	117	59	161	99	137	82	142	60	73	2301	2062	2596	1971	1750	1976	2047	2234	1713	71.2435	55.0125	52.2401	49.4664	60.1982	61.122	69.6167	69.513	70.4611	51.3213	87.0475	65.3647	60.9496	69.3159	52.5207	45.1316	58.7165	53.3222	60.2926	48.852	56.9906	67.04	65.2101	53.1393	0.873954	1.26159	1.44354
STUB1	FBgn0027052	121	121	129	85	265	130	191	86	200	94	84	5695	5005	5993	4646	4196	4382	4867	5138	4244	86.4749	59.2348	63.5565	78.6374	109.334	88.5641	107.097	80.4457	109.507	88.7209	110.526	178.514	163.244	176.573	136.608	119.407	143.68	139.895	153.012	133.553	71.9759	99.1708	172.777	137.693	0.416582	0.720233	1.72891
Nse4	FBgn0032251	67	63	115	62	127	87	114	31	94	68	40	2694	2330	2879	1915	1703	1723	2165	2060	1659	47.7182	30.7353	56.4642	57.1619	52.2177	59.0661	63.7023	28.8982	51.2916	63.9606	52.4506	84.1553	75.7347	84.5332	56.1138	48.2964	56.3009	62.0161	61.1371	52.027	48.0199	53.0839	81.4744	55.9819	0.589387	0.948233	1.60885
loh	FBgn0032252	0	2	0	0	1	1	5	0	2	3	1	14	26	15	87	81	62	76	60	49	0	0.322654	0	0	0.135964	0.224507	0.923911	0	0.360876	0.933114	0.433611	0.144618	0.279462	0.145642	0.843006	0.759618	0.669934	0.719898	0.588843	0.508146	0.0806635	0.430283	0.189907	0.681574	0.424752	0.631308	1.4863
ppk10	FBgn0065110	0	0	0	1	0	0	0	0	0	0	0	3	3	2	5	4	1	4	4	9	0	0	0	0.552042	0	0	0	0	0	0	0	0.0561128	0.0583871	0.0351619	0.0877258	0.067923	0.0195653	0.0686062	0.0710811	0.168998	0.13801	0	0.0498873	0.0806499	2.76645	0	0
LManI	FBgn0032253	19	42	41	20	41	33	49	24	34	27	21	42	48	54	93	147	85	105	95	109	4.14072	6.26987	6.15987	5.64232	5.15835	6.8556	8.37835	6.84594	5.67688	7.77105	8.42601	0.401463	0.477411	0.485167	0.833866	1.27565	0.849888	0.920341	0.862728	1.04598	5.55319	7.01603	0.454681	0.96474	12.2134	7.27245	0.595449
LManII	FBgn0027611	263	448	633	221	462	347	386	262	461	230	205	1244	1366	1337	1913	2034	1633	2298	1922	2205	50.4235	58.8358	83.6655	54.8498	51.1356	63.4185	58.0637	65.7473	67.7152	58.2369	72.3622	10.461	11.9525	10.5678	15.0898	15.5281	14.3643	17.72	15.3553	18.6148	61.9436	62.3828	10.9937	16.112	5.63445	3.87181	0.687167
RluA-1	FBgn0051719	0	1	0	2	1	3	4	3	0	1	0	9	16	6	11	7	11	6	10	13	0	0.374585	0	1.41579	0.315695	1.56385	1.71618	2.14726	0	0.722199	0	0.215864	0.399312	0.135267	0.247484	0.152423	0.275979	0.131963	0.227872	0.313025	0.447594	0.923598	0.250148	0.224791	1.78932	4.10869	2.29623
RluA-2	FBgn0032256	21	19	21	20	32	30	44	14	52	23	18	1115	1099	1220	1228	1218	1090	1185	1197	1098	7.94221	4.92224	5.47529	9.79169	6.98677	10.8157	13.0561	6.93027	15.0672	11.488	12.5336	18.4957	18.9692	19.0221	19.1078	18.3426	18.9134	18.0251	18.8645	18.2851	7.03286	10.9825	18.829	18.5897	0.373512	0.590784	1.5817
Grip75	FBgn0026431	274	335	401	204	432	248	328	147	376	175	164	2347	2197	2568	2229	2180	1946	2152	2352	1911	87.2313	73.0556	88.0099	84.0732	79.3981	75.2632	81.9286	61.2546	91.7103	73.5789	96.1272	32.7724	31.9213	33.7049	29.196	27.6356	28.424	27.555	31.2023	26.7889	83.0925	79.8944	32.7995	28.467	2.53334	2.80657	1.10785
Cog4	FBgn0032258	119	111	115	61	169	98	66	88	100	57	58	2331	2260	2492	2174	2138	1951	2311	2311	1940	31.7416	20.2811	21.1468	21.0628	26.0239	24.9182	13.8123	30.723	20.4357	20.0794	28.4833	27.2708	27.5118	27.4035	23.8579	22.708	23.8759	24.7924	25.6868	22.7854	23.5581	23.4966	27.3954	23.9511	0.85993	0.981023	1.14082
CG6144	FBgn0032259	24	26	40	17	32	14	22	8	21	8	5	1572	1435	1587	1403	1378	1318	1535	1417	1263	21.7209	16.1186	24.957	19.9169	16.7194	12.0783	15.6218	9.4767	14.5611	9.56204	8.3314	62.4013	59.2718	59.2134	52.2415	49.66	54.7272	55.8744	53.4398	50.3319	20.6784	12.3358	60.2955	52.7125	0.34295	0.234021	0.682376
CG13144	FBgn0032260	0	0	0	0	1	0	0	0	0	0	0	0	0	0	0	1	2	0	0	0	0	0	0	0	0.409755	0	0	0	0	0	0	0	0	0	0	0.0282625	0.0651284	0	0	0	0	0.0585365	0	0.0155651		3.76074
Myo31DF	FBgn0086347	57	80	116	78	108	93	71	52	93	86	39	4480	4174	5027	4791	4761	4345	4906	4444	4279	11.6734	11.2227	16.3774	20.6787	12.7688	18.1558	11.4083	13.9388	14.592	23.2602	14.7051	40.2415	39.0125	42.4431	40.3682	38.8249	40.8256	40.4098	37.9249	38.5867	14.9881	15.547	40.5657	39.49	0.369476	0.393694	1.06555
CG6094	FBgn0032261	104	172	163	67	198	107	162	81	106	91	36	792	632	724	665	676	634	797	764	684	105.659	119.698	114.163	88.1156	116.129	103.625	129.13	107.71	82.5062	122.098	67.3373	35.2916	29.3035	30.324	27.7962	27.347	29.5517	32.5663	32.344	30.5986	106.909	104.077	31.6397	30.034	3.37895	3.4653	1.02556
CG7384	FBgn0032262	24	46	32	33	64	41	36	17	27	33	10	5097	4577	5342	3678	3494	3614	4746	4013	3728	8.20807	10.7764	7.54476	14.61	12.6361	13.3667	9.6599	7.6099	7.07461	14.9052	6.29667	76.4573	71.4398	75.3199	51.7527	47.5821	56.7073	65.2822	57.1909	56.1408	10.2848	10.2213	74.4057	55.776	0.138226	0.183256	1.32577
Fatp1	FBgn0267828	46	77	55	45	117	54	91	52	94	54	26	613	581	534	965	988	888	702	776	770	15.2052	17.4346	12.5332	19.2554	22.3268	17.0153	23.6003	22.4977	23.8052	23.5734	15.823	8.8873	8.76477	7.277	13.1236	13.0042	13.4669	9.33274	10.6887	11.2072	16.1071	21.2345	8.30969	11.8039	1.93836	1.79894	0.928075
Lrr47	FBgn0010398	46	51	35	40	63	32	72	59	71	44	28	1605	1648	1926	1399	1309	1248	1572	1600	1253	22.223	16.8773	11.6568	25.0156	17.5708	14.7369	27.2909	37.3076	26.2792	28.0732	24.9049	34.0091	36.3356	38.3599	27.807	25.1811	27.6618	30.5446	32.2102	26.6544	18.9432	25.1662	36.2348	28.3432	0.522789	0.887909	1.69841
Lip4	FBgn0032264	481	483	749	373	826	472	713	281	675	359	306	353	398	402	1513	1560	1101	954	1005	938	222.025	152.718	238.344	222.88	220.111	207.686	258.218	169.771	238.709	218.849	260.051	7.14669	8.38434	7.64994	28.7334	28.6729	23.3165	17.7109	19.3308	19.0648	208.992	224.771	7.72699	22.8049	27.047	9.85624	0.364412
CG18301	FBgn0032265	0	0	2	0	0	0	0	0	0	0	0	1	0	0	2	3	1	0	2	0	0	0	0.67555	0	0	0	0	0	0	0	0	0.02149	0	0	0.0403166	0.0585294	0.0224793	0	0.0408339	0	0.168888	0	0.00716333	0.0270265	23.5767	0	0
CG18302	FBgn0032266	0	0	0	0	0	0	0	0	0	0	0	0	0	0	0	0	0	0	0	0	0	0	0	0	0	0	0	0	0	0	0	0	0	0	0	0	0	0	0	0	0	0	0	0
Trim9	FBgn0051721	3	4	5	4	10	1	9	2	8	2	0	11	17	22	55	54	42	35	19	50	0.851728	0.777905	0.978623	1.4701	1.63902	0.270638	2.00476	0.743207	1.74012	0.7499	0	0.136977	0.220271	0.257501	0.642442	0.610469	0.547079	0.399655	0.224782	0.625061	1.01959	1.02109	0.204916	0.508248	4.97563	2.00904	0.403776
CG6138	FBgn0032268	0	0	0	0	0	0	0	0	0	0	0	0	0	0	0	0	0	0	0	0	0	0	0	0	0	0	0	0	0	0	0	0	0	0	0	0	0	0	0	0	0	0	0	0
w-cup	FBgn0032269	0	1	14	0	0	0	0	0	0	0	0	0	0	0	0	0	0	0	0	0	0	0.346263	4.87879	0	0	0	0	0	0	0	0	0	0	0	0	0	0	0	0	0	1.30626	0	0	0	inf
CG34160	FBgn0250826	0	0	0	0	0	0	0	0	0	0	0	0	0	0	0	0	0	0	0	0	0	0	0	0	0	0	0	0	0	0	0	0	0	0	0	0	0	0	0	0	0	0	0	0
CG34161	FBgn0085190	0	0	0	0	0	0	0	1	0	0	0	0	0	0	0	0	0	0	0	0	0	0	0	0	0	0	0	2.15294	0	0	0	0	0	0	0	0	0	0	0	0	0	0.307563	0	0		inf
CG7329	FBgn0032271	0	0	0	0	0	0	0	0	0	0	0	1	0	0	0	0	0	0	0	0	0	0	0	0	0	0	0	0	0	0	0	0.0198478	0	0	0	0	0	0	0	0	0	0	0.00661592	0	0
CG31872	FBgn0051872	0	1	1	0	0	0	0	0	0	0	0	0	0	0	0	0	0	0	0	0	0	0.132186	0.133034	0	0	0	0	0	0	0	0	0	0	0	0	0	0	0	0	0	0.0663051	0	0	0	inf
CG18284	FBgn0043825	0	0	0	0	0	0	0	0	0	0	0	0	0	0	0	0	0	0	0	0	0	0	0	0	0	0	0	0	0	0	0	0	0	0	0	0	0	0	0	0	0	0	0	0
CG17097	FBgn0265264	0	0	1	0	1	0	2	0	0	0	1	0	0	0	0	0	0	0	0	0	0	0	0.131323	0	0.109971	0	0.298912	0	0	0	0.350715	0	0	0	0	0	0	0	0	0	0.0328306	0.108514	0	0	inf	inf
CG45690	FBgn0267254	0	0	0	0	0	0	0	0	0	0	0	0	1	0	0	0	0	0	0	0	0	0	0	0	0	0	0	0	0	0	0	0	0.205624	0	0	0	0	0	0	0	0	0	0.0685414	0	0
CG31871	FBgn0051871	0	0	0	0	0	0	0	0	1	0	0	0	1	0	0	0	0	0	0	0	0	0	0	0	0	0	0	0	0.298469	0	0	0	0.0177795	0	0	0	0	0	0	0	0	0.0426385	0.00592651	0	0	inf	inf
CG17104	FBgn0040496	4	0	0	0	10	5	5	0	5	1	0	0	0	0	24	20	27	12	18	23	1.84226	0	0	0	2.65886	2.19518	1.80676	0	1.76428	0.608252	0	0	0	0	0.454771	0.366784	0.570525	0.222284	0.345454	0.466435	0.460564	1.29048	0	0.404375	inf	3.19128	0
CG17105	FBgn0032280	0	0	0	0	0	0	0	0	0	0	0	0	0	0	0	0	0	0	0	0	0	0	0	0	0	0	0	0	0	0	0	0	0	0	0	0	0	0	0	0	0	0	0	0
CG17107	FBgn0032281	0	0	0	0	0	0	0	0	0	0	0	0	0	0	0	0	0	0	0	0	0	0	0	0	0	0	0	0	0	0	0	0	0	0	0	0	0	0	0	0	0	0	0	0
CG7299	FBgn0032282	0	0	0	0	0	0	0	0	0	0	0	0	0	0	0	0	0	0	0	0	0	0	0	0	0	0	0	0	0	0	0	0	0	0	0	0	0	0	0	0	0	0	0	0
CG7296	FBgn0032283	16	7	26	11	12	3	3	9	2	10	0	3	2	2	13	16	10	19	14	10	20.4695	6.13441	22.9312	18.2174	8.86285	3.65863	3.01127	15.0706	1.96032	16.8959	0	0.168338	0.116774	0.105486	0.684262	0.815076	0.58696	0.977639	0.746352	0.563327	16.9381	7.06565	0.130199	0.728936	130.094	9.6931	0.0745086
CG7294	FBgn0032284	1	1	0	0	1	0	0	0	0	3	0	0	0	0	0	0	3	1	0	0	1.61917	1.10912	0	0	0.934754	0	0	0	0	6.41516	0	0	0	0	0	0	0.222861	0.0651223	0	0	0.682073	1.04999	0	0.0479973	inf	21.876	0
CG17108	FBgn0032285	2	4	0	0	2	0	0	2	4	1	1	8	2	3	17	7	4	2	41	2	1.20848	1.6556	0	0	0.697659	0	0	1.58175	1.85173	0.797999	1.11247	0.212018	0.0551528	0.0747318	0.422619	0.168421	0.110889	0.0486044	1.03233	0.0532122	0.716019	0.863087	0.113968	0.306013	6.28266	2.82042	0.448922
CG7300	FBgn0032286	0	0	0	0	0	0	0	0	0	0	0	0	0	0	0	0	0	0	0	0	0	0	0	0	0	0	0	0	0	0	0	0	0	0	0	0	0	0	0	0	0	0	0	0
Lip1	FBgn0023496	0	0	0	0	0	0	0	0	0	0	0	0	0	0	0	0	0	0	0	0	0	0	0	0	0	0	0	0	0	0	0	0	0	0	0	0	0	0	0	0	0	0	0	0
Lip2	FBgn0024740	0	0	0	0	0	0	0	0	0	0	0	0	0	1	2	0	0	0	0	0	0	0	0	0	0	0	0	0	0	0	0	0	0	0.0226041	0.0451161	0	0	0	0	0	0	0	0.00753469	0.00751936	0	0
CG6415	FBgn0032287	0	0	4	0	0	0	0	1	3	0	0	3	3	0	4	4	1	0	8	1	0	0	1.40767	0	0	0	0	0.668154	1.17329	0	0	0.0671695	0.069892	0	0.0840094	0.0813068	0.0234206	0	0.170175	0.0224776	0.351919	0.263064	0.0456871	0.0635648	7.70279	4.13851	0.537274
CG6431	FBgn0032289	0	0	0	0	0	0	0	1	0	0	0	0	0	0	0	0	0	0	1	0	0	0	0	0	0	0	0	0.770655	0	0	0	0	0	0	0	0	0	0	0.0245351	0	0	0.110094	0	0.00408919		26.9231
CG6443	FBgn0032290	55	79	95	42	88	33	94	44	65	37	32	950	954	1052	823	698	809	785	780	567	37.9965	37.3848	45.245	37.5609	35.0969	21.7323	50.9506	39.7863	34.4035	33.758	40.7017	28.7859	30.0787	29.9621	23.3923	19.2011	25.6419	21.8116	22.4545	17.2479	39.5468	36.6328	29.6089	21.6249	1.33564	1.69401	1.26831
CG17118	FBgn0032291	0	0	0	1	0	0	0	0	2	0	0	1	6	12	7	14	8	4	5	9	0	0	0	0.951391	0	0	0	0	1.12614	0	0	0.032235	0.201249	0.363589	0.211662	0.409706	0.269752	0.118236	0.153127	0.291252	0.237848	0.160877	0.199024	0.242289	1.19507	0.663988	0.555606
EMC3	FBgn0032292	44	92	99	55	129	97	91	41	81	53	45	1672	1729	1897	1612	1616	1496	1821	1696	1519	36.7708	52.6654	57.0363	59.5003	62.2365	77.2738	59.6668	44.8471	51.8614	58.4952	69.2379	61.286	65.944	65.3573	55.4252	53.7753	57.3592	61.2066	59.0616	55.8961	51.4932	60.517	64.1958	57.1207	0.802128	1.05946	1.32081
Dpy-30L1	FBgn0032293	75	99	101	65	99	64	122	31	59	67	41	1494	1387	1453	1068	1056	990	1362	1221	1038	115.141	104.11	106.895	129.178	87.7422	93.6609	146.95	62.2917	69.3952	135.843	115.887	100.599	97.1795	91.9624	67.4577	64.554	69.7308	84.0975	78.1111	70.168	113.831	101.681	96.5803	72.3532	1.17861	1.40535	1.19237
Nup107	FBgn0027868	304	339	220	173	422	168	260	209	267	171	121	4026	3867	4261	3254	3210	3030	3973	3503	3273	74.4742	56.8878	37.1553	54.8636	59.6828	39.233	49.9742	67.016	50.1132	55.3251	54.5756	43.2594	43.235	43.0348	32.7975	31.3132	34.0561	39.1461	35.7602	35.3062	55.8452	53.7028	43.1764	34.7299	1.29342	1.5463	1.19551
Vha16-5	FBgn0032294	0	0	0	0	0	0	0	0	0	0	0	1	1	4	1	3	2	1	3	2	0	0	0	0	0	0	0	0	0	0	0	0.0468571	0.0487562	0.176172	0.0439534	0.127618	0.0980283	0.0429673	0.133552	0.0940814	0	0	0.0905951	0.0900334	0	0
CG12299	FBgn0032295	8	37	13	7	31	9	9	8	10	17	5	3479	3485	4120	3005	3235	2671	3667	3098	3159	2.2497	7.12728	2.52025	2.54823	5.03271	2.41261	1.98572	2.94459	2.15449	6.31361	2.58872	42.9105	44.7267	47.7648	34.7673	36.2243	34.4611	41.4747	36.3032	39.1163	3.61137	3.34749	45.134	37.0578	0.0800143	0.0903316	1.12894
CG6729	FBgn0032296	112	115	123	84	150	87	116	59	109	78	45	1461	1439	1584	1474	1385	1389	1650	1367	1267	24.5634	17.2765	18.5969	23.8482	18.9918	18.1886	19.9604	16.9365	18.315	22.5922	18.1704	14.0538	14.4033	14.3219	13.3002	12.0951	13.9763	14.5543	12.493	12.2355	21.0713	19.0221	14.2597	13.1091	1.47768	1.45106	0.981987
CG17124	FBgn0032297	9	26	14	12	9	17	23	6	16	8	9	100	127	88	194	255	119	103	100	139	14.9223	29.5293	16.0024	25.7561	8.61469	26.869	29.9199	13.021	20.3246	17.5177	27.4736	7.27222	9.61005	6.01521	13.2338	16.8354	9.05233	6.86858	6.90909	10.148	21.5525	20.5343	7.63249	10.5079	2.82378	1.95419	0.692046
CG6495	FBgn0027550	1	6	2	6	7	8	4	0	0	2	2	25	42	34	58	54	46	46	34	24	0.306589	1.26007	0.422719	2.38129	1.23896	2.33806	0.96218	0	0	0.809803	1.12893	0.336179	0.587671	0.429745	0.731602	0.659235	0.647045	0.567219	0.434373	0.323996	1.09267	0.925419	0.451198	0.560578	2.4217	1.65083	0.681682
Ubc2	FBgn0015320	112	116	172	75	190	79	113	61	110	85	36	8441	7359	8848	6567	6356	6524	8236	7996	6429	99.6242	70.6792	105.473	86.3602	97.5675	66.9859	78.8616	71.0193	74.9632	99.8526	58.9563	329.317	298.741	324.465	240.328	225.124	266.245	294.646	296.379	251.804	90.5341	78.3152	317.508	262.421	0.28514	0.298433	1.04662
CG6724	FBgn0032298	164	226	280	67	281	188	201	121	190	115	62	737	819	844	1177	1146	1093	1118	973	1030	81.1208	76.5745	95.4799	42.9012	80.2416	88.6454	78.0054	78.3382	72.003	75.1242	56.4626	15.9893	18.4885	17.211	23.9528	22.5717	24.8044	22.2417	20.0553	22.4336	74.0191	75.5458	17.2296	22.6766	4.29604	3.33145	0.775469
CG17127	FBgn0032299	9	14	27	0	7	11	3	12	9	6	0	2	1	9	3	10	6	6	6	13	18.8413	20.0762	38.967	0	8.46	21.9518	4.92753	32.8813	14.4351	16.5887	0	0.183642	0.0955425	0.776758	0.258392	0.8336	0.576288	0.505191	0.523416	1.19835	19.4711	14.1778	0.351981	0.649206	55.3187	21.8386	0.394778
CG31869	FBgn0051869	63	244	256	88	209	209	129	119	133	124	44	108	148	126	244	333	189	188	145	230	16.7828	44.5246	47.0141	30.3467	32.1421	53.0736	26.9621	41.4925	27.1446	43.6253	21.5802	1.26189	1.79934	1.38379	2.67426	3.5323	2.30997	2.01427	1.6096	2.69789	34.667	35.1458	1.48167	2.47305	23.3972	14.2115	0.607402
CG31870	FBgn0051870	0	0	0	0	0	0	0	0	0	0	0	0	0	1	0	0	0	0	0	0	0	0	0	0	0	0	0	0	0	0	0	0	0	0.106804	0	0	0	0	0	0	0	0	0.0356014	0	0
Nos	FBgn0011676	1	0	0	0	0	0	0	0	0	0	0	15	15	21	42	38	22	15	38	33	0.188584	0	0	0	0	0	0	0	0	0	0	0.124071	0.1291	0.163268	0.325871	0.285351	0.190348	0.113771	0.298618	0.274026	0.047146	0	0.138813	0.247998	0.339637	0	0
CG6508	FBgn0032303	12	55	8	49	25	53	10	0	32	6	18	64	124	142	108	230	54	71	237	196	5.86567	18.4156	2.69583	31.0055	7.05475	24.6958	3.8351	0	11.9838	3.8733	16.1991	1.37212	2.76623	2.86155	2.17196	4.47667	1.21102	1.39583	4.8274	4.21857	14.4957	9.66311	2.3333	3.05024	6.21252	3.16798	0.509935
CG17134	FBgn0032304	0	0	7	0	0	3	4	0	0	0	0	0	3	3	1	7	3	0	4	2	0	0	2.55141	0	0	1.51198	1.65927	0	0	0	0	0	0.0723881	0.0653903	0.0217524	0.147369	0.072771	0	0.0881261	0.0465607	0.637852	0.453036	0.0459261	0.0627631	13.8887	7.21819	0.519718
CG6700	FBgn0032305	166	179	215	92	309	103	262	129	234	127	161	2964	3120	3516	4223	4575	3503	3312	3190	3961	39.319	29.0425	35.1074	28.209	42.253	23.2563	48.6896	39.993	42.4638	39.7276	70.2104	30.7926	33.7271	34.3336	41.1535	43.1495	38.0676	31.5516	31.4857	41.3116	32.9195	43.7991	32.9511	37.7866	0.999041	1.15912	1.16023
CG17140	FBgn0260453	0	0	0	0	0	0	0	0	0	0	1	0	0	0	0	0	0	0	0	0	0	0	0	0	0	0	0	0	0	0	1.05408	0	0	0	0	0	0	0	0	0	0	0.150583	0	0		inf
CG17139	FBgn0260454	0	0	0	0	0	0	0	0	0	0	0	0	0	0	0	0	0	0	0	0	0	0	0	0	0	0	0	0	0	0	0	0	0	0	0	0	0	0	0	0	0	0	0	0
Porin2	FBgn0069354	0	0	0	0	0	0	0	0	0	0	0	15	15	16	21	18	17	15	11	11	0	0	0	0	0	0	0	0	0	0	0	0.463789	0.482587	0.464998	0.609068	0.505264	0.549825	0.425289	0.323129	0.341445	0	0	0.470458	0.459003	0	0
porin	FBgn0004363	1285	2215	1711	969	2845	1580	1938	1159	1853	1118	695	56894	51811	59471	53110	52227	51350	61480	60387	51272	941.064	1111.16	863.837	918.641	1202.83	1103.02	1113.55	1110.96	1039.68	1081.31	937.091	1827.5	1731.68	1795.55	1600.23	1523.01	1725.35	1810.87	1842.84	1653.37	958.676	1084.06	1784.91	1692.61	0.537101	0.640468	1.19245
SmydA-3	FBgn0262599	0	0	0	0	0	0	0	1	0	0	2	18	12	4	4	11	6	24	19	14	0	0	0	0	0	0	0	0.538235	0	0	1.5142	0.324653	0.225207	0.0678122	0.0676742	0.180117	0.113199	0.396936	0.325577	0.253497	0	0.293205	0.205891	0.222833	0	1.3158	inf
Dnz1	FBgn0027453	9	9	9	5	22	10	14	11	12	1	2	2429	2327	2583	2291	2264	2128	1976	1731	1810	6.73388	4.61267	4.64228	4.84282	9.50277	7.13235	8.21847	10.7725	6.8788	0.988135	2.75508	79.7122	79.46	79.6752	70.5244	67.4512	73.0491	59.463	53.9695	59.6313	5.20791	6.60687	79.6158	64.0147	0.0654131	0.103209	1.5778
aurB	FBgn0024227	264	342	265	209	384	165	288	162	297	207	160	1913	1883	2182	1377	1294	1308	1460	1388	1229	165.803	147.13	114.736	169.918	139.227	98.783	141.913	133.169	142.907	171.693	185.008	52.696	53.972	56.4962	35.5806	32.3604	37.6892	36.879	36.3251	33.987	149.397	144.671	54.3881	35.4702	2.74687	4.07867	1.48484
Stam	FBgn0027363	393	417	413	243	458	259	434	218	329	230	221	3739	3456	3910	3481	3481	3184	3747	3566	3237	118.045	85.7979	85.5203	94.4856	79.4189	74.1588	102.278	85.7057	75.7108	91.2378	122.216	49.2587	47.3758	48.4179	43.0179	41.634	43.878	45.2662	44.6337	42.8123	95.9621	90.1037	48.3508	43.5404	1.9847	2.06943	1.04269
CG12517	FBgn0032311	145	155	157	111	133	82	71	34	108	59	25	51	51	52	138	165	133	104	145	133	216.2	158.309	161.381	214.248	114.484	116.55	83.059	66.3539	123.373	116.181	68.6291	3.33528	3.47046	3.19644	8.46561	9.7963	9.0983	6.23675	9.00915	8.73197	187.535	98.3756	3.33406	8.55635	56.2481	11.4974	0.204405
CG14071	FBgn0032312	0	0	0	0	0	0	0	0	0	0	0	0	0	0	0	0	0	0	0	0	0	0	0	0	0	0	0	0	0	0	0	0	0	0	0	0	0	0	0	0	0	0	0	0
CG14070	FBgn0032313	0	0	0	0	0	0	0	0	0	0	0	0	0	0	0	0	0	0	0	0	0	0	0	0	0	0	0	0	0	0	0	0	0	0	0	0	0	0	0	0	0	0	0	0
CG7309	FBgn0032314	0	0	0	0	0	0	0	0	0	0	0	0	0	0	0	0	0	0	0	0	0	0	0	0	0	0	0	0	0	0	0	0	0	0	0	0	0	0	0	0	0	0	0	0
CG14069	FBgn0032315	0	0	0	0	0	0	0	0	0	0	0	0	0	0	0	0	0	0	0	0	0	0	0	0	0	0	0	0	0	0	0	0	0	0	0	0	0	0	0	0	0	0	0	0
dpr2	FBgn0261871	0	0	0	0	0	0	0	0	0	0	0	0	0	2	1	0	1	0	1	1	0	0	0	0	0	0	0	0	0	0	0	0	0	0.0415783	0.0207468	0	0.0231356	0	0.021013	0.0222041	0	0	0.0138594	0.0145166	0	0
CG14072	FBgn0032318	2	8	3	0	4	2	0	1	3	1	2	4	4	6	14	10	7	16	13	14	3.3976	9.30936	3.51342	0	3.9229	3.23879	0	2.22353	3.90456	2.24355	6.25538	0.298042	0.310122	0.420213	0.978503	0.676446	0.545584	1.0932	0.920268	1.04723	4.05509	3.11267	0.342792	0.876872	11.8296	3.54974	0.300073
CG33129	FBgn0053129	1031	1629	1524	933	1776	1089	1401	802	1351	801	592	23688	22487	25845	21048	21726	19976	23329	23112	21133	897.81	971.703	914.905	1051.75	892.839	903.989	957.203	914.113	901.342	921.196	949.135	904.749	893.689	927.85	754.098	753.348	798.095	817.069	838.67	810.326	959.042	919.974	908.763	795.268	1.05533	1.15681	1.09616
YL-1	FBgn0032321	64	84	125	74	157	59	69	67	120	57	67	1938	1671	2030	1650	1460	1555	1804	1722	1375	37.6825	33.8787	50.7383	56.4024	53.366	33.1148	31.8749	51.6339	54.1315	44.3229	72.6299	50.0481	44.902	49.2756	39.9701	34.2297	42.006	42.7202	42.2495	35.648	44.6754	48.7248	48.0752	39.4706	0.929282	1.23446	1.3284
CG16743	FBgn0032322	2	5	6	6	7	8	9	9	6	0	3	18	12	9	16	14	9	9	15	12	1.71995	2.94539	3.55715	6.67948	3.47527	6.55821	6.07251	10.1304	3.95317	0	4.74993	0.678941	0.470973	0.319083	0.566105	0.479407	0.355098	0.31129	0.537533	0.454401	3.72549	4.99136	0.489666	0.450639	7.60823	11.0762	1.45582
abo	FBgn0000018	16	28	24	7	34	27	19	12	27	25	13	321	368	380	465	479	392	362	369	412	6.14085	7.36129	6.35017	3.47786	7.53342	9.8783	5.72141	6.02823	7.93928	12.6719	9.18614	5.40366	6.44594	6.01268	7.34265	7.3204	6.90265	5.58798	5.90151	6.96272	5.83255	8.42267	5.95409	6.66965	0.979586	1.26284	1.28915
ATPsynG	FBgn0010612	378	632	505	327	671	549	615	342	457	340	217	5031	5077	5635	5547	5530	4885	5897	5765	4638	783.419	897.236	721.539	877.316	802.842	1084.64	1000.04	927.745	725.65	930.626	828.024	457.331	480.219	481.473	472.99	456.371	464.502	491.554	497.886	423.259	819.877	899.938	473.008	467.76	1.73333	1.92393	1.10996
SCAR	FBgn0041781	150	153	213	82	191	141	127	128	145	115	47	5835	5379	6160	5070	5247	4866	6106	5354	5060	50.632	35.3763	49.5655	35.8306	37.2197	45.3694	33.634	56.5515	37.4982	51.2656	29.2087	86.3872	82.8639	85.7217	70.4099	70.5238	75.3576	82.895	75.3079	75.2069	42.8511	41.5353	84.9909	74.9502	0.504185	0.554172	1.09915
piwi	FBgn0004872	863	1228	1463	721	1598	1045	1253	724	1310	775	617	8226	8965	10044	10455	10695	9230	10025	9190	9236	211.92	206.56	247.668	229.193	226.538	244.617	241.408	232.701	246.456	251.336	278.95	88.5978	100.471	101.682	105.627	104.576	103.988	99.0106	94.0381	99.8658	223.835	246.001	96.9168	101.184	2.30956	2.43122	1.05268
CG12253	FBgn0026148	96	103	120	66	143	66	106	40	127	85	82	2030	1894	2230	1628	1327	1431	1748	1735	1383	52.497	38.5823	45.2387	46.7211	45.1444	34.4046	45.4789	28.6301	53.2078	61.3869	82.5578	48.6893	47.2686	50.2741	36.6276	28.8951	35.9024	38.4452	39.5358	33.3011	45.7598	50.1158	48.744	35.4512	0.938778	1.41366	1.50585
TTLL4A	FBgn0026147	323	326	346	200	381	237	228	209	321	167	136	8270	8304	9363	8637	9042	7807	9318	8907	8528	62.5051	43.2133	46.1588	50.1013	42.564	43.7191	34.6169	52.937	47.5912	42.6799	48.4544	70.1928	73.3381	74.6971	68.765	69.6736	69.3135	72.5225	71.8245	72.6663	50.4946	44.6518	72.7427	70.7942	0.694154	0.630726	0.908626
aub	FBgn0000146	777	685	858	450	942	594	683	490	884	504	442	5713	5479	6349	7266	7180	6821	7641	7140	6909	202.307	122.171	154.008	151.673	141.594	147.43	139.525	166.988	176.34	173.306	211.881	65.2421	65.1059	68.1507	77.8352	74.4397	81.4814	80.016	77.4668	79.2095	157.54	165.295	66.1662	78.4081	2.38096	2.10813	0.885412
lectin-33A	FBgn0040096	0	0	0	0	1	0	0	0	0	0	0	6	2	6	5	4	8	5	5	9	0	0	0	0	0.672183	0	0	0	0	0	0	0.306414	0.106278	0.288011	0.239521	0.185453	0.427359	0.234148	0.242594	0.461422	0	0.0960261	0.233568	0.298416	0	0.321786	inf
RpL9	FBgn0015756	870	1765	2041	630	1923	1136	1260	656	934	564	389	49758	50629	52836	72675	77126	62818	66706	64567	67679	944.036	1311.9	1526.78	884.943	1204.63	1175.05	1072.7	931.693	776.47	808.243	777.141	2368.13	2507.25	2363.61	3244.48	3332.43	3127.33	2911.2	2919.5	3233.67	1166.92	963.705	2413	3128.1	0.483596	0.30808	0.63706
Nup154	FBgn0021761	646	731	642	487	922	431	453	298	822	351	250	14485	14147	16469	13377	13645	12272	16362	14929	13417	98.0132	75.9725	67.151	95.6503	80.7584	62.336	53.925	59.179	95.5503	70.332	69.8349	96.3928	97.9593	103.014	83.503	82.4358	85.4256	99.8448	94.3867	89.6355	84.1967	70.2737	99.1219	89.2052	0.849426	0.787775	0.927421
Art8	FBgn0032329	182	225	345	132	285	159	213	138	264	122	108	5	2	1	1	2	7	5	1	4	110.293	93.3998	144.132	103.551	99.7071	91.8509	101.274	109.46	122.571	97.6405	120.498	0.132899	0.0553141	0.0249834	0.0249326	0.0482611	0.194623	0.121866	0.0252525	0.106736	112.844	106.143	0.0710654	0.0869453	1587.89	1220.8	0.768821
dUTPase	FBgn0250837	1112	1755	1162	811	2373	1145	1724	922	1326	887	674	0	0	0	0	0	0	0	0	0	1316.95	1423.73	948.716	1243.34	1622.43	1292.65	1601.92	1429.21	1203.14	1387.34	1469.62	0	0	0	0	0	0	0	0	0	1233.19	1429.47	0	0	inf	inf
Samuel	FBgn0032330	47	38	68	15	47	33	42	43	34	20	14	939	1039	1081	1454	1468	1211	1200	1053	1358	10.0526	5.56736	10.0266	4.15313	5.80339	6.72825	7.04804	12.0378	5.57142	5.6494	5.51299	8.80884	10.142	9.53192	12.7948	12.5025	11.8835	10.3228	9.38502	12.7894	7.44991	6.90733	9.49425	11.613	0.784676	0.594793	0.758011
Acp32CD	FBgn0023415	0	0	0	0	0	0	0	0	0	0	0	0	1	0	3	2	0	0	1	0	0	0	0	0	0	0	0	0	0	0	0	0	0.0373862	0	0.10111	0.0652383	0	0	0.0341358	0	0	0	0.0124621	0.033414	0	0
CG14913	FBgn0032331	0	0	0	0	0	0	0	0	1	0	0	1	4	4	4	0	1	2	4	3	0	0	0	0	0	0	0	0	0.317571	0	0	0.0181805	0.0756697	0.0683547	0.0682156	0	0.0190175	0.0333426	0.0690909	0.0547554	0	0.0453673	0.0540683	0.040737	0	1.11366	inf
CG18666	FBgn0040967	0	0	0	0	0	0	0	0	0	0	0	0	1	0	0	0	0	0	0	0	0	0	0	0	0	0	0	0	0	0	0	0	0.0738962	0	0	0	0	0	0	0	0	0	0.0246321	0	0
CG14915	FBgn0032335	0	0	0	0	0	0	0	0	0	0	0	0	0	0	0	0	0	0	0	0	0	0	0	0	0	0	0	0	0	0	0	0	0	0	0	0	0	0	0	0	0	0	0	0
CG43725	FBgn0263971	0	0	0	0	0	0	0	0	0	0	0	0	0	0	0	0	0	0	0	0	0	0	0	0	0	0	0	0	0	0	0	0	0	0	0	0	0	0	0	0	0	0	0	0
AstC	FBgn0032336	0	0	0	0	0	0	0	0	0	0	0	0	0	0	0	0	0	0	0	0	0	0	0	0	0	0	0	0	0	0	0	0	0	0	0	0	0	0	0	0	0	0	0	0
AstCC	FBgn0032337	0	0	0	0	0	0	0	0	0	0	0	0	0	0	0	0	0	0	0	0	0	0	0	0	0	0	0	0	0	0	0	0	0	0	0	0	0	0	0	0	0	0	0	0
CG16854	FBgn0032338	52	0	0	0	1	0	0	90	0	0	0	0	0	0	0	0	0	0	0	0	15.2652	0	0	0	0.169474	0	0	34.5812	0	0	0	0	0	0	0	0	0	0	0	0	3.81629	4.96438	0	0	inf	inf
Wdr59	FBgn0032339	25	46	19	25	44	18	23	18	22	9	17	2293	2340	2656	2404	2360	2322	2505	2230	2260	5.34159	6.73249	2.79866	6.91475	5.42736	3.66617	3.85566	5.03388	3.60132	2.53961	6.68745	21.4886	22.8179	23.3956	21.1328	20.0786	22.7622	21.5266	19.8547	21.2624	5.44687	4.40164	22.5674	21.1029	0.24136	0.20858	0.864185
Ge-1	FBgn0283682	342	351	464	255	518	262	342	183	386	203	136	9404	9238	10874	8338	8475	7712	9843	8645	8302	52.3106	36.7754	48.9268	50.4904	45.7402	38.201	41.0421	36.6365	45.2334	41.0065	38.2986	63.0885	64.4868	68.5691	52.4706	51.6171	54.1192	60.5519	55.1006	55.9138	47.1258	40.8798	65.3815	54.9622	0.720782	0.743779	1.03191
Reps	FBgn0032341	67	81	58	55	111	53	98	56	75	51	27	7997	7679	9106	7447	7620	6917	8755	7879	7397	15.7975	13.0823	9.42773	16.7873	15.1092	11.9124	18.1293	17.2823	13.5483	15.881	11.7208	82.7018	82.6319	88.5151	72.2414	71.5417	74.8259	83.0247	77.4128	76.7966	13.7737	14.7976	84.6163	75.9739	0.162779	0.194772	1.19655
l(2)gd1	FBgn0261983	97	126	181	75	172	72	129	87	132	68	62	2025	2094	2399	1799	1871	1674	1818	1729	1682	24.6066	21.8947	31.6537	24.629	25.1892	17.411	25.675	28.8868	25.6545	22.7815	28.957	22.531	24.243	25.0892	18.776	18.8993	19.483	18.5486	18.2769	18.7879	25.696	24.9364	23.9544	18.7953	1.07271	1.32674	1.23681
CG6201	FBgn0032343	14	28	12	12	27	20	28	12	18	13	4	605	617	626	601	662	598	616	588	558	4.55503	6.24034	2.6916	5.05417	5.07144	6.20301	7.14762	5.11027	4.48688	5.58599	2.39609	8.63362	9.16174	8.39679	8.04505	8.57653	8.92658	8.06085	7.97202	7.99411	4.63528	5.14305	8.73071	8.26252	0.530917	0.622454	1.17241
Gr32a	FBgn0041246	0	0	0	0	1	0	0	0	0	0	0	11	12	8	8	18	13	11	13	17	0	0	0	0	0.258979	0	0	0	0	0	0	0.216435	0.245681	0.147954	0.147653	0.321532	0.267562	0.198468	0.243014	0.335801	0	0.0369971	0.203357	0.252338	0	0.146617	inf
CG6230	FBgn0027582	213	250	245	171	305	223	267	94	248	153	61	6238	6299	7338	6734	6407	6238	7435	6526	6216	36.0074	28.9494	28.5525	37.4209	29.7657	35.9357	35.4131	20.7989	32.1198	34.1584	18.9855	46.2521	48.5974	51.1406	46.8356	43.1278	48.3814	50.5511	45.9714	46.2696	32.7325	29.5967	48.6634	46.8561	0.672632	0.631651	0.939074
CG14921	FBgn0032345	0	0	0	0	0	0	0	0	0	0	0	6	6	7	20	21	16	10	4	16	0	0	0	0	0	0	0	0	0	0	0	0.226314	0.235487	0.248176	0.707631	0.71911	0.631286	0.345878	0.143342	0.605868	0	0	0.236659	0.525519	0	0
Csl4	FBgn0032346	75	90	118	71	165	97	119	76	84	63	61	1624	1509	1818	1711	1750	1593	1830	1846	1567	75.8246	62.3273	82.2425	92.9208	96.3025	93.4825	94.3922	100.569	65.0634	84.1168	113.543	72.0127	69.6253	75.7737	71.1689	70.4494	73.8899	74.411	77.7694	69.7574	78.3288	92.4955	72.4706	72.9077	1.08084	1.26867	1.17378
Nup160	FBgn0262647	494	618	667	368	621	306	455	225	498	275	212	7542	7270	8528	7120	7234	6832	8294	7521	6850	72.5095	62.136	67.4931	69.9232	52.6216	42.8153	52.3986	43.2265	56.0023	53.3082	57.2907	48.5544	48.7003	51.6049	42.9971	42.2802	46.0083	48.9631	46.0015	44.2722	68.0155	51.0948	49.6199	45.0871	1.37073	1.13325	0.826746
RfC38	FBgn0028700	321	476	355	264	602	335	361	321	442	239	241	2375	2340	2687	1865	1789	1867	2311	2251	1844	186.354	189.29	142.078	198.401	201.76	185.391	164.43	243.915	196.592	183.242	257.592	60.4745	61.9983	64.3099	44.5456	41.3557	49.7278	53.9599	54.455	47.1377	179.031	204.703	62.2609	48.5303	2.8755	4.21805	1.46689
CG4751	FBgn0032348	105	130	81	74	168	96	120	61	101	65	35	2840	2971	3349	2863	2942	2628	3315	2801	2561	15.401	13.0614	8.19051	14.0507	14.2257	13.4227	13.8096	11.7109	11.3499	12.5912	9.45168	18.2706	19.8881	20.2512	17.2772	17.1828	17.6851	19.5561	17.1199	16.5403	12.6759	12.366	19.47	17.5602	0.65105	0.704204	1.08164
hgo	FBgn0040211	0	0	0	0	2	0	0	0	0	0	0	0	0	0	1	3	0	0	2	0	0	0	0	0	0.543857	0	0	0	0	0	0	0	0	0	0.0193794	0.056268	0	0	0.0392562	0	0	0.0776938	0	0.0191506		4.05699
Gyc32E	FBgn0010197	0	4	0	2	2	1	5	0	1	0	0	1	0	3	0	2	0	2	2	0	0	0.491238	0	0.464174	0.207004	0.170905	0.703323	0	0.137358	0	0	0.00786356	0	0.0221739	0	0.0142779	0	0.0144216	0.0149418	0	0.238853	0.174084	0.0100125	0.00727355	23.8555	23.9339	1.00329
CG31867	FBgn0051867	0	0	0	1	0	0	0	0	0	0	0	0	0	0	0	0	0	0	0	0	0	0	0	1.2837	0	0	0	0	0	0	0	0	0	0	0	0	0	0	0	0	0.320924	0	0	0	inf
CG6287	FBgn0032350	333	414	440	163	510	375	353	249	321	218	138	8882	7745	8917	6929	6807	6892	9076	8275	6839	207.254	176.5	188.789	131.326	183.245	222.484	172.375	202.842	153.064	179.188	158.131	242.462	219.993	228.798	177.427	168.696	196.8	227.19	214.612	187.423	175.967	181.618	230.418	195.358	0.763688	0.929669	1.21734
Ca-beta	FBgn0259822	2	2	2	5	1	2	1	0	0	1	0	103	98	123	169	186	114	111	106	158	0.564724	0.386833	0.389316	1.8276	0.163009	0.538327	0.221537	0	0	0.372907	0	1.27561	1.26288	1.43182	1.96329	2.09127	1.47684	1.26057	1.24721	1.96443	0.792119	0.185111	1.32344	1.66727	0.598533	0.111027	0.185498
Vm32E	FBgn0014076	270	1405	1340	649	814	738	808	189	897	428	206	350	361	105	490	769	126	161	31	9	478.278	1704.83	1636.39	1488.22	832.426	1246.19	1122.97	438.206	1217.36	1001.28	671.838	27.1931	29.1846	7.66799	35.7112	54.2417	10.2402	11.4704	2.28827	0.701992	1326.93	932.894	21.3486	19.109	62.1554	48.8197	0.785446
CG4788	FBgn0032354	105	142	171	102	188	96	163	88	137	107	72	2175	1920	2305	1514	1506	1490	1603	1550	1272	86.0144	79.6815	96.5703	108.165	88.9088	74.9658	104.763	94.3549	85.9827	115.76	108.591	78.1476	71.7815	77.8447	51.0269	49.1244	56.0001	52.8145	52.9105	45.882	92.6079	96.1896	75.9246	51.2931	1.21974	1.87529	1.53746
ab	FBgn0264442	25	5	0	1	5	1	6	19	2	0	1	20	40	44	100	94	71	54	50	47	5.78921	0.793116	0	0.299768	0.668427	0.220744	1.09011	5.75881	0.354828	0	0.426344	0.203135	0.422736	0.420057	0.952732	0.866758	0.754325	0.502933	0.482478	0.479237	1.72052	1.21704	0.348642	0.673077	4.93493	1.80817	0.366403
cmet	FBgn0040232	295	425	329	251	476	186	296	160	395	175	179	6459	6290	8254	5777	5632	5741	7082	6530	5671	28.6638	28.2871	22.0381	31.5712	26.7007	17.228	22.5654	20.3485	29.4047	22.4566	32.0218	27.5265	27.8928	33.0637	23.0943	21.7904	25.5929	27.6761	26.4395	24.263	27.64	24.3894	29.4943	24.8094	0.93713	0.983072	1.04902
cana	FBgn0040233	277	380	301	233	398	189	255	121	310	160	142	9639	9557	11796	9893	10087	9441	11274	10158	9541	29.715	27.9233	22.2601	32.3562	24.6481	19.3271	21.4623	16.9895	25.478	22.6678	28.0456	45.3525	46.7893	52.1682	43.6631	43.0872	46.4659	48.6419	45.4079	45.0674	28.0636	22.6598	48.1034	45.3889	0.583403	0.499236	0.855731
CG33695	FBgn0052831	47	33	32	17	52	38	44	27	34	30	14	2398	2201	2431	2057	2010	1993	2550	2273	2061	31.8331	15.3102	14.9416	14.9051	20.3324	24.5343	23.3816	23.9356	17.6428	26.8347	17.4578	71.2368	68.0347	67.88	57.3201	54.2085	61.9311	69.4638	64.1518	61.4656	19.2475	22.017	69.0505	61.4235	0.278745	0.358447	1.28593
Ppt2	FBgn0032358	71	89	105	52	122	74	123	55	106	73	42	1246	1119	1297	1184	1033	1082	1365	1199	1105	50.917	43.7202	51.911	48.2741	50.5091	50.5878	69.207	51.6259	58.2397	69.1387	55.4542	39.192	36.6239	38.346	34.9339	29.4982	35.6002	39.3708	35.8304	34.8931	48.7056	57.8232	38.054	35.0211	1.27991	1.65109	1.29001
mre11	FBgn0020270	110	141	111	82	230	76	125	122	150	91	58	2574	2341	2830	2085	2058	2009	2701	2617	2041	36.7116	32.2342	25.5387	35.4267	44.3143	24.1788	32.7312	53.2931	38.354	40.1094	35.6385	37.6785	35.6568	38.938	28.6291	27.3493	30.7618	36.2554	36.3951	29.9935	32.4778	38.3742	37.4244	31.564	0.867824	1.21576	1.40092
Osi21	FBgn0283678	0	0	0	0	0	0	0	0	0	0	0	0	0	0	0	1	0	0	0	0	0	0	0	0	0	0	0	0	0	0	0	0	0	0	0	0.0291613	0	0	0	0	0	0	0	0.00486021		0
CG14926	FBgn0032360	0	0	0	0	0	0	0	0	0	0	0	0	0	0	0	0	0	0	0	0	0	0	0	0	0	0	0	0	0	0	0	0	0	0	0	0	0	0	0	0	0	0	0	0
salr	FBgn0000287	0	3	0	0	1	0	1	1	0	2	0	1	0	0	1	1	0	0	1	0	0	0.335886	0	0	0.09436	0	0.12824	0.213936	0	0.431725	0	0.00716898	0	0	0.00672473	0.00650839	0	0	0.00681101	0	0.0839714	0.124037	0.00238966	0.00334069	35.1395	37.1292	1.05662
salm	FBgn0261648	6	1	2	0	0	0	0	2	0	0	1	0	0	0	5	5	1	0	4	3	0.917052	0.104696	0.210736	0	0	0	0	0.400104	0	0	0.2814	0	0	0	0.0314416	0.0304301	0.00701235	0	0.025476	0.02019	0.308121	0.0973576	0	0.0190917	inf	5.09948	0
CG43355	FBgn0263087	0	0	8	0	0	3	0	0	1	0	0	0	0	0	1	0	1	0	0	0	0	0	6.68439	0	0	3.46607	0	0	0.928571	0	0	0	0	0	0.0498652	0	0.0556067	0	0	0	1.6711	0.627806	0	0.0175787	inf	35.7141	0
sala	FBgn0003313	0	1	0	0	0	0	0	0	0	0	0	0	0	0	0	0	0	0	0	0	0	0.992781	0	0	0	0	0	0	0	0	0	0	0	0	0	0	0	0	0	0	0.248195	0	0	0	inf
spz4	FBgn0032362	0	0	0	0	2	0	0	1	0	0	0	0	2	0	0	1	1	0	0	2	0	0	0	0	0.400162	0	0	0.453629	0	0	0	0	0.0316345	0	0	0.0138004	0.0159009	0	0	0.0305214	0	0.12197	0.0105448	0.0100371	0	12.1519	inf
Dlg5	FBgn0032363	80	79	127	51	111	69	86	81	80	44	46	5867	6494	7234	7675	8204	6825	7200	5894	6754	8.64909	5.85052	9.46564	7.13767	6.928	7.11114	7.2949	11.4621	6.62642	6.28242	9.15628	27.8209	32.0422	32.2429	34.1389	35.318	33.8535	31.3076	26.5533	32.1525	7.77573	7.83733	30.702	32.2207	0.253265	0.243239	0.960416
CG4970	FBgn0032364	1	0	0	0	0	0	0	0	0	0	0	13	16	11	14	9	20	1	4	5	0.299933	0	0	0	0	0	0	0	0	0	0	0.171018	0.219015	0.136017	0.17276	0.107487	0.275217	0.0120632	0.0499934	0.066034	0.0749833	0	0.17535	0.113926	0.427621	0	0
CG14929	FBgn0032365	0	0	0	0	0	0	0	0	0	0	0	0	0	0	0	0	0	0	0	0	0	0	0	0	0	0	0	0	0	0	0	0	0	0	0	0	0	0	0	0	0	0	0	0
CG14930	FBgn0032366	0	0	0	0	0	0	0	1	0	0	0	0	0	0	0	0	0	0	0	0	0	0	0	0	0	0	0	1.08944	0	0	0	0	0	0	0	0	0	0	0	0	0	0.155634	0	0		inf
CG43153	FBgn0262683	0	0	0	0	0	0	0	0	0	0	0	0	0	0	0	0	0	0	0	2	0	0	0	0	0	0	0	0	0	0	0	0	0	0	0	0	0	0	0	0.0955591	0	0	0	0.0159265		0
CG31705	FBgn0028490	117	282	315	145	232	171	223	158	167	157	87	1735	1824	1900	1815	1808	1540	1745	1605	1708	35.5032	58.6162	65.8958	56.9581	40.642	49.4638	53.0918	62.7536	38.8246	62.918	48.6051	23.0917	25.2602	23.769	22.6595	21.8459	21.4399	21.2968	20.2948	22.8214	54.2434	50.8998	24.0403	21.7264	2.25635	2.34277	1.0383
CG31706	FBgn0051706	2	1	0	0	0	0	0	1	1	0	0	1	1	2	0	1	0	3	0	0	1.17758	0.403317	0	0	0	0	0	0.770655	0.451095	0	0	0.0258246	0.0268713	0.0485474	0	0.023445	0	0.0710425	0	0	0.395224	0.174536	0.0337478	0.0157479	11.7111	11.0831	0.946374
CG34162	FBgn0085191	0	0	0	0	0	0	0	0	0	0	0	0	0	0	0	0	0	0	0	0	0	0	0	0	0	0	0	0	0	0	0	0	0	0	0	0	0	0	0	0	0	0	0	0
CG43438	FBgn0263386	0	0	0	0	0	0	0	0	0	0	0	0	0	0	0	0	0	0	0	0	0	0	0	0	0	0	0	0	0	0	0	0	0	0	0	0	0	0	0	0	0	0	0	0
kek2	FBgn0015400	0	1	0	0	0	0	0	0	0	1	0	5	12	8	18	9	14	9	16	25	0	0.158623	0	0	0	0	0	0	0	0.305825	0	0.0507836	0.126821	0.076374	0.171492	0.0829875	0.14874	0.0838222	0.154393	0.254913	0.0396558	0.0436893	0.0846594	0.149391	0.468415	0.292449	0.624336
Mst33A	FBgn0028412	0	0	0	0	0	0	0	0	0	0	0	0	0	0	0	0	0	0	0	0	0	0	0	0	0	0	0	0	0	0	0	0	0	0	0	0	0	0	0	0	0	0	0	0
Acp33A	FBgn0267327	0	0	0	0	0	0	0	0	0	0	0	0	0	0	0	0	0	0	0	0	0	0	0	0	0	0	0	0	0	0	0	0	0	0	0	0	0	0	0	0	0	0	0	0
spag4	FBgn0032368	0	0	0	0	0	0	0	0	0	0	0	0	0	0	1	0	0	0	0	0	0	0	0	0	0	0	0	0	0	0	0	0	0	0	0.0308948	0	0	0	0	0	0	0	0	0.00514913		0
CG6614	FBgn0032369	0	0	0	0	0	0	0	0	1	0	0	0	0	0	0	0	1	0	0	1	0	0	0	0	0	0	0	0	0.149939	0	0	0	0	0	0	0	0.00897899	0	0	0.00861746	0	0.0214199	0	0.00293274		7.30371
CG12307	FBgn0032370	0	0	0	0	0	0	0	0	0	0	0	0	0	0	0	0	0	0	0	0	0	0	0	0	0	0	0	0	0	0	0	0	0	0	0	0	0	0	0	0	0	0	0	0
CG4983	FBgn0032371	0	3	3	3	0	1	5	0	0	0	2	0	0	0	0	0	0	0	0	0	0	1.15735	1.16477	2.18717	0	0.536864	2.20935	0	0	0	2.07379	0	0	0	0	0	0	0	0	0	1.12732	0.688573	0	0	inf	inf
CG43167	FBgn0262786	0	0	0	0	0	0	0	0	0	0	0	0	0	0	0	0	0	0	0	0	0	0	0	0	0	0	0	0	0	0	0	0	0	0	0	0	0	0	0	0	0	0	0	0
CG44477	FBgn0265670	0	0	0	0	0	0	0	0	0	0	0	0	0	0	0	0	0	0	0	0	0	0	0	0	0	0	0	0	0	0	0	0	0	0	0	0	0	0	0	0	0	0	0	0
CG4988	FBgn0032372	0	0	0	0	0	0	0	0	0	0	0	0	0	0	0	0	0	0	0	0	0	0	0	0	0	0	0	0	0	0	0	0	0	0	0	0	0	0	0	0	0	0	0	0
Vha100-5	FBgn0032373	0	0	0	0	0	0	0	0	0	0	0	0	0	0	0	0	0	0	0	1	0	0	0	0	0	0	0	0	0	0	0	0	0	0	0	0	0	0	0	0.0111974	0	0	0	0.00186624		0
CG42470	FBgn0259960	0	0	0	0	0	0	0	0	0	0	0	0	0	0	0	0	0	0	0	0	0	0	0	0	0	0	0	0	0	0	0	0	0	0	0	0	0	0	0	0	0	0	0	0
CG42471	FBgn0259961	0	0	0	0	0	0	0	0	0	0	0	0	0	0	0	0	0	0	0	0	0	0	0	0	0	0	0	0	0	0	0	0	0	0	0	0	0	0	0	0	0	0	0	0
Sfp33A1	FBgn0259962	0	0	0	0	0	0	0	0	0	0	0	0	0	0	0	0	0	0	0	0	0	0	0	0	0	0	0	0	0	0	0	0	0	0	0	0	0	0	0	0	0	0	0	0
CG14931	FBgn0032374	230	255	291	223	351	189	297	122	303	204	165	4364	4162	4697	3473	3335	3151	3662	3323	2929	212.805	161.615	185.615	267.095	187.485	166.696	215.601	147.745	214.786	249.275	281.073	177.098	175.746	179.164	132.206	122.869	133.759	136.273	128.119	119.329	206.782	208.952	177.336	128.759	1.16605	1.62281	1.39172
CG14932	FBgn0032375	1	4	0	4	8	0	3	3	2	4	0	14	9	18	22	42	25	22	22	34	1.02095	2.79739	0	5.28655	4.71521	0	2.40308	4.00892	1.56439	5.39337	0	0.626915	0.419352	0.757626	0.924103	1.70744	1.17103	0.903372	0.93596	1.52847	2.27622	2.58357	0.601298	1.19506	3.78552	2.16187	0.571088
Tsp33B	FBgn0032376	0	0	0	0	0	0	0	0	0	0	0	0	1	0	0	1	0	0	0	0	0	0	0	0	0	0	0	0	0	0	0	0	0.0289257	0	0	0.0252374	0	0	0	0	0	0	0.00964191	0.00420624	0	0
CG14937	FBgn0032377	0	0	0	0	0	0	0	0	0	0	0	11	9	15	30	30	19	15	14	25	0	0	0	0	0	0	0	0	0	0	0	0.224199	0.190871	0.287366	0.573562	0.555111	0.405081	0.280347	0.271096	0.511541	0	0	0.234145	0.43279	0	0
crol	FBgn0020309	104	137	99	81	160	114	102	82	126	92	44	8175	8314	9386	9233	9709	8253	10068	8422	9168	31.3747	28.3109	20.5895	31.6327	27.8657	32.7839	24.1427	32.3787	29.1222	36.6545	24.4388	108.17	114.468	116.735	114.599	116.63	114.23	122.159	105.874	121.785	27.977	29.6267	113.125	115.879	0.247311	0.255668	1.03379
CycY	FBgn0032378	35	41	36	27	63	25	25	29	33	20	8	5506	5054	5968	4944	4888	4681	6044	5650	4855	17.8228	14.3014	12.6379	17.7983	18.5205	12.1355	9.98823	19.3288	12.8745	13.4503	7.5003	122.975	117.455	125.289	103.58	99.1128	109.362	123.786	119.89	108.86	15.6401	13.3997	121.907	110.765	0.128296	0.120974	0.942932
Pde1c	FBgn0264815	2	11	20	5	8	11	3	7	4	11	5	53	44	41	87	114	85	91	68	104	0.684006	2.57697	4.71548	2.21363	1.57952	3.58618	0.804992	3.13349	1.04809	4.9684	3.14833	0.795024	0.686771	0.578082	1.22417	1.55248	1.33374	1.25172	0.969096	1.56616	2.54752	2.60986	0.686626	1.31623	3.7102	1.98283	0.534427
esc	FBgn0000588	44	52	56	15	70	20	42	29	47	17	30	2954	2682	3269	2192	2020	2034	2723	2537	2169	21.4065	17.3294	18.7822	9.44691	19.6606	9.2754	16.0318	18.4668	17.5186	10.9228	26.8717	63.0344	59.5499	65.5668	43.8758	39.1323	45.4009	53.2817	51.433	46.4649	16.7413	16.964	62.717	46.5981	0.266933	0.364048	1.36382
CG45011	FBgn0266363	0	0	0	0	0	0	0	0	0	0	0	0	0	0	0	0	0	0	0	0	0	0	0	0	0	0	0	0	0	0	0	0	0	0	0	0	0	0	0	0	0	0	0	0
CG45012	FBgn0266364	0	0	0	0	0	0	0	0	0	0	0	0	0	0	0	0	0	0	0	0	0	0	0	0	0	0	0	0	0	0	0	0	0	0	0	0	0	0	0	0	0	0	0	0
Sfp33A4	FBgn0265349	0	0	0	0	0	0	0	0	0	0	0	0	0	0	0	0	0	0	0	0	0	0	0	0	0	0	0	0	0	0	0	0	0	0	0	0	0	0	0	0	0	0	0	0
Sfp33A2	FBgn0259963	0	0	0	0	0	0	0	0	0	0	0	0	0	0	0	0	0	0	0	0	0	0	0	0	0	0	0	0	0	0	0	0	0	0	0	0	0	0	0	0	0	0	0	0
Sfp33A3	FBgn0259964	0	0	0	0	0	0	0	0	0	0	0	0	0	0	0	0	0	0	0	0	0	0	0	0	0	0	0	0	0	0	0	0	0	0	0	0	0	0	0	0	0	0	0	0
CG31704	FBgn0051704	2	0	0	0	0	2	0	0	0	0	0	0	0	0	0	0	0	1	0	0	6.00736	0	0	0	0	5.72655	0	0	0	0	0	0	0	0	0	0	0	0.120807	0	0	1.50184	0.818079	0	0.0201344	inf	40.6308	0
CG44008	FBgn0264750	1	0	5	0	4	0	2	1	1	3	0	6	5	6	11	5	7	5	6	10	2.59067	0	8.92993	0	5.98243	0	4.06521	3.39088	1.98482	10.2643	0	0.68177	0.59117	0.640825	1.17246	0.51579	0.832015	0.520979	0.647727	1.14074	2.88015	3.66966	0.637922	0.804951	4.5149	4.55886	1.00974
CG14933	FBgn0040968	11	21	43	22	25	11	24	24	24	12	15	0	0	0	0	0	0	0	0	0	29.2281	38.2221	78.7666	75.6722	38.3489	27.8619	50.0333	83.4678	48.8571	42.1098	73.3804	0	0	0	0	0	0	0	0	0	55.4722	52.0085	0	0	inf	inf
CG46426	FBgn0286929	0	0	0	0	1	0	0	0	0	0	0	0	0	0	0	0	0	0	0	0	0	0	0	0	2.65886	0	0	0	0	0	0	0	0	0	0	0	0	0	0	0	0	0.379837	0	0		inf
CG42486	FBgn0259989	0	1	0	0	1	1	2	0	1	0	3	0	0	0	0	1	0	0	0	0	0	1.8201	0	0	1.53396	2.5329	4.16945	0	2.03571	0	14.6761	0	0	0	0	0.105803	0	0	0	0	0.455025	3.56401	0	0.0176339	inf	202.112	0
Mal-B1	FBgn0032381	0	0	0	0	0	0	0	0	0	0	0	0	0	0	0	0	0	0	0	2	0	0	0	0	0	0	0	0	0	0	0	0	0	0	0	0	0	0	0	0.0311996	0	0	0	0.00519994		0
Mal-B2	FBgn0032382	84	96	135	60	140	98	99	65	109	49	56	1169	1111	1205	1047	897	829	1016	951	857	30.813	24.1219	34.1392	28.4912	29.6474	34.2681	28.4924	31.2081	30.633	23.738	37.8201	18.808	18.5993	18.2229	15.8013	13.102	13.9518	14.9894	14.5366	13.8423	29.3913	30.8296	18.5434	14.3706	1.585	2.14533	1.35352
CG42751	FBgn0261805	0	0	0	0	0	0	0	0	0	0	0	5	7	11	9	10	4	8	11	14	0	0	0	0	0	0	0	0	0	0	0	1.03299	1.5048	2.13608	1.74415	1.8756	0.864431	1.51557	2.15909	2.90369	0	0	1.55795	1.84376	0	0
Or33a	FBgn0026392	0	0	0	0	0	0	0	0	0	0	0	0	0	0	0	0	0	0	0	0	0	0	0	0	0	0	0	0	0	0	0	0	0	0	0	0	0	0	0	0	0	0	0	0
Or33b	FBgn0026391	0	0	0	0	0	0	0	0	0	0	0	0	0	0	0	1	0	0	0	0	0	0	0	0	0	0	0	0	0	0	0	0	0	0	0	0.0217175	0	0	0	0	0	0	0	0.00361958		0
Or33c	FBgn0026390	0	0	0	0	0	0	0	0	0	0	0	0	0	0	0	0	0	0	0	0	0	0	0	0	0	0	0	0	0	0	0	0	0	0	0	0	0	0	0	0	0	0	0	0
Crys	FBgn0005664	0	0	0	0	0	0	1	0	0	0	0	0	0	0	1	0	0	0	0	0	0	0	0	0	0	0	0.340185	0	0	0	0	0	0	0	0.0178388	0	0	0	0	0	0	0.0485978	0	0.00297314		16.3457
CG16964	FBgn0032385	0	0	0	0	0	0	0	0	0	0	0	0	0	0	0	0	0	0	0	0	0	0	0	0	0	0	0	0	0	0	0	0	0	0	0	0	0	0	0	0	0	0	0	0
CG16965	FBgn0032387	2	0	1	0	3	0	1	0	1	0	0	3	1	2	2	1	0	0	2	0	0.560145	0	0.19308	0	0.485062	0	0.219741	0	0.214575	0	0	0.0368524	0.012782	0.0230928	0.0230458	0.0111522	0	0	0.0233415	0	0.188306	0.13134	0.0242424	0.00958992	7.76763	13.6956	1.76316
CG6686	FBgn0032388	199	228	289	111	375	196	233	148	262	147	106	5821	5340	6250	5196	4891	5027	6210	5949	5134	42.7394	33.5426	42.7896	30.8606	46.4955	40.1274	39.2619	41.6042	43.1107	41.6952	41.9143	54.8336	52.3415	55.339	45.913	41.8276	49.5342	53.6419	53.2411	48.5516	37.4831	42.0299	54.1714	48.7849	0.691935	0.861535	1.24511
CG34163	FBgn0085192	114	170	178	59	255	108	198	111	230	102	90	842	724	833	770	783	734	749	890	757	271.574	277.408	292.327	181.945	350.694	245.254	370.074	346.104	419.778	320.906	394.736	87.9771	78.7139	81.8096	75.4684	74.2738	80.2232	71.7633	88.349	79.4058	255.814	349.649	82.8335	78.2472	3.08829	4.46852	1.44693
zuc	FBgn0261266	72	72	64	52	99	52	78	64	77	57	41	996	1006	1110	816	827	668	861	969	787	58.7491	40.2428	36.001	54.926	46.6347	40.4466	49.9349	68.3516	48.1358	61.4239	61.5933	35.6453	37.4625	37.3394	27.3937	26.8698	25.0073	28.2559	32.9474	28.2759	47.4797	53.7887	36.8157	28.125	1.28966	1.91249	1.48294
dgt2	FBgn0032390	58	62	71	30	116	60	79	52	72	57	26	2120	1747	1999	1685	1536	1650	1880	1842	1645	51.8135	37.9396	43.7259	34.693	59.8243	51.0947	55.371	60.802	49.2783	67.2486	42.7631	83.0663	71.2257	73.6212	61.9307	54.6382	67.6269	67.5476	68.5697	64.7073	42.043	55.1974	75.9711	64.17	0.553408	0.860174	1.55432
escl	FBgn0032391	10	11	14	5	17	10	29	6	12	8	7	487	532	673	457	417	418	396	347	337	4.47632	3.37288	4.32031	2.89733	4.39314	4.26708	10.185	3.51538	4.11539	4.72939	5.769	9.56147	10.8683	12.4197	8.41645	7.43273	8.58457	7.12942	6.47261	6.64239	3.76671	5.28205	10.9498	7.44636	0.343997	0.709347	2.06207
Ada1-2	FBgn0051866	4	9	3	2	6	8	0	1	11	8	1	176	172	152	128	124	125	110	98	101	2.6829	4.13498	1.38717	1.73652	2.32327	5.11498	0	0.877898	5.65256	7.08643	1.23488	5.17763	5.26504	4.20304	3.5322	3.31174	3.84658	2.96739	2.73904	2.9829	2.48539	3.18429	4.8819	3.22997	0.509103	0.985856	1.93646
CG18789	FBgn0042127	2	4	1	4	3	1	0	0	2	4	2	42	39	41	33	47	35	43	33	42	1.03887	1.42324	0.358093	2.68965	0.899613	0.495153	0	0	0.795918	2.744	1.91267	0.956871	0.924536	0.87799	0.705237	0.972116	0.834101	0.898329	0.714285	0.96062	1.37746	0.978193	0.919799	0.847448	1.49757	1.15428	0.770771
Qtzl	FBgn0051864	0	1	0	0	0	1	0	0	0	0	0	144	156	177	127	124	100	108	82	89	0	1.1449	0	0	0	1.59327	0	0	0	0	0	10.5564	11.8997	12.1964	8.73325	8.25264	7.66834	7.26009	5.71114	6.55004	0.286225	0.227611	11.5508	7.36258	0.0247796	0.0309145	1.24758
Ada1-1	FBgn0051865	0	0	0	0	0	0	0	0	0	0	0	0	0	1	0	1	0	6	6	6	0	0	0	0	0	0	0	0	0	0	0	0	0	0.0276516	0	0.0267076	0	0.161857	0.167696	0.177202	0	0	0.00921719	0.0889105	0	0
CG18787	FBgn0042125	29	27	23	19	40	13	28	13	36	20	12	372	381	384	291	302	288	277	276	264	15.0636	9.60684	8.23613	12.7758	11.9948	6.43699	11.4111	8.83838	14.3265	13.72	11.476	8.47514	9.032	8.22312	6.21891	6.24636	6.86346	5.78691	5.97402	6.03818	11.4206	11.172	8.57675	6.18797	1.33157	1.80543	1.35586
Nfs1	FBgn0032393	146	209	169	113	243	116	173	138	143	108	61	2407	2371	2666	2123	1977	1990	2531	2203	1941	65.3543	64.0848	52.1523	65.4796	62.7961	49.4982	60.7586	80.8538	49.0418	63.8468	50.2727	47.2576	48.4376	49.1991	39.0987	35.2386	40.8691	45.5671	41.0927	38.2578	61.7678	59.5811	48.2981	40.0207	1.27889	1.48876	1.16411
Hacd1	FBgn0032394	22	36	42	26	45	25	47	12	26	18	15	1023	1048	1182	1195	1066	1065	1250	1067	1027	18.5349	20.7758	24.394	28.3561	21.8869	20.0778	31.0675	13.2327	16.7822	20.0278	23.267	37.8022	40.2957	41.0545	41.4216	35.7615	41.1659	42.356	37.4593	38.0987	23.0152	20.906	39.7175	39.3772	0.579473	0.530917	0.916206
Rh5	FBgn0014019	0	1	0	0	0	0	0	0	0	0	0	11	8	13	19	27	20	19	19	15	0	0.370673	0	0	0	0	0	0	0	0	0	0.261078	0.197571	0.290017	0.423008	0.581779	0.49654	0.413518	0.428436	0.357411	0.0926682	0	0.249555	0.450115	0.371333	0	0
Wdr81	FBgn0032395	41	44	27	17	33	5	25	12	29	18	11	859	986	1120	1017	1081	900	1020	818	996	4.34872	3.19682	1.97427	2.33417	2.02068	0.505542	2.08046	1.66594	2.35659	2.52141	2.14809	3.99618	4.77292	4.89747	4.43803	4.56556	4.37967	4.35126	3.61543	4.65168	2.9635	1.89981	4.55553	4.33361	0.650528	0.438391	0.673901
dmGlut	FBgn0010497	52	43	56	16	56	19	29	44	43	7	10	2589	2782	3089	1889	2011	1676	2366	2038	2259	21.6845	12.2829	16.099	8.63718	13.4815	7.55283	9.48822	24.0159	13.738	3.85512	7.67763	47.3535	52.9459	53.1055	32.4093	33.3925	32.0657	39.6824	35.4143	41.4797	14.6759	11.4013	51.135	35.7406	0.287003	0.319001	1.11149
CG18788	FBgn0042126	1	0	3	0	0	0	0	0	0	0	0	3	6	7	13	11	12	6	8	3	0.383094	0	0.792305	0	0	0	0	0	0	0	0	0.0504082	0.104903	0.110555	0.204899	0.167799	0.210915	0.0924472	0.12771	0.0506057	0.29385	0	0.088622	0.142396	3.31577	0	0
Tom70	FBgn0032397	309	324	345	159	405	236	316	209	276	184	133	3701	3752	4020	3183	3111	3099	3590	3214	2800	108.545	77.9619	83.5478	72.3025	82.1316	79.0264	87.0919	96.0941	74.2794	85.3615	86.0167	57.0222	60.151	58.2173	46.0022	43.5152	49.9451	50.7203	47.0462	43.3093	85.5893	84.286	58.4635	46.7564	1.46398	1.80266	1.23134
CG6766	FBgn0032398	408	521	464	317	604	409	479	236	552	334	180	5301	5256	5629	7110	8191	6969	6004	6689	6749	160.76	140.618	126.038	161.689	137.391	153.621	148.079	121.711	166.634	173.803	130.578	91.6113	94.5152	91.4374	115.26	128.512	125.982	95.1469	109.826	117.092	147.276	147.402	92.5213	115.303	1.59181	1.27839	0.803104
CG6785	FBgn0032399	0	0	0	2	1	4	0	0	0	0	0	185	214	200	285	321	304	235	244	253	0	0	0	0.938085	0.209176	1.38158	0	0	0	0	0	2.94003	3.53875	2.98753	4.24857	4.63129	5.0536	3.42461	3.68404	4.03645	0.234521	0.227251	3.15544	4.17976	0.0743229	0.0543693	0.731529
CG6770	FBgn0032400	1909	2510	3213	1302	2755	1810	2377	1647	2762	1500	1093	50035	44180	50916	40769	37284	41005	46798	48903	40619	5652.11	5090.56	6558.14	4990.24	4709.02	5108.49	5521.72	6382.6	6265.23	5865.29	5958.07	6497.6	5969.8	6214.91	4966.22	4395.59	5570.09	5572.74	6033.48	5295.5	5572.76	5687.2	6227.43	5305.6	0.894873	1.07192	1.19785
Plzf	FBgn0032401	6	12	1	4	15	6	9	1	8	8	1	291	329	364	256	242	219	286	305	309	2.64579	3.62471	0.303998	2.28334	3.81857	2.52212	3.11378	0.577171	2.70273	4.65895	0.811868	5.62823	6.6211	6.61732	4.64447	4.24923	4.43067	5.07234	5.60445	5.99979	2.21446	2.60074	6.28888	5.00016	0.352123	0.520132	1.47713
PLCXD	FBgn0032402	3	5	7	1	5	1	2	1	4	2	5	13	16	15	44	39	45	38	46	33	1.28729	1.46965	2.07071	0.555471	1.2386	0.409039	0.673327	0.561636	1.31499	1.13339	3.95008	0.244666	0.313332	0.265352	0.776782	0.666362	0.885908	0.655807	0.82251	0.623508	1.34578	1.32587	0.27445	0.73848	4.90355	1.7954	0.366143
JhI-21	FBgn0028425	98	164	133	83	286	151	194	91	154	92	62	5866	5888	6405	6320	6434	5824	7236	5982	5383	40.5407	46.4725	37.9299	44.4476	68.3023	59.5458	62.9661	49.2727	48.8083	50.2628	47.2212	106.434	111.163	109.234	107.566	105.983	110.537	120.393	103.119	98.0533	42.3477	55.197	108.944	107.608	0.38871	0.512943	1.3196
RpL7-like	FBgn0032404	279	414	356	196	468	268	362	260	369	210	143	0	0	0	2	1	2	0	0	0	224.123	227.809	197.151	203.819	217.037	205.224	228.156	273.373	227.1	222.79	211.495	0	0	0	0.0661004	0.031987	0.0737112	0	0	0	213.225	226.454	0	0.0286331	inf	7908.8	0
CG34164	FBgn0085193	0	0	0	0	0	0	0	0	0	0	0	0	0	0	0	0	0	0	0	0	0	0	0	0	0	0	0	0	0	0	0	0	0	0	0	0	0	0	0	0	0	0	0	0
Rab3-GAP	FBgn0027505	178	215	214	123	209	102	139	97	165	98	87	2060	1984	2264	2158	2046	1955	2437	2258	2102	27.5102	22.7614	22.801	24.6085	18.6477	15.0274	16.855	19.6221	19.5374	20.0029	24.7556	13.9642	13.9941	14.4253	13.722	12.5913	13.8625	15.1484	14.5421	14.3047	24.4203	19.2069	14.1279	14.0285	1.72852	1.36913	0.792086
firl	FBgn0032405	8	13	15	1	6	8	18	6	12	1	1	23	27	18	70	81	58	33	43	48	5.19759	5.78552	6.71844	0.841042	2.25044	4.95463	9.17539	5.10226	5.97313	0.858036	1.19617	0.655411	0.800581	0.482126	1.87112	2.0955	1.72886	0.862309	1.16415	1.37318	4.63565	4.21572	0.646039	1.51585	7.17549	2.78109	0.387582
CG14947	FBgn0032406	0	0	0	0	0	1	0	0	0	0	0	0	0	0	0	0	0	0	0	0	0	0	0	0	0	0.729026	0	0	0	0	0	0	0	0	0	0	0	0	0	0	0	0.104147	0	0		inf
prd	FBgn0003145	0	2	0	0	0	0	0	0	0	0	0	0	0	0	0	0	0	1	0	0	0	0.480432	0	0	0	0	0	0	0	0	0	0	0	0	0	0	0	0.0141043	0	0	0.120108	0	0	0.00235072	inf	0	0
Pex19	FBgn0032407	107	185	163	92	201	90	141	109	135	84	44	2060	1879	2156	2117	1924	1983	2266	2157	1799	75.6866	89.6383	79.4855	84.242	82.0797	60.6858	78.2518	100.916	73.1606	78.4708	57.3018	63.9111	60.6584	62.8723	61.6094	54.1914	64.3544	64.4662	63.5789	56.0324	82.2631	75.8381	62.4806	60.7055	1.31662	1.24928	0.948856
CG6712	FBgn0032408	196	237	218	108	367	174	293	197	293	156	142	2320	2293	2651	2223	2319	2106	2639	2607	2208	102.84	85.1806	78.8547	73.3559	111.167	87.0291	120.618	135.292	117.783	108.1	137.175	53.391	54.9084	57.3444	47.9884	48.4503	50.6973	55.6906	57	51.0126	85.0578	116.738	55.2146	51.8065	1.54049	2.25334	1.46274
Mt2	FBgn0028707	51	24	41	15	38	29	59	15	28	23	17	170	193	182	243	227	170	179	217	265	30.549	9.84747	16.9307	11.6312	13.1406	16.559	27.728	11.7603	12.8497	18.1948	18.7481	4.46632	5.2761	4.49442	5.98858	5.41431	4.67193	4.31238	5.41645	6.98948	17.2396	16.9972	4.74561	5.46552	3.63274	3.1099	0.856074
Ced-12	FBgn0032409	146	223	263	109	246	119	187	116	194	109	94	1831	1780	2169	1744	1733	1616	1757	1725	1510	41.7366	43.6673	51.8306	40.3364	40.598	32.4281	41.9417	43.4033	42.4888	41.1514	49.4736	22.9576	23.2228	25.5623	20.5117	19.7267	21.1947	20.201	20.5486	19.007	44.3927	41.6407	23.9142	20.1983	1.85633	2.0616	1.11058
Patsas	FBgn0029137	2	5	7	4	14	0	7	2	7	2	2	118	113	115	88	103	97	60	63	63	0.707351	1.21133	1.70674	1.83135	2.8585	0	1.94242	0.925838	1.89676	0.934176	1.30231	1.83046	1.82395	1.67679	1.2805	1.45055	1.57397	0.85348	0.928482	0.981111	1.36419	1.40857	1.77707	1.17802	0.767665	1.19572	1.5576
ThrRS	FBgn0027081	1404	1788	1776	872	2431	1371	1467	916	1509	871	746	10431	10220	11398	11499	11696	10322	12159	11009	10439	421.106	367.349	367.226	338.569	420.934	391.987	345.219	359.6	346.755	345.014	411.95	137.222	139.896	140.938	141.898	139.686	142.039	146.676	137.594	137.866	373.562	374.494	139.352	140.96	2.68071	2.65674	0.99106
Rab6	FBgn0015797	132	136	118	44	170	102	98	56	87	55	22	4787	4271	4947	4232	3862	3826	4763	4389	3620	130.897	92.3809	80.6685	56.4826	97.3218	96.4198	76.247	72.6849	66.0974	72.0299	40.1661	208.206	193.293	202.243	172.661	152.496	174.069	189.965	181.364	158.066	90.1073	74.4238	201.247	171.437	0.447744	0.434118	0.969568
Phae1	FBgn0263234	0	0	0	0	0	0	0	0	0	0	0	0	0	1	0	0	1	0	3	0	0	0	0	0	0	0	0	0	0	0	0	0	0	0.0315289	0	0	0.0350876	0	0.0956055	0	0	0	0.0105096	0.0217822	0	0
Phae2	FBgn0263235	0	1	0	0	0	0	0	0	0	0	1	0	0	0	0	0	0	0	1	0	0	0.533713	0	0	0	0	0	0	0	0	1.4345	0	0	0	0	0	0	0	0.0324675	0	0.133428	0.204929	0	0.00541125	inf	37.8709	0
CG17211	FBgn0032414	2	0	0	0	1	2	0	0	0	0	0	1	0	0	0	0	1	0	0	0	0.30591	0	0	0	0.0883015	0.29161	0	0	0	0	0	0.00670869	0	0	0	0	0.00701752	0	0	0	0.0764774	0.0542731	0.00223623	0.00116959	34.1993	46.4036	1.35686
rho-6	FBgn0032415	0	0	0	0	0	0	0	0	0	0	0	0	0	0	0	0	0	0	0	0	0	0	0	0	0	0	0	0	0	0	0	0	0	0	0	0	0	0	0	0	0	0	0	0
Gr33a	FBgn0032416	0	0	0	0	0	0	0	0	0	0	0	0	0	0	0	0	0	0	0	0	0	0	0	0	0	0	0	0	0	0	0	0	0	0	0	0	0	0	0	0	0	0	0	0
CG31760	FBgn0051760	0	0	0	0	0	0	0	0	0	0	0	5	4	1	5	12	4	1	2	6	0	0	0	0	0	0	0	0	0	0	0	0.0518851	0.0431905	0.00975381	0.0486698	0.11305	0.0434189	0.00951559	0.0197177	0.0625061	0	0	0.0349431	0.0494797	0	0
CG31861	FBgn0051861	0	0	0	0	0	0	0	0	0	0	0	0	0	0	0	0	0	0	0	0	0	0	0	0	0	0	0	0	0	0	0	0	0	0	0	0	0	0	0	0	0	0	0	0
ZnT33D	FBgn0051860	0	0	0	0	1	0	0	0	0	0	0	0	0	0	0	0	0	0	0	0	0	0	0	0	0.170439	0	0	0	0	0	0	0	0	0	0	0	0	0	0	0	0	0.0243485	0	0		inf
CG17217	FBgn0032419	0	0	0	0	0	0	0	0	0	0	0	21	28	29	42	30	34	1	1	0	0	0	0	0	0	0	0	0	0	0	0	1.18569	1.64499	1.53904	2.22442	1.53776	2.00806	0.0517743	0.053642	0	0	0	1.45657	0.979276	0	0
CG6583	FBgn0032420	57	52	59	24	70	32	45	29	58	55	10	2380	2319	2647	2149	1922	1896	2324	2304	1779	76.2159	47.6279	54.3862	41.542	54.0348	40.7878	47.2089	50.7538	59.4165	97.1242	24.6179	139.58	141.515	145.915	118.222	102.333	116.313	124.981	128.375	104.742	54.943	53.4206	142.336	115.828	0.386008	0.461207	1.19481
crok	FBgn0032421	73	95	74	55	126	50	100	76	100	26	44	1882	1715	2041	1511	1557	1339	1786	1646	1448	99.5364	88.7298	69.5595	97.0795	99.1823	64.9888	106.979	135.635	104.464	46.8194	110.457	112.552	106.722	114.73	84.7646	84.5353	83.7645	97.944	93.5227	86.9361	88.7263	95.5037	111.335	88.5779	0.796934	1.07819	1.35292
bru1	FBgn0000114	1353	2055	2242	788	2037	1456	1362	946	1439	960	610	41186	41616	48201	39651	41838	35344	45119	41409	43302	488.527	508.264	558.074	368.318	424.606	501.143	385.841	447.076	398.071	457.779	405.51	652.251	685.773	717.501	589.028	601.523	585.5	655.22	623.037	688.448	480.796	431.432	685.175	623.793	0.701712	0.691627	0.985628
atilla	FBgn0032422	435	772	757	515	652	531	437	364	639	391	179	590	566	527	931	1244	907	779	931	1097	626.079	761.105	751.107	959.518	541.742	728.525	493.471	685.711	704.611	743.208	474.323	37.2449	37.178	31.2699	55.1291	71.2937	59.8919	45.0936	55.8365	69.5216	774.452	624.513	35.2309	59.461	21.9822	10.5029	0.477791
CG31759	FBgn0051759	108	122	161	71	206	102	170	73	170	82	80	1754	1676	1983	1837	1768	1734	1887	1934	1635	39.6167	30.655	40.7142	33.7146	43.6241	35.6668	48.9264	35.0491	47.7762	39.7248	54.0287	28.2201	28.0581	29.9884	27.7239	25.8242	29.1826	27.8396	29.5623	26.4086	36.1751	43.5423	28.7555	27.7569	1.25802	1.5687	1.24696
CG31862	FBgn0051862	0	0	0	0	0	0	0	0	0	0	0	0	0	0	2	1	1	0	0	0	0	0	0	0	0	0	0	0	0	0	0	0	0	0	0.0931907	0.0450964	0.0519604	0	0	0	0	0	0	0.0317079		0
CG43813	FBgn0264361	0	0	0	0	0	0	0	0	0	0	0	0	0	0	0	0	0	0	0	0	0	0	0	0	0	0	0	0	0	0	0	0	0	0	0	0	0	0	0	0	0	0	0	0
bru2	FBgn0262475	54	75	64	64	102	58	87	35	70	33	22	490	571	541	1004	1192	870	730	737	1170	15.1649	14.4276	12.3906	23.2665	16.5368	15.5269	19.1693	12.8651	15.061	12.2392	11.375	6.03555	7.31833	6.26353	11.6004	13.3295	11.2095	8.2453	8.62466	14.4679	16.3124	14.6819	6.53913	11.2462	2.49458	1.3055	0.523333
CG17010	FBgn0032424	0	0	0	0	0	0	0	0	0	0	0	0	0	0	0	0	0	0	0	0	0	0	0	0	0	0	0	0	0	0	0	0	0	0	0	0	0	0	0	0	0	0	0	0
Pkd2	FBgn0041195	0	0	0	0	1	0	0	0	0	0	0	5	2	6	11	6	5	6	4	13	0	0	0	0	0.12935	0	0	0	0	0	0	0.0491366	0.0204513	0.0554227	0.101402	0.0535307	0.0513986	0.0540691	0.0373464	0.128256	0	0.0184785	0.0416702	0.0710004	0	0.26026	inf
vir-1	FBgn0043841	458	939	967	720	940	658	818	511	619	299	301	1722	1712	1871	2306	2842	2164	1330	1701	1821	608.476	854.536	885.666	1238.27	720.959	833.323	852.652	888.584	630.053	524.618	736.25	100.343	103.803	102.477	126.046	150.346	131.903	71.0668	94.1695	106.527	896.738	740.92	102.208	113.343	8.77368	6.53696	0.745065
CG6405	FBgn0032428	0	1	0	0	0	0	0	0	1	1	0	16	6	10	7	7	13	11	8	6	0	0.358504	0	0	0	0	0	0	0.400974	0.691196	0	0.367284	0.143314	0.215766	0.150729	0.14588	0.312156	0.231546	0.174472	0.138271	0.0896261	0.156024	0.242121	0.192176	0.37017	0.811883	2.19327
CG5446	FBgn0032429	185	308	245	115	364	208	279	139	368	155	136	2791	2501	2936	2544	2597	2198	3193	2919	2661	440.712	502.598	402.36	354.639	500.598	472.342	521.468	433.409	671.645	487.651	596.49	291.62	271.911	288.347	249.34	246.346	240.232	305.928	289.765	279.126	425.078	526.229	283.959	268.456	1.49697	1.9602	1.30945
[truncated: 12,321 more rows]

## Sheet: Mouse TE table
Gene Name	Gene ID	RPF Control 1	RPF Control 2	RPF Control 3	RPF Fmr1 KO 1	RPF Fmr1 KO 2	RPF Fmr1 KO 3	RNA Control 1	RNA Control 2	RNA Control 3	RNA Control 4	RNA Fmr1 KO 1	RNA Fmr1 KO 2	RNA Fmr1 KO 3	RNA Fmr1 KO 4	RPF Control TPM 1	RPF Control TPM 2	RPF Control TPM 3	RPF Fmr1 KO TPM 1	RPF Fmr1 KO TPM 2	RPF Fmr1 KO TPM 3	RNA Control TPM 1	RNA Control TPM 2	RNA Control TPM 3	RNA Control TPM 4	RNA Fmr1 KO TPM 1	RNA Fmr1 KO TPM 2	RNA Fmr1 KO TPM 3	RNA Fmr1 KO TPM 4	RPF Avg Control TPM	RPF Avg Fmr1 KO TPM	RNA Avg Control TPM	RNA Avg Fmr1 KO TPM	Average Control TE	Average Fmr1 KO TE	Fold Change TE
[truncated: 19,957 more rows]
