# Supplementary material for: FMRP-dependent production of large dosage-sensitive proteins is highly conserved
Source: Genetics. 2022 Jun 22;221(4):iyac094. doi: 10.1093/genetics/iyac094 (PMC9339308; doi:10.1093/genetics/iyac094)
Supplement: iyac094_Supplementary_Table_5 [file iyac094_supplementary_table_5.xlsx]

## Sheet: D.mel offsets
Read Length	P-site offset
25	16
26	16
27	17
28	18
29	17
30	17
31	18
32	17
33	18
34	19
35	17
36	17
37	17
38	19
39	18
40	17
41	20
42	18
43	18
44	18
45	18
46	18
47	18
48	18

## Sheet: Mouse offsets
Read Length	P-site offset
25	17
26	16
27	16
28	15
29	16
30	15
31	15
32	16
33	17
34	15
35	16
36	17
37	17
38	16
39	16
40	14
41	15
42	16
43	18
44	16
45	16
46	16
47	16
48	16

## Sheet: Human offsets
Read Length	P-site offset
25	14
26	14
27	14
28	14
29	14
30	14
31	14
32	14
33	14
34	13
35	14
36	13
37	12
38	13
39	14
40	15
41	14
42	12
43	13
44	10
45	21
46	16
47	25
48	22
